# Supplementary material for: Chickpea Roots Undergoing Colonisation by Phytophthora medicaginis Exhibit Opposing Jasmonic Acid and Salicylic Acid Accumulation and Signalling Profiles to Leaf Hemibiotrophic Models
Source: Microorganisms. 2022 Feb 2;10(2):343. doi: 10.3390/microorganisms10020343 (PMC8874544; doi:10.3390/microorganisms10020343)
Supplement: Supplementary file 1 [file microorganisms-10-00343-s001.zip]

Archive with 15 entries (14 files):
- Supplementals/
- Supplementals/Table S1.xlsx
- __MACOSX/Supplementals/._Table S1.xlsx
- Supplementals/.DS_Store
- __MACOSX/Supplementals/._.DS_Store
- Supplementals/Table S5.xlsx
- __MACOSX/Supplementals/._Table S5.xlsx
- Supplementals/Table S4.xlsx
- __MACOSX/Supplementals/._Table S4.xlsx
- Supplementals/Table S3.xlsx
- __MACOSX/Supplementals/._Table S3.xlsx
- Supplementals/Figure S1.png
- __MACOSX/Supplementals/._Figure S1.png
- Supplementals/Table S2.xlsx
- __MACOSX/Supplementals/._Table S2.xlsx
