# Supplementary material for: Chickpea Roots Undergoing Colonisation by Phytophthora medicaginis Exhibit Opposing Jasmonic Acid and Salicylic Acid Accumulation and Signalling Profiles to Leaf Hemibiotrophic Models
Source: Microorganisms. 2022 Feb 2;10(2):343. doi: 10.3390/microorganisms10020343 (PMC8874544; doi:10.3390/microorganisms10020343)
Supplement: Supplementary file 1 [file microorganisms-10-00343-s001.zip › Supplementals/Table S1.xlsx]

## Sheet: Sheet1
Table S1: Primers used in this study.
Gene ID	Target gene note	Forward primer sequence (5'-3')	Reverse primer sequence (5'-3')
Ca_15360.1|Ca_LG_6:2241985-2243434|plus|	HXXXD-type acyl-transferase family protein	TGGTGAGACGCGTGATAGAG	TTGTTAGCTCCGCCACTTCT
Ca_08301.1|Ca_LG_4:3717522-3718253|plus|	germin-like protein 10	TCAACAGCAACGGTTGAAGA	GTGGAACATTGACACCACCA
Ca_10197.1|Ca_LG_4:27068279-27074348|minus|	c("carboxypeptidase D"	GGAGGAATGCAAGATTGGAA	CTTCACAAGGCTTGCAACAA
Ca_17050.1|Ca_LG_6:21570225-21572304|plus|	Cysteine proteinases superfamily protein	GTTGGGCATTTTCTGCAGTT	CAGCATGATGTGCAGCTTTT
Ca_21875.1|Ca_LG_7:42311429-42314936|minus|	ubiquinone biosynthesis protein COQ9	CGGCTTCCTCAAACATTCAT	CGTGAGTGAGCGAAACTTGA
Ca_04615.1|Ca_LG_2:27423988-27426344|minus|	c("Ubiquinone biosynthesis protein COQ4 homolog"	CGACCTCCTGTGAGGTTCAT	CCCAGGGAAAGTAGTGCTGA
Ca_16476.1|Ca_LG_6:14841860-14845245|minus|	WD repeat-containing protein 26-like isoform X1 [Glycine max]	CTTGGCTTTCAATCCCTTCA	TTCTTTGGATTCCAGCCAAC
Ca_16453.1|Ca_LG_6:14551100-14552847|minus|	LysM domain GPI-anchored protein	CAACCCTGAAGGAAATCGAA	TTTGTAACGCGGAATTTGGT
Ca_03640.1|Ca_LG_2:9470235-9473765|minus|	uncharacterized protein At1g66480-like [Glycine max]	GGAATACGGACCATGAATGC	CCCATCGTTACTCTCCTCCA
Ca_27053.1|scaffold06689:6634-7047|plus|	ethylene-responsive transcription factor	GTGCATATGATGCTGCTGCT	GTTGTCCAAGCAAGCCAAAT
Ca_06161.1|Ca_LG_3:21128111-21132453|plus|	uncharacterized protein LOC100810572 isoform X4 [Glycine max]	GGTTCATGTGGGATTTGGAC	CCTCCAAGATGGCTTACCAA
Ca_06228.1|Ca_LG_3:22342351-22342644|plus|	B-cell receptor-associated protein 31-like [Glycine max]	GCAAAGATGGAATCCGAAGA	CAACCCTTATGTCCCATTGC
Ca_20420.1|Ca_LG_7:25463745-25475695|minus|	AP-4 complex subunit epsilon	GCGAAGACATTGAGGTGGAT	TGCTGTCCAGATTCTTGCTG
Ca_25865.1|scaffold03872:2739-8642|plus|	ATP-binding/protein serine/threonine kinase [Glycine max]	GTGAAGCTGCATTTTGCTGA	TTCCAAGGTGTTGTCGTTGA
Ca_17673.1|Ca_LG_6:31019123-31021331|minus|	F-box family protein	GCAGGCGTGTAAAATTGCTT	TCTGGCCTCCATTTCAATTC
Ca_16522.1|Ca_LG_6:15385569-15388216|minus|	tobamovirus multiplication 1	TTTGCTGCACTTGCTTCTTG	GGAAGCTTTCGCAGAATGAA
Ca_03565.1|Ca_LG_2:8377306-8379418|minus|	APO RNA-binding protein	TCCCCAAATGCTTTCATCTC	TTCGAAATCCGCAATTCTTC
Ca_21878.1|Ca_LG_7:42330579-42332280|plus|	jasmonate-zim-domain protein 1	TCCTGCCTTGGAAAACTCAA	TTGAAGGTGCTTGAGGGAAC
