# Supplementary material for: Chickpea Roots Undergoing Colonisation by Phytophthora medicaginis Exhibit Opposing Jasmonic Acid and Salicylic Acid Accumulation and Signalling Profiles to Leaf Hemibiotrophic Models
Source: Microorganisms. 2022 Feb 2;10(2):343. doi: 10.3390/microorganisms10020343 (PMC8874544; doi:10.3390/microorganisms10020343)
Supplement: Supplementary file 1 [file microorganisms-10-00343-s001.zip › Supplementals/Table S5.xlsx]

## Sheet: 12_GOenrich_combined_unique_sig
Table S5: Listing of all significantly enriched GO-terms found within those genes uniquely expressed at each phase of pathogenesis.
GO.ID	Term	Annotated	Significant	Expected	p-value (Classic Fisher)	Gene Group
GO:0019362	pyridine nucleotide metabolic process	45	5	1.06	0.0039	Uniquely up- or Down-regulated during Biotrophy
GO:0046496	nicotinamide nucleotide metabolic proces...	45	5	1.06	0.0039	Uniquely up- or Down-regulated during Biotrophy
GO:0072524	pyridine-containing compound metabolic p...	46	5	1.09	0.0043	Uniquely up- or Down-regulated during Biotrophy
GO:0006733	oxidoreduction coenzyme metabolic proces...	47	5	1.11	0.0047	Uniquely up- or Down-regulated during Biotrophy
GO:0006796	phosphate-containing compound metabolic...	947	34	22.37	0.0055	Uniquely up- or Down-regulated during Biotrophy
GO:0006793	phosphorus metabolic process	950	34	22.45	0.0058	Uniquely up- or Down-regulated during Biotrophy
GO:0006739	NADP metabolic process	17	3	0.4	0.0069	Uniquely up- or Down-regulated during Biotrophy
GO:0044237	cellular metabolic process	2747	78	64.9	0.0073	Uniquely up- or Down-regulated during Biotrophy
GO:0043412	macromolecule modification	868	31	20.51	0.0091	Uniquely up- or Down-regulated during Biotrophy
GO:0044262	cellular carbohydrate metabolic process	84	6	1.98	0.0139	Uniquely up- or Down-regulated during Biotrophy
GO:0006012	galactose metabolic process	8	2	0.19	0.0141	Uniquely up- or Down-regulated during Biotrophy
GO:0006464	cellular protein modification process	825	29	19.49	0.0147	Uniquely up- or Down-regulated during Biotrophy
GO:0036211	protein modification process	825	29	19.49	0.0147	Uniquely up- or Down-regulated during Biotrophy
GO:0006468	protein phosphorylation	757	27	17.89	0.0157	Uniquely up- or Down-regulated during Biotrophy
GO:0006807	nitrogen compound metabolic process	2463	70	58.19	0.0157	Uniquely up- or Down-regulated during Biotrophy
GO:0006099	tricarboxylic acid cycle	23	3	0.54	0.0161	Uniquely up- or Down-regulated during Biotrophy
GO:0006101	citrate metabolic process	23	3	0.54	0.0161	Uniquely up- or Down-regulated during Biotrophy
GO:0016310	phosphorylation	801	28	18.93	0.0178	Uniquely up- or Down-regulated during Biotrophy
GO:0006560	proline metabolic process	9	2	0.21	0.0179	Uniquely up- or Down-regulated during Biotrophy
GO:0009084	glutamine family amino acid biosynthetic...	24	3	0.57	0.0181	Uniquely up- or Down-regulated during Biotrophy
GO:0034637	cellular carbohydrate biosynthetic proce...	44	4	1.04	0.0194	Uniquely up- or Down-regulated during Biotrophy
GO:0016999	antibiotic metabolic process	25	3	0.59	0.0202	Uniquely up- or Down-regulated during Biotrophy
GO:0009060	aerobic respiration	26	3	0.61	0.0225	Uniquely up- or Down-regulated during Biotrophy
GO:0072350	tricarboxylic acid metabolic process	26	3	0.61	0.0225	Uniquely up- or Down-regulated during Biotrophy
GO:0043170	macromolecule metabolic process	2157	62	50.96	0.0226	Uniquely up- or Down-regulated during Biotrophy
GO:0044260	cellular macromolecule metabolic process	1829	54	43.21	0.0232	Uniquely up- or Down-regulated during Biotrophy
GO:0003006	developmental process involved in reprod...	1	1	0.02	0.0236	Uniquely up- or Down-regulated during Biotrophy
GO:0009416	response to light stimulus	1	1	0.02	0.0236	Uniquely up- or Down-regulated during Biotrophy
GO:0009648	photoperiodism	1	1	0.02	0.0236	Uniquely up- or Down-regulated during Biotrophy
GO:0009791	post-embryonic development	1	1	0.02	0.0236	Uniquely up- or Down-regulated during Biotrophy
GO:0010228	vegetative to reproductive phase transit...	1	1	0.02	0.0236	Uniquely up- or Down-regulated during Biotrophy
GO:0019419	sulfate reduction	1	1	0.02	0.0236	Uniquely up- or Down-regulated during Biotrophy
GO:0048573	photoperiodism, flowering	1	1	0.02	0.0236	Uniquely up- or Down-regulated during Biotrophy
GO:0048580	regulation of post-embryonic development	1	1	0.02	0.0236	Uniquely up- or Down-regulated during Biotrophy
GO:0048608	reproductive structure development	1	1	0.02	0.0236	Uniquely up- or Down-regulated during Biotrophy
GO:0048731	system development	1	1	0.02	0.0236	Uniquely up- or Down-regulated during Biotrophy
GO:0051239	regulation of multicellular organismal p...	1	1	0.02	0.0236	Uniquely up- or Down-regulated during Biotrophy
GO:0061458	reproductive system development	1	1	0.02	0.0236	Uniquely up- or Down-regulated during Biotrophy
GO:2000026	regulation of multicellular organismal d...	1	1	0.02	0.0236	Uniquely up- or Down-regulated during Biotrophy
GO:2000028	regulation of photoperiodism, flowering	1	1	0.02	0.0236	Uniquely up- or Down-regulated during Biotrophy
GO:2000241	regulation of reproductive process	1	1	0.02	0.0236	Uniquely up- or Down-regulated during Biotrophy
GO:0044238	primary metabolic process	2808	77	66.34	0.0244	Uniquely up- or Down-regulated during Biotrophy
GO:0006352	DNA-templated transcription, initiation	29	3	0.69	0.03	Uniquely up- or Down-regulated during Biotrophy
GO:0006098	pentose-phosphate shunt	12	2	0.28	0.0313	Uniquely up- or Down-regulated during Biotrophy
GO:0016998	cell wall macromolecule catabolic proces...	12	2	0.28	0.0313	Uniquely up- or Down-regulated during Biotrophy
GO:0051156	glucose 6-phosphate metabolic process	12	2	0.28	0.0313	Uniquely up- or Down-regulated during Biotrophy
GO:0016051	carbohydrate biosynthetic process	52	4	1.23	0.0335	Uniquely up- or Down-regulated during Biotrophy
GO:0019682	glyceraldehyde-3-phosphate metabolic pro...	13	2	0.31	0.0364	Uniquely up- or Down-regulated during Biotrophy
GO:0015980	energy derivation by oxidation of organi...	32	3	0.76	0.0388	Uniquely up- or Down-regulated during Biotrophy
GO:0045333	cellular respiration	32	3	0.76	0.0388	Uniquely up- or Down-regulated during Biotrophy
GO:0006796	phosphate-containing compound metabolic process	947	20	8.7	9.4e-05	Uniquely up-regulated during Biotrophy
GO:0006793	phosphorus metabolic process	950	20	8.72	9.8e-05	Uniquely up-regulated during Biotrophy
GO:0016310	phosphorylation	801	18	7.36	0.00012	Uniquely up-regulated during Biotrophy
GO:0006464	cellular protein modification process	825	18	7.58	0.00017	Uniquely up-regulated during Biotrophy
GO:0036211	protein modification process	825	18	7.58	0.00017	Uniquely up-regulated during Biotrophy
GO:0006468	protein phosphorylation	757	17	6.95	0.0002	Uniquely up-regulated during Biotrophy
GO:0043412	macromolecule modification	868	18	7.97	0.00033	Uniquely up-regulated during Biotrophy
GO:0006099	tricarboxylic acid cycle	23	3	0.21	0.00113	Uniquely up-regulated during Biotrophy
GO:0006101	citrate metabolic process	23	3	0.21	0.00113	Uniquely up-regulated during Biotrophy
GO:0016999	antibiotic metabolic process	24	3	0.22	0.00128	Uniquely up-regulated during Biotrophy
GO:0055114	oxidation-reduction process	55	4	0.51	0.0015	Uniquely up-regulated during Biotrophy
GO:0009060	aerobic respiration	26	3	0.24	0.00162	Uniquely up-regulated during Biotrophy
GO:0072350	tricarboxylic acid metabolic process	26	3	0.24	0.00162	Uniquely up-regulated during Biotrophy
GO:0006091	generation of precursor metabolites and energy	65	4	0.6	0.00279	Uniquely up-regulated during Biotrophy
GO:0015980	energy derivation by oxidation of organic compounds	32	3	0.29	0.00298	Uniquely up-regulated during Biotrophy
GO:0045333	cellular respiration	32	3	0.29	0.00298	Uniquely up-regulated during Biotrophy
GO:0044267	cellular protein metabolic process	1038	18	9.53	0.00299	Uniquely up-regulated during Biotrophy
GO:1901564	organonitrogen compound metabolic process	1566	23	14.38	0.00541	Uniquely up-regulated during Biotrophy
GO:0019538	protein metabolic process	1215	19	11.16	0.00727	Uniquely up-regulated during Biotrophy
GO:0019419	sulfate reduction	1	1	0.01	0.00918	Uniquely up-regulated during Biotrophy
GO:0017144	drug metabolic process	106	4	0.97	0.01559	Uniquely up-regulated during Biotrophy
GO:0009084	glutamine family amino acid biosynthetic process	24	2	0.22	0.02002	Uniquely up-regulated during Biotrophy
GO:0044237	cellular metabolic process	2734	32	25.11	0.0234	Uniquely up-regulated during Biotrophy
GO:0006562	proline catabolic process	3	1	0.03	0.02731	Uniquely up-regulated during Biotrophy
GO:0042592	homeostatic process	31	2	0.28	0.03239	Uniquely up-regulated during Biotrophy
GO:0009064	glutamine family amino acid metabolic process	35	2	0.32	0.0405	Uniquely up-regulated during Biotrophy
GO:0046700	heterocycle catabolic process	37	2	0.34	0.04481	Uniquely up-regulated during Biotrophy
GO:0009065	glutamine family amino acid catabolic process	5	1	0.05	0.0451	Uniquely up-regulated during Biotrophy
GO:0034637	cellular carbohydrate biosynthetic process	44	4	0.6	0.0028	Uniquely down-regulated during Biotrophy
GO:0016051	carbohydrate biosynthetic process	52	4	0.71	0.0051	Uniquely down-regulated during Biotrophy
GO:0003006	developmental process involved in reproduction	1	1	0.01	0.0136	Uniquely down-regulated during Biotrophy
GO:0009416	response to light stimulus	1	1	0.01	0.0136	Uniquely down-regulated during Biotrophy
GO:0009648	photoperiodism	1	1	0.01	0.0136	Uniquely down-regulated during Biotrophy
GO:0009791	post-embryonic development	1	1	0.01	0.0136	Uniquely down-regulated during Biotrophy
GO:0010228	vegetative to reproductive phase transition	1	1	0.01	0.0136	Uniquely down-regulated during Biotrophy
GO:0048573	photoperiodism, flowering	1	1	0.01	0.0136	Uniquely down-regulated during Biotrophy
GO:0048580	regulation of post-embryonic development	1	1	0.01	0.0136	Uniquely down-regulated during Biotrophy
GO:0048608	reproductive structure development	1	1	0.01	0.0136	Uniquely down-regulated during Biotrophy
GO:0048731	system development	1	1	0.01	0.0136	Uniquely down-regulated during Biotrophy
GO:0051239	regulation of multicellular organismal process	1	1	0.01	0.0136	Uniquely down-regulated during Biotrophy
GO:0061458	reproductive system development	1	1	0.01	0.0136	Uniquely down-regulated during Biotrophy
GO:2000026	regulation of multicellular organismal development	1	1	0.01	0.0136	Uniquely down-regulated during Biotrophy
GO:2000028	regulation of photoperiodism, flowering	1	1	0.01	0.0136	Uniquely down-regulated during Biotrophy
GO:2000241	regulation of reproductive process	1	1	0.01	0.0136	Uniquely down-regulated during Biotrophy
GO:0046483	heterocycle metabolic process	1105	23	14.99	0.0159	Uniquely down-regulated during Biotrophy
GO:0046351	disaccharide biosynthetic process	16	2	0.22	0.0192	Uniquely down-regulated during Biotrophy
GO:0005984	disaccharide metabolic process	17	2	0.23	0.0216	Uniquely down-regulated during Biotrophy
GO:0006739	NADP metabolic process	17	2	0.23	0.0216	Uniquely down-regulated during Biotrophy
GO:0009250	glucan biosynthetic process	17	2	0.23	0.0216	Uniquely down-regulated during Biotrophy
GO:0051273	beta-glucan metabolic process	17	2	0.23	0.0216	Uniquely down-regulated during Biotrophy
GO:0051274	beta-glucan biosynthetic process	17	2	0.23	0.0216	Uniquely down-regulated during Biotrophy
GO:0019362	pyridine nucleotide metabolic process	45	3	0.61	0.0226	Uniquely down-regulated during Biotrophy
GO:0046496	nicotinamide nucleotide metabolic proces...	45	3	0.61	0.0226	Uniquely down-regulated during Biotrophy
GO:1901360	organic cyclic compound metabolic proces...	1144	23	15.52	0.0237	Uniquely down-regulated during Biotrophy
GO:0072524	pyridine-containing compound metabolic p...	46	3	0.62	0.0239	Uniquely down-regulated during Biotrophy
GO:0006298	mismatch repair	18	2	0.24	0.0241	Uniquely down-regulated during Biotrophy
GO:0009312	oligosaccharide biosynthetic process	18	2	0.24	0.0241	Uniquely down-regulated during Biotrophy
GO:0006733	oxidoreduction coenzyme metabolic proces...	47	3	0.64	0.0253	Uniquely down-regulated during Biotrophy
GO:0006139	nucleobase-containing compound metabolic...	1026	21	13.92	0.0264	Uniquely down-regulated during Biotrophy
GO:0044262	cellular carbohydrate metabolic process	84	4	1.14	0.0265	Uniquely down-regulated during Biotrophy
GO:0009311	oligosaccharide metabolic process	19	2	0.26	0.0267	Uniquely down-regulated during Biotrophy
GO:0005985	sucrose metabolic process	2	1	0.03	0.027	Uniquely down-regulated during Biotrophy
GO:0005986	sucrose biosynthetic process	2	1	0.03	0.027	Uniquely down-regulated during Biotrophy
GO:0006627	protein processing involved in protein t...	2	1	0.03	0.027	Uniquely down-regulated during Biotrophy
GO:0030243	cellulose metabolic process	2	1	0.03	0.027	Uniquely down-regulated during Biotrophy
GO:0030244	cellulose biosynthetic process	2	1	0.03	0.027	Uniquely down-regulated during Biotrophy
GO:0034982	mitochondrial protein processing	2	1	0.03	0.027	Uniquely down-regulated during Biotrophy
GO:0006725	cellular aromatic compound metabolic pro...	1119	22	15.18	0.0348	Uniquely down-regulated during Biotrophy
GO:0006807	nitrogen compound metabolic process	2455	41	33.31	0.0356	Uniquely down-regulated during Biotrophy
GO:0006626	protein targeting to mitochondrion	3	1	0.04	0.0402	Uniquely down-regulated during Biotrophy
GO:0006839	mitochondrial transport	3	1	0.04	0.0402	Uniquely down-regulated during Biotrophy
GO:0009314	response to radiation	3	1	0.04	0.0402	Uniquely down-regulated during Biotrophy
GO:0009445	putrescine metabolic process	3	1	0.04	0.0402	Uniquely down-regulated during Biotrophy
GO:0009446	putrescine biosynthetic process	3	1	0.04	0.0402	Uniquely down-regulated during Biotrophy
GO:0050793	regulation of developmental process	3	1	0.04	0.0402	Uniquely down-regulated during Biotrophy
GO:0070585	protein localization to mitochondrion	3	1	0.04	0.0402	Uniquely down-regulated during Biotrophy
GO:0072655	establishment of protein localization to...	3	1	0.04	0.0402	Uniquely down-regulated during Biotrophy
GO:0034641	cellular nitrogen compound metabolic pro...	1207	23	16.38	0.0425	Uniquely down-regulated during Biotrophy
GO:0015669	gas transport	5	3	0.07	2.2e-05	Uniquely up- or Down-regulated during BNS
GO:0015671	oxygen transport	5	3	0.07	2.2e-05	Uniquely up- or Down-regulated during BNS
GO:0015893	drug transport	8	3	0.11	0.00012	Uniquely up- or Down-regulated during BNS
GO:0019637	organophosphate metabolic process	158	8	2.1	0.00103	Uniquely up- or Down-regulated during BNS
GO:0042493	response to drug	18	3	0.24	0.00158	Uniquely up- or Down-regulated during BNS
GO:0006777	Mo-molybdopterin cofactor biosynthetic p...	5	2	0.07	0.00169	Uniquely up- or Down-regulated during BNS
GO:0019720	Mo-molybdopterin cofactor metabolic proc...	5	2	0.07	0.00169	Uniquely up- or Down-regulated during BNS
GO:0043545	molybdopterin cofactor metabolic process	6	2	0.08	0.00251	Uniquely up- or Down-regulated during BNS
GO:0051189	prosthetic group metabolic process	6	2	0.08	0.00251	Uniquely up- or Down-regulated during BNS
GO:0019439	aromatic compound catabolic process	55	4	0.73	0.00579	Uniquely up- or Down-regulated during BNS
GO:0090407	organophosphate biosynthetic process	89	5	1.18	0.00618	Uniquely up- or Down-regulated during BNS
GO:0034655	nucleobase-containing compound catabolic...	29	3	0.38	0.00636	Uniquely up- or Down-regulated during BNS
GO:1901361	organic cyclic compound catabolic proces...	59	4	0.78	0.00742	Uniquely up- or Down-regulated during BNS
GO:0009127	purine nucleoside monophosphate biosynth...	32	3	0.42	0.00839	Uniquely up- or Down-regulated during BNS
GO:0009168	purine ribonucleoside monophosphate bios...	32	3	0.42	0.00839	Uniquely up- or Down-regulated during BNS
GO:0006002	fructose 6-phosphate metabolic process	11	2	0.15	0.00882	Uniquely up- or Down-regulated during BNS
GO:0048583	regulation of response to stimulus	11	2	0.15	0.00882	Uniquely up- or Down-regulated during BNS
GO:0044270	cellular nitrogen compound catabolic pro...	34	3	0.45	0.00994	Uniquely up- or Down-regulated during BNS
GO:1901135	carbohydrate derivative metabolic proces...	140	6	1.86	0.01009	Uniquely up- or Down-regulated during BNS
GO:0009108	coenzyme biosynthetic process	65	4	0.86	0.01041	Uniquely up- or Down-regulated during BNS
GO:0006835	dicarboxylic acid transport	12	2	0.16	0.01049	Uniquely up- or Down-regulated during BNS
GO:0015740	C4-dicarboxylate transport	12	2	0.16	0.01049	Uniquely up- or Down-regulated during BNS
GO:0015743	malate transport	12	2	0.16	0.01049	Uniquely up- or Down-regulated during BNS
GO:0009126	purine nucleoside monophosphate metaboli...	35	3	0.46	0.01077	Uniquely up- or Down-regulated during BNS
GO:0009167	purine ribonucleoside monophosphate meta...	35	3	0.46	0.01077	Uniquely up- or Down-regulated during BNS
GO:0009156	ribonucleoside monophosphate biosyntheti...	37	3	0.49	0.01255	Uniquely up- or Down-regulated during BNS
GO:0046700	heterocycle catabolic process	37	3	0.49	0.01255	Uniquely up- or Down-regulated during BNS
GO:0003006	developmental process involved in reprod...	1	1	0.01	0.01326	Uniquely up- or Down-regulated during BNS
GO:0008277	regulation of G protein-coupled receptor...	1	1	0.01	0.01326	Uniquely up- or Down-regulated during BNS
GO:0009416	response to light stimulus	1	1	0.01	0.01326	Uniquely up- or Down-regulated during BNS
GO:0009648	photoperiodism	1	1	0.01	0.01326	Uniquely up- or Down-regulated during BNS
GO:0009791	post-embryonic development	1	1	0.01	0.01326	Uniquely up- or Down-regulated during BNS
GO:0009968	negative regulation of signal transducti...	1	1	0.01	0.01326	Uniquely up- or Down-regulated during BNS
GO:0010228	vegetative to reproductive phase transit...	1	1	0.01	0.01326	Uniquely up- or Down-regulated during BNS
GO:0010648	negative regulation of cell communicatio...	1	1	0.01	0.01326	Uniquely up- or Down-regulated during BNS
GO:0023021	termination of signal transduction	1	1	0.01	0.01326	Uniquely up- or Down-regulated during BNS
GO:0023057	negative regulation of signaling	1	1	0.01	0.01326	Uniquely up- or Down-regulated during BNS
GO:0038032	termination of G protein-coupled recepto...	1	1	0.01	0.01326	Uniquely up- or Down-regulated during BNS
GO:0045744	negative regulation of G protein-coupled...	1	1	0.01	0.01326	Uniquely up- or Down-regulated during BNS
GO:0048573	photoperiodism, flowering	1	1	0.01	0.01326	Uniquely up- or Down-regulated during BNS
GO:0048580	regulation of post-embryonic development	1	1	0.01	0.01326	Uniquely up- or Down-regulated during BNS
GO:0048585	negative regulation of response to stimu...	1	1	0.01	0.01326	Uniquely up- or Down-regulated during BNS
GO:0048608	reproductive structure development	1	1	0.01	0.01326	Uniquely up- or Down-regulated during BNS
GO:0048731	system development	1	1	0.01	0.01326	Uniquely up- or Down-regulated during BNS
GO:0051239	regulation of multicellular organismal p...	1	1	0.01	0.01326	Uniquely up- or Down-regulated during BNS
GO:0061458	reproductive system development	1	1	0.01	0.01326	Uniquely up- or Down-regulated during BNS
GO:2000026	regulation of multicellular organismal d...	1	1	0.01	0.01326	Uniquely up- or Down-regulated during BNS
GO:2000028	regulation of photoperiodism, flowering	1	1	0.01	0.01326	Uniquely up- or Down-regulated during BNS
GO:2000241	regulation of reproductive process	1	1	0.01	0.01326	Uniquely up- or Down-regulated during BNS
GO:0009124	nucleoside monophosphate biosynthetic pr...	38	3	0.5	0.01349	Uniquely up- or Down-regulated during BNS
GO:0015669	gas transport	5	3	0.03	2.7e-06	Uniquely up-regulated during BNS
GO:0015671	oxygen transport	5	3	0.03	2.7e-06	Uniquely up-regulated during BNS
GO:0015893	drug transport	8	3	0.05	1.5e-05	Uniquely up-regulated during BNS
GO:0042493	response to drug	8	3	0.05	1.5e-05	Uniquely up-regulated during BNS
GO:0048583	regulation of response to stimulus	7	2	0.05	0.00089	Uniquely up-regulated during BNS
GO:0009127	purine nucleoside monophosphate biosyntesis	32	3	0.21	0.00118	Uniquely up-regulated during BNS
GO:0009168	purine ribonucleoside monophosphate biosynthesis	32	3	0.21	0.00118	Uniquely up-regulated during BNS
GO:0009126	purine nucleoside monophosphate metabolism	35	3	0.23	0.00153	Uniquely up-regulated during BNS
GO:0009167	purine ribonucleoside monophosphate metabolism	35	3	0.23	0.00153	Uniquely up-regulated during BNS
GO:0009156	ribonucleoside monophosphate biosynthetic process	37	3	0.25	0.0018	Uniquely up-regulated during BNS
GO:0009124	nucleoside monophosphate biosynthetic process	38	3	0.25	0.00195	Uniquely up-regulated during BNS
GO:0009152	purine ribonucleotide biosynthetic process	39	3	0.26	0.0021	Uniquely up-regulated during BNS
GO:1901135	carbohydrate derivative metabolic process	140	5	0.94	0.00211	Uniquely up-regulated during BNS
GO:0009161	ribonucleoside monophosphate metabolic process	40	3	0.27	0.00226	Uniquely up-regulated during BNS
GO:0006002	fructose 6-phosphate metabolic process	11	2	0.07	0.00229	Uniquely up-regulated during BNS
GO:0006164	purine nucleotide biosynthetic process	41	3	0.27	0.00243	Uniquely up-regulated during BNS
GO:0009123	nucleoside monophosphate metabolic process	41	3	0.27	0.00243	Uniquely up-regulated during BNS
GO:0009260	ribonucleotide biosynthetic process	42	3	0.28	0.0026	Uniquely up-regulated during BNS
GO:0042221	response to chemical	42	3	0.28	0.0026	Uniquely up-regulated during BNS
GO:0046390	ribose phosphate biosynthetic process	42	3	0.28	0.0026	Uniquely up-regulated during BNS
GO:0019637	organophosphate metabolic process	158	5	1.06	0.00358	Uniquely up-regulated during BNS
GO:0009150	purine ribonucleotide metabolic process	49	3	0.33	0.00405	Uniquely up-regulated during BNS
GO:0072522	purine-containing compound biosynthetic process	49	3	0.33	0.00405	Uniquely up-regulated during BNS
GO:0006163	purine nucleotide metabolic process	51	3	0.34	0.00454	Uniquely up-regulated during BNS
GO:0009259	ribonucleotide metabolic process	52	3	0.35	0.00479	Uniquely up-regulated during BNS
GO:0006216	cytidine catabolic process	2	1	0.01	0.012	Uniquely down-regulated during BNS
GO:0009972	cytidine deamination	2	1	0.01	0.012	Uniquely down-regulated during BNS
GO:0042454	ribonucleoside catabolic process	2	1	0.01	0.012	Uniquely down-regulated during BNS
GO:0046087	cytidine metabolic process	2	1	0.01	0.012	Uniquely down-regulated during BNS
GO:0046133	pyrimidine ribonucleoside catabolic proc...	2	1	0.01	0.012	Uniquely down-regulated during BNS
GO:0046135	pyrimidine nucleoside catabolic process	2	1	0.01	0.012	Uniquely down-regulated during BNS
GO:0009164	nucleoside catabolic process	3	1	0.02	0.019	Uniquely down-regulated during BNS
GO:0034656	nucleobase-containing small molecule cat...	3	1	0.02	0.019	Uniquely down-regulated during BNS
GO:1901658	glycosyl compound catabolic process	3	1	0.02	0.019	Uniquely down-regulated during BNS
GO:0006526	arginine biosynthetic process	4	1	0.03	0.025	Uniquely down-regulated during BNS
GO:0072529	pyrimidine-containing compound catabolic...	4	1	0.03	0.025	Uniquely down-regulated during BNS
GO:0006777	Mo-molybdopterin cofactor biosynthetic p...	5	1	0.03	0.031	Uniquely down-regulated during BNS
GO:0019720	Mo-molybdopterin cofactor metabolic proc...	5	1	0.03	0.031	Uniquely down-regulated during BNS
GO:0043545	molybdopterin cofactor metabolic process	6	1	0.04	0.037	Uniquely down-regulated during BNS
GO:0051189	prosthetic group metabolic process	6	1	0.04	0.037	Uniquely down-regulated during BNS
GO:0019439	aromatic compound catabolic process	55	2	0.34	0.046	Uniquely down-regulated during BNS
GO:1901361	organic cyclic compound catabolic proces...	59	2	0.37	0.052	Uniquely down-regulated during BNS
GO:0006213	pyrimidine nucleoside metabolic process	9	1	0.06	0.055	Uniquely down-regulated during BNS
GO:0006525	arginine metabolic process	9	1	0.06	0.055	Uniquely down-regulated during BNS
GO:0046131	pyrimidine ribonucleoside metabolic proc...	9	1	0.06	0.055	Uniquely down-regulated during BNS
GO:1901566	organonitrogen compound biosynthetic pro...	376	136	73.95	4.4e-15	Uniquely up- or Down-regulated during Necrotrophy
GO:0043043	peptide biosynthetic process	133	64	26.16	6.1e-14	Uniquely up- or Down-regulated during Necrotrophy
GO:0006518	peptide metabolic process	138	65	27.14	1.4e-13	Uniquely up- or Down-regulated during Necrotrophy
GO:0006412	translation	126	61	24.78	1.7e-13	Uniquely up- or Down-regulated during Necrotrophy
GO:0043604	amide biosynthetic process	159	70	31.27	9.7e-13	Uniquely up- or Down-regulated during Necrotrophy
GO:0043603	cellular amide metabolic process	167	72	32.85	1.6e-12	Uniquely up- or Down-regulated during Necrotrophy
GO:0044281	small molecule metabolic process	498	147	97.95	1.6e-08	Uniquely up- or Down-regulated during Necrotrophy
GO:1901576	organic substance biosynthetic process	1141	277	224.42	6.4e-06	Uniquely up- or Down-regulated during Necrotrophy
GO:0019752	carboxylic acid metabolic process	352	102	69.23	8.3e-06	Uniquely up- or Down-regulated during Necrotrophy
GO:0044249	cellular biosynthetic process	1121	272	220.48	8.5e-06	Uniquely up- or Down-regulated during Necrotrophy
GO:0043436	oxoacid metabolic process	353	102	69.43	9.5e-06	Uniquely up- or Down-regulated during Necrotrophy
GO:0006082	organic acid metabolic process	355	102	69.82	1.2e-05	Uniquely up- or Down-regulated during Necrotrophy
GO:0009058	biosynthetic process	1264	301	248.61	1.3e-05	Uniquely up- or Down-regulated during Necrotrophy
GO:0009863	salicylic acid mediated signaling pathwa...	9	8	1.77	1.6e-05	Uniquely up- or Down-regulated during Necrotrophy
GO:0035690	cellular response to drug	9	8	1.77	1.6e-05	Uniquely up- or Down-regulated during Necrotrophy
GO:0071236	cellular response to antibiotic	9	8	1.77	1.6e-05	Uniquely up- or Down-regulated during Necrotrophy
GO:0071407	cellular response to organic cyclic comp...	9	8	1.77	1.6e-05	Uniquely up- or Down-regulated during Necrotrophy
GO:0071446	cellular response to salicylic acid stim...	9	8	1.77	1.6e-05	Uniquely up- or Down-regulated during Necrotrophy
GO:0006520	cellular amino acid metabolic process	179	58	35.21	2.7e-05	Uniquely up- or Down-regulated during Necrotrophy
GO:0009751	response to salicylic acid	10	8	1.97	6.7e-05	Uniquely up- or Down-regulated during Necrotrophy
GO:0014070	response to organic cyclic compound	10	8	1.97	6.7e-05	Uniquely up- or Down-regulated during Necrotrophy
GO:0046677	response to antibiotic	10	8	1.97	6.7e-05	Uniquely up- or Down-regulated during Necrotrophy
GO:0042493	response to drug	18	11	3.54	0.00013	Uniquely up- or Down-regulated during Necrotrophy
GO:0044283	small molecule biosynthetic process	222	66	43.66	0.00016	Uniquely up- or Down-regulated during Necrotrophy
GO:0009719	response to endogenous stimulus	33	16	6.49	0.00018	Uniquely up- or Down-regulated during Necrotrophy
GO:0009725	response to hormone	33	16	6.49	0.00018	Uniquely up- or Down-regulated during Necrotrophy
GO:0010033	response to organic substance	33	16	6.49	0.00018	Uniquely up- or Down-regulated during Necrotrophy
GO:0010467	gene expression	814	197	160.1	0.00028	Uniquely up- or Down-regulated during Necrotrophy
GO:0045454	cell redox homeostasis	14	9	2.75	0.00033	Uniquely up- or Down-regulated during Necrotrophy
GO:0055086	nucleobase-containing small molecule met...	110	37	21.64	0.00034	Uniquely up- or Down-regulated during Necrotrophy
GO:0009072	aromatic amino acid family metabolic pro...	26	13	5.11	0.00049	Uniquely up- or Down-regulated during Necrotrophy
GO:0016053	organic acid biosynthetic process	197	58	38.75	0.00051	Uniquely up- or Down-regulated during Necrotrophy
GO:0046394	carboxylic acid biosynthetic process	197	58	38.75	0.00051	Uniquely up- or Down-regulated during Necrotrophy
GO:0072522	purine-containing compound biosynthetic ...	49	20	9.64	0.00051	Uniquely up- or Down-regulated during Necrotrophy
GO:0044271	cellular nitrogen compound biosynthetic ...	837	200	164.62	0.00052	Uniquely up- or Down-regulated during Necrotrophy
GO:0034404	nucleobase-containing small molecule bio...	30	14	5.9	0.00073	Uniquely up- or Down-regulated during Necrotrophy
GO:0034641	cellular nitrogen compound metabolic pro...	1215	278	238.97	0.00074	Uniquely up- or Down-regulated during Necrotrophy
GO:1901605	alpha-amino acid metabolic process	111	36	21.83	0.00089	Uniquely up- or Down-regulated during Necrotrophy
GO:0032870	cellular response to hormone stimulus	13	8	2.56	0.00109	Uniquely up- or Down-regulated during Necrotrophy
GO:0071229	cellular response to acid chemical	13	8	2.56	0.00109	Uniquely up- or Down-regulated during Necrotrophy
GO:0071310	cellular response to organic substance	13	8	2.56	0.00109	Uniquely up- or Down-regulated during Necrotrophy
GO:0071495	cellular response to endogenous stimulus	13	8	2.56	0.00109	Uniquely up- or Down-regulated during Necrotrophy
GO:0046907	intracellular transport	190	55	37.37	0.00111	Uniquely up- or Down-regulated during Necrotrophy
GO:0051649	establishment of localization in cell	190	55	37.37	0.00111	Uniquely up- or Down-regulated during Necrotrophy
GO:0051641	cellular localization	191	55	37.57	0.00127	Uniquely up- or Down-regulated during Necrotrophy
GO:0070887	cellular response to chemical stimulus	16	9	3.15	0.00128	Uniquely up- or Down-regulated during Necrotrophy
GO:1901701	cellular response to oxygen-containing c...	16	9	3.15	0.00128	Uniquely up- or Down-regulated during Necrotrophy
GO:0007010	cytoskeleton organization	6	5	1.18	0.00147	Uniquely up- or Down-regulated during Necrotrophy
GO:0030029	actin filament-based process	6	5	1.18	0.00147	Uniquely up- or Down-regulated during Necrotrophy
GO:0030036	actin cytoskeleton organization	6	5	1.18	0.00147	Uniquely up- or Down-regulated during Necrotrophy
GO:0006658	phosphatidylserine metabolic process	2	2	0.09	0.0019	Uniquely up- regulated during Necrotrophy
GO:0006659	phosphatidylserine biosynthetic process	2	2	0.09	0.0019	Uniquely up- regulated during Necrotrophy
GO:0006796	phosphate-containing compound metabolic ...	947	59	41.61	0.002	Uniquely up- regulated during Necrotrophy
GO:0006793	phosphorus metabolic process	950	59	41.74	0.0022	Uniquely up- regulated during Necrotrophy
GO:0019751	polyol metabolic process	9	3	0.4	0.0058	Uniquely up- regulated during Necrotrophy
GO:0019637	organophosphate metabolic process	158	14	6.94	0.0091	Uniquely up- regulated during Necrotrophy
GO:0006066	alcohol metabolic process	11	3	0.48	0.0106	Uniquely up- regulated during Necrotrophy
GO:0006597	spermine biosynthetic process	4	2	0.18	0.0109	Uniquely up- regulated during Necrotrophy
GO:0008215	spermine metabolic process	4	2	0.18	0.0109	Uniquely up- regulated during Necrotrophy
GO:0009611	response to wounding	4	2	0.18	0.0109	Uniquely up- regulated during Necrotrophy
GO:0032957	inositol trisphosphate metabolic process	4	2	0.18	0.0109	Uniquely up- regulated during Necrotrophy
GO:0043647	inositol phosphate metabolic process	4	2	0.18	0.0109	Uniquely up- regulated during Necrotrophy
GO:1901615	organic hydroxy compound metabolic proce...	14	3	0.62	0.0213	Uniquely up- regulated during Necrotrophy
GO:0006570	tyrosine metabolic process	6	2	0.26	0.0256	Uniquely up- regulated during Necrotrophy
GO:0070887	cellular response to chemical stimulus	16	3	0.7	0.0307	Uniquely up- regulated during Necrotrophy
GO:1901701	cellular response to oxygen-containing c...	16	3	0.7	0.0307	Uniquely up- regulated during Necrotrophy
GO:0006644	phospholipid metabolic process	41	5	1.8	0.0323	Uniquely up- regulated during Necrotrophy
GO:0009435	NAD biosynthetic process	7	2	0.31	0.0349	Uniquely up- regulated during Necrotrophy
GO:0019674	NAD metabolic process	7	2	0.31	0.0349	Uniquely up- regulated during Necrotrophy
GO:0006357	regulation of transcription by RNA polym...	17	3	0.75	0.0361	Uniquely up- regulated during Necrotrophy
GO:0006359	regulation of transcription by RNA polym...	1	1	0.04	0.0439	Uniquely up- regulated during Necrotrophy
GO:0006383	transcription by RNA polymerase III	1	1	0.04	0.0439	Uniquely up- regulated during Necrotrophy
GO:0016480	negative regulation of transcription by ...	1	1	0.04	0.0439	Uniquely up- regulated during Necrotrophy
GO:0030255	protein secretion by the type IV secreti...	1	1	0.04	0.0439	Uniquely up- regulated during Necrotrophy
GO:0044097	secretion by the type IV secretion syste...	1	1	0.04	0.0439	Uniquely up- regulated during Necrotrophy
GO:0006629	lipid metabolic process	197	14	8.66	0.05	Uniquely up- regulated during Necrotrophy
GO:0043043	peptide biosynthetic process	133	64	20.32	1.1e-19	Uniquely down-regulated during Necrotrophy
GO:1901566	organonitrogen compound biosynthetic pro...	376	124	57.43	2.1e-19	Uniquely down-regulated during Necrotrophy
GO:0006518	peptide metabolic process	138	65	21.08	2.4e-19	Uniquely down-regulated during Necrotrophy
GO:0006412	translation	126	61	19.25	5.8e-19	Uniquely down-regulated during Necrotrophy
GO:0043604	amide biosynthetic process	159	69	24.29	4.7e-18	Uniquely down-regulated during Necrotrophy
GO:0043603	cellular amide metabolic process	167	71	25.51	5.9e-18	Uniquely down-regulated during Necrotrophy
GO:0044281	small molecule metabolic process	498	126	76.07	4.8e-10	Uniquely down-regulated during Necrotrophy
GO:0019752	carboxylic acid metabolic process	352	92	53.77	2.9e-08	Uniquely down-regulated during Necrotrophy
GO:0043436	oxoacid metabolic process	353	92	53.92	3.3e-08	Uniquely down-regulated during Necrotrophy
GO:0006082	organic acid metabolic process	355	92	54.22	4.5e-08	Uniquely down-regulated during Necrotrophy
GO:1901576	organic substance biosynthetic process	1141	231	174.28	1.2e-07	Uniquely down-regulated during Necrotrophy
GO:0044249	cellular biosynthetic process	1121	227	171.23	1.6e-07	Uniquely down-regulated during Necrotrophy
GO:0009058	biosynthetic process	1264	248	193.07	6.1e-07	Uniquely down-regulated during Necrotrophy
GO:0006520	cellular amino acid metabolic process	179	52	27.34	1.3e-06	Uniquely down-regulated during Necrotrophy
GO:0044283	small molecule biosynthetic process	222	60	33.91	2.8e-06	Uniquely down-regulated during Necrotrophy
GO:0010467	gene expression	814	166	124.34	9.8e-06	Uniquely down-regulated during Necrotrophy
GO:0016053	organic acid biosynthetic process	197	53	30.09	1.2e-05	Uniquely down-regulated during Necrotrophy
GO:0046394	carboxylic acid biosynthetic process	197	53	30.09	1.2e-05	Uniquely down-regulated during Necrotrophy
GO:0034641	cellular nitrogen compound metabolic pro...	1215	232	185.59	1.6e-05	Uniquely down-regulated during Necrotrophy
GO:1901137	carbohydrate derivative biosynthetic pro...	75	26	11.46	2.3e-05	Uniquely down-regulated during Necrotrophy
GO:0045454	cell redox homeostasis	14	9	2.14	4.2e-05	Uniquely down-regulated during Necrotrophy
GO:0034404	nucleobase-containing small molecule bio...	30	14	4.58	4.4e-05	Uniquely down-regulated during Necrotrophy
GO:0072522	purine-containing compound biosynthetic ...	49	19	7.48	5e-05	Uniquely down-regulated during Necrotrophy
GO:1901605	alpha-amino acid metabolic process	111	33	16.95	7e-05	Uniquely down-regulated during Necrotrophy
GO:0044271	cellular nitrogen compound biosynthetic ...	837	165	127.85	8e-05	Uniquely down-regulated during Necrotrophy
GO:0006164	purine nucleotide biosynthetic process	41	16	6.26	0.00018	Uniquely down-regulated during Necrotrophy
GO:0017144	drug metabolic process	107	31	16.34	0.00019	Uniquely down-regulated during Necrotrophy
GO:0009142	nucleoside triphosphate biosynthetic pro...	30	13	4.58	0.00021	Uniquely down-regulated during Necrotrophy
GO:0009145	purine nucleoside triphosphate biosynthe...	30	13	4.58	0.00021	Uniquely down-regulated during Necrotrophy
GO:0009201	ribonucleoside triphosphate biosynthetic...	30	13	4.58	0.00021	Uniquely down-regulated during Necrotrophy
GO:0009206	purine ribonucleoside triphosphate biosy...	30	13	4.58	0.00021	Uniquely down-regulated during Necrotrophy
GO:0009260	ribonucleotide biosynthetic process	42	16	6.42	0.00025	Uniquely down-regulated during Necrotrophy
GO:0046390	ribose phosphate biosynthetic process	42	16	6.42	0.00025	Uniquely down-regulated during Necrotrophy
GO:0006457	protein folding	59	20	9.01	0.00028	Uniquely down-regulated during Necrotrophy
GO:0055086	nucleobase-containing small molecule met...	110	31	16.8	0.00033	Uniquely down-regulated during Necrotrophy
GO:0009152	purine ribonucleotide biosynthetic proce...	39	15	5.96	0.00034	Uniquely down-regulated during Necrotrophy
GO:0046907	intracellular transport	190	47	29.02	0.00035	Uniquely down-regulated during Necrotrophy
GO:0051649	establishment of localization in cell	190	47	29.02	0.00035	Uniquely down-regulated during Necrotrophy
GO:0051641	cellular localization	191	47	29.17	0.0004	Uniquely down-regulated during Necrotrophy
GO:0042451	purine nucleoside biosynthetic process	6	5	0.92	0.00043	Uniquely down-regulated during Necrotrophy
GO:0046129	purine ribonucleoside biosynthetic proce...	6	5	0.92	0.00043	Uniquely down-regulated during Necrotrophy
