# Supplementary material for: Chickpea Roots Undergoing Colonisation by Phytophthora medicaginis Exhibit Opposing Jasmonic Acid and Salicylic Acid Accumulation and Signalling Profiles to Leaf Hemibiotrophic Models
Source: Microorganisms. 2022 Feb 2;10(2):343. doi: 10.3390/microorganisms10020343 (PMC8874544; doi:10.3390/microorganisms10020343)
Supplement: Supplementary file 1 [file microorganisms-10-00343-s001.zip › Supplementals/Table S4.xlsx]

## Sheet: supplementary_table
Table S4: Fold change expression of all genes showing significant differential expression in at least one timepoint. Genes are clustered into expression groups based on Figure 4.
Gene Number	Start	End	Score	Strand	Note	PANTHER.Annotation	InterPro.Annotation	PFAM.Annotation	GO.Annotation	ProSite.Annotation	SUPERFAMILY.Annotation	Cicer.Gene.Number	Gene.Description	RefSeq.ID	GOSlim.Term	NCBI.Conserve.Domain	TF.Family	RGene.Family	full_gene_id	Log2Foldchange_12hourvsmock	Log2Foldchange_24hourvsmock	Log2Foldchange_72hourvsmock	Cluster (Figure 4)
Ca_00208	2291795	2292897	NA	+	2Fe-2S iron-sulfur cluster-binding domain protein	PTHR23426 PTHR23426	IPR001041 IPR012675	PF00111	GO:0009055 GO:0051536		SSF54292	Ca_00208	--	XM_004486710.1	#has_electron_carrier_activity|#has_iron-sulfur_cluster_binding|#located_in_chloroplast	cd00207-fer2|cl00159-fer2	--	--	Ca_00208.1|Ca_LG_1:2291795-2292897|plus|	-8.38	-9.29	-5.81	i
Ca_00287	3098122	3098549	NA	+	uncharacterized protein LOC100817633 [Glycine max]							Ca_00287	--	XM_003597359.1	--	--	--	--	Ca_00287.1|Ca_LG_1:3098122-3098549|plus|	-6.72	-6.91	-1.49	i
Ca_00849	9535546	9536267	NA	-	uncharacterized protein LOC100811126 [Glycine max]							Ca_00849	--	XM_004487551.1	#located_in_chloroplast|#located_in_chloroplast_stroma	--	--	--	Ca_00849.1|Ca_LG_1:9535546-9536267|minus|	-5.69	-6.92	-3.91	i
Ca_00866	9722451	9723479	NA	-	uncharacterized protein LOC100784062 [Glycine max]		IPR018962	PF09353				Ca_00866	--	XM_004487557.1	#located_in_chloroplast	cl09611-DUF1995	--	--	Ca_00866.1|Ca_LG_1:9722451-9723479|minus|	-9.83	-1.14	0.06	i
Ca_02245	33866613	33868148	NA	+	Chaperonin-like RbcX protein		IPR003435	PF02341			SSF15861	Ca_02245	--	XM_004486130.1	--	cl03549-RcbX	--	--	Ca_02245.1|Ca_LG_1:33866613-33868148|plus|	-3.92	-6.73	-3.25	i
Ca_03074	2552304	2552829	NA	-	hypothetical protein							Ca_03074	--	XM_004491354.1	--	--	--	--	Ca_03074.1|Ca_LG_2:2552304-2552829|minus|	-7.44	-9.09	-5.61	i
Ca_03179	3410490	3410840	NA	+	uncharacterized protein LOC102661291 [Glycine max]							Ca_03179	--	XM_004491519.1	#located_in_mitochondrion	--	--	--	Ca_03179.1|Ca_LG_2:3410490-3410840|plus|	-7.57	-5.89	-4.29	i
Ca_03197	3560026	3561190	NA	-	MtN14 protein n=1 Tax=Medicago truncatula RepID=G7K500_MEDTR							Ca_03197	--	XR_189468.1	--	--	--	--	Ca_03197.1|Ca_LG_2:3560026-3561190|minus|	-6.26	-9.21	-8.36	i
Ca_03609	8998434	9000102	NA	-	unknown protein							Ca_03609	--	XM_004490085.1	#located_in_chloroplast	--	--	--	Ca_03609.1|Ca_LG_2:8998434-9000102|minus|	-7.39	-8.34	-6.15	i
Ca_03746	10940219	10941968	NA	+	Bifunctional inhibitor/lipid-transfer protein/seed storage 2S albumin superfamily protein		IPR016140	PF14368			SSF47699	Ca_03746	--	XM_004492317.1	#located_in_extracellular_region	cd00010-AAI_LTSS|cl07890-AAI_LTSS	--	--	Ca_03746.1|Ca_LG_2:10940219-10941968|plus|	-6.19	-7.1	-9.37	i
Ca_04145	18699173	18700502	NA	+	Adenine nucleotide alpha hydrolases-like superfamily protein	PTHR31964	IPR006016 IPR014729	PF00582	GO:0006950		SSF52402	Ca_04145	--	XM_004490190.1	--	cd00293-USP_Like|cl00292-AANH_like	--	--	Ca_04145.1|Ca_LG_2:18699173-18700502|plus|	-6.64	-5.67	-4.08	i
Ca_04660	27929419	27930514	NA	-	unknown protein							Ca_04660	--	XM_004489529.1	#located_in_nucleus	--	--	--	Ca_04660.1|Ca_LG_2:27929419-27930514|minus|	-5.89	-7.15	-3.92	i
Ca_04763	29174394	29176187	NA	+	chlororespiratory reduction protein		IPR021954	PF12095				Ca_04763	--	XM_004489406.1	#located_in_chloroplast|#located_in_nucleus	cl13522-DUF3571	--	--	Ca_04763.1|Ca_LG_2:29174394-29176187|plus|	-6.32	-9.09	-5.61	i
Ca_04896	31055720	31056311	NA	+	NHL domain-containing protein							Ca_04896	--	XM_004489249.1	#located_in_nucleus	--	--	--	Ca_04896.1|Ca_LG_2:31055720-31056311|plus|	-5.69	-7.24	-3.77	i
Ca_05573	8936501	8941375	NA	+	WRKY transcription factor-like protein							Ca_05573	--	XM_004492003.1	#located_in_nucleus	--	--	--	Ca_05573.1|Ca_LG_3:8936501-8941375|plus|	-7.42	-5.92	-4.86	i
Ca_06409	25534594	25538945	NA	+	post-illumination chlorophyll fluorescence increase	PTHR32429 PTHR32429						Ca_06409	--	XM_004506894.1	#located_in_chloroplast|#located_in_thylakoid	--	--	--	Ca_06409.1|Ca_LG_3:25534594-25538945|plus|	-7.26	-8.57	-7.3	i
Ca_06778	30066210	30068264	NA	-	cofactor assembly of complex C		IPR021919	PF12046				Ca_06778	--	XM_004493028.1	#located_in_chloroplast	cl13479-DUF3529	--	--	Ca_06778.1|Ca_LG_3:30066210-30068264|minus|	-9.46	-8.96	-6.18	i
Ca_06785	30177496	30179911	NA	-	uncharacterized protein LOC100527087 isoform X3 [Glycine max]		IPR010666	PF06839	GO:0008270			Ca_06785	--	XM_004493046.1	#has_nucleic_acid_binding|#has_zinc_ion_binding|#located_in_cytoplasm	cl06070-zf-GRF	--	--	Ca_06785.1|Ca_LG_3:30177496-30179911|minus|	-6.42	-8.01	-4.54	i
Ca_07208	34640280	34643539	NA	+	unknown protein		IPR025067	PF13301				Ca_07208	--	XM_004494791.1	#located_in_chloroplast|#located_in_chloroplast_envelope|#located_in_chloroplast_thylakoid	cl16220-DUF4079	--	--	Ca_07208.2|Ca_LG_3:34640280-34642363|plus|	-7.77	-5.7	-5.93	i
Ca_07208	34640280	34643539	NA	+	unknown protein		IPR025067	PF13301				Ca_07208	--	XM_004494791.1	#located_in_chloroplast|#located_in_chloroplast_envelope|#located_in_chloroplast_thylakoid	cl16220-DUF4079	--	--	Ca_07208.1|Ca_LG_3:34640426-34643539|plus|	-8.54	-5.05	-5.98	i
Ca_07512	37447496	37450702	NA	-	uncharacterized protein LOC100777424 isoform X2 [Glycine max]							Ca_07512	--	XM_004493583.1	#located_in_mitochondrion	--	--	--	Ca_07512.1|Ca_LG_3:37447496-37450702|minus|	-6.14	-5.37	-4.7	i
Ca_07565	37891517	37892820	NA	-	uncharacterized protein LOC100786850 [Glycine max]	PTHR31972 PTHR31972	IPR008586	PF05910				Ca_07565	--	XM_004493628.1	#located_in_nucleus	cl05466-DUF868	--	--	Ca_07565.1|Ca_LG_3:37891517-37892820|minus|	-7.86	-5.16	-5.97	i
Ca_07893	40942776	40944838	NA	+	hypothetical protein						SSF11791	Ca_07893	--	XM_004494184.1	#located_in_chloroplast|#located_in_chloroplast_stroma	--	--	--	Ca_07893.1|Ca_LG_3:40942776-40944838|plus|	-7.41	-6.04	-4.12	i
Ca_08092	1035179	1035663	NA	+	c("Beta-1"							Ca_08092	--	XM_004514547.1	#has_galactosyltransferase_activity|#involved_in_protein_glycosylation|#located_in_extracellular_region|#located_in_membrane	--	--	--	Ca_08092.1|Ca_LG_4:1035179-1035663|plus|	-7.16	-7.35	-3.87	i
Ca_08599	7459027	7462480	NA	+	sieve element occlusion protein		IPR027942 IPR027944	PF14576 PF14577				Ca_08599	--	XM_004495277.1	#located_in_nucleus	cl00388-Thioredoxin_like|cl20573-SEO_N|cl20574-SEO_C	--	--	Ca_08599.1|Ca_LG_4:7459027-7462480|plus|	-3.28	-6.18	-4.24	i
Ca_08690	8464196	8469022	NA	+	C2H2-like zinc finger protein	PTHR31681 PTHR31681	IPR007087 IPR012317		GO:0003950 GO:0046872	PS00028 PS50157	SSF56399	Ca_08690	--	XM_004499191.1	#has_zinc_ion_binding|#located_in_intracellular|#located_in_nucleus	--	C2H2	--	Ca_08690.1|Ca_LG_4:8464196-8469022|plus|	-6.21	-6.62	-5.69	i
Ca_08747	9029359	9030329	NA	+	uncharacterized protein LOC100792832 isoform X1 [Glycine max]							Ca_08747	--	XM_004496531.1	--	--	--	--	Ca_08747.1|Ca_LG_4:9029359-9030329|plus|	-8.69	-8.88	-5.4	i
Ca_09305	15924626	15925758	NA	+	iron-sulfur-binding 4Fe-4S ferredoxin		IPR021039	PF12617				Ca_09305	--	BT149524.1	--	cl13989-LdpA_C	--	--	Ca_09305.1|Ca_LG_4:15924626-15925758|plus|	-4.44	-6.47	-3	i
Ca_09335	16468329	16469341	NA	+	uncharacterized protein LOC100810515 [Glycine max]							Ca_09335	--	XM_004498188.1	#located_in_chloroplast	--	--	--	Ca_09335.1|Ca_LG_4:16468329-16469341|plus|	-6.13	-6.46	-4.31	i
Ca_10690	32697250	32698256	NA	-	chlororespiratory reduction 6		IPR014946	PF08847				Ca_10690	--	XM_004508349.1	#located_in_chloroplast|#located_in_chloroplast_stroma	cl02292-DUF1817	--	--	Ca_10690.1|Ca_LG_4:32697250-32698256|minus|	-7.53	-6.97	-4.25	i
Ca_12539	11413680	11415269	NA	+	maternal effect embryo arrest 59							Ca_12539	--	XM_004500158.1	#located_in_nucleus	--	--	--	Ca_12539.1|Ca_LG_5:11413680-11415269|plus|	-7.11	-11.21	-8.42	i
Ca_13286	25945390	25946469	NA	-	Protein of unknown function (DUF581)		IPR007650	PF04570				Ca_13286	--	XM_004500549.1	#located_in_nucleus	cl04598-DUF581	--	--	Ca_13286.1|Ca_LG_5:25945390-25946469|minus|	-7.27	-6.42	-7.56	i
Ca_13415	27392879	27400468	NA	+	uncharacterized protein LOC100813171 isoform X1 [Glycine max]							Ca_13415	--	XM_004501853.1	#located_in_chloroplast	--	--	--	Ca_13415.1|Ca_LG_5:27392879-27400468|plus|	-8.05	-9.69	-6.22	i
Ca_13564	29031458	29033635	NA	-	smad/FHA domain protein	PTHR23308	IPR000253 IPR008984	PF00498	GO:0005515	PS50006	SSF49879	Ca_13564	--	XM_004501946.1	#located_in_chloroplast|#located_in_chloroplast_stroma|#located_in_chloroplast_thylakoid_membrane	COG1716-COG1716|cd00060-FHA|cl00062-FHA	--	--	Ca_13564.1|Ca_LG_5:29031458-29033635|minus|	-6.5	-6.93	-7.18	i
Ca_14728	40819237	40821715	NA	+	DnaJ/Hsp40 cysteine-rich domain superfamily protein isoform 1 n=1 Tax=Theobroma cacao RepID=UPI00042B23E4		IPR001305		GO:0031072 GO:0051082		SSF57938	Ca_14728	--	XM_004501266.1	#has_heat_shock_protein_binding|#has_unfolded_protein_binding|#located_in_chloroplast	cl21539-DnaJ_zf	--	--	Ca_14728.1|Ca_LG_5:40819237-40821715|plus|	-6.71	-5.9	-4.85	i
Ca_15089	44621323	44625075	NA	-	Chaperone DnaJ-domain superfamily protein	PTHR25040 PTHR25040	IPR001623 IPR009518	PF06596	GO:0009523 GO:0015979 GO:0016020		SSF46565	Ca_15089	--	XM_004501377.1	#has_heat_shock_protein_binding|#located_in_chloroplast|#located_in_chloroplast_thylakoid_membrane	cl02542-DnaJ|cl05887-PsbX	--	--	Ca_15089.1|Ca_LG_5:44621323-44625075|minus|	-7.72	-6.3	-7.18	i
Ca_15322	1633514	1639941	NA	-	uncharacterized protein LOC100818590 [Glycine max]	PTHR31620 PTHR31620	IPR021825	PF11891				Ca_15322	--	XM_004499877.1	#located_in_chloroplast|#located_in_chloroplast_envelope	cl13350-DUF3411	--	--	Ca_15322.1|Ca_LG_6:1633514-1639941|minus|	-5.08	-7.25	-3.77	i
Ca_15336	1852201	1857022	NA	+	uncharacterized protein LOC100816954 isoform X2 [Glycine max]						SSF53807	Ca_15336	--	XM_004503040.1	#located_in_chloroplast	cl00262-TroA-like	NAC	--	Ca_15336.1|Ca_LG_6:1852201-1857022|plus|	-6.69	-6.63	-5.7	i
Ca_15505	3714651	3717640	NA	-	uncharacterized protein LOC100785837 [Glycine max]		IPR019448	PF10358				Ca_15505	--	XM_004503249.1	#located_in_chloroplast|#located_in_plasma_membrane	cl11025-NT-C2	--	--	Ca_15505.1|Ca_LG_6:3714651-3717640|minus|	-5.62	-6.01	-3.47	i
Ca_15912	8293260	8297313	NA	+	unknown protein						SSF14099	Ca_15912	--	XM_004503965.1	#located_in_chloroplast|#located_in_chloroplast_thylakoid	cl12840-DUF3100	--	--	Ca_15912.1|Ca_LG_6:8293260-8297313|plus|	-6.25	-8.5	-6.52	i
Ca_17042	21508539	21510307	NA	-	uncharacterized protein LOC100792182 isoform X1 [Glycine max]							Ca_17042	--	XM_004516514.1	--	--	--	--	Ca_17042.1|Ca_LG_6:21508539-21510307|minus|	-4.49	-6.36	-2.91	i
Ca_17336	25072269	25074813	NA	+	uncharacterized protein LOC100788798 isoform X1 [Glycine max]		IPR003772	PF02620				Ca_17336	--	XM_004505674.1	#located_in_nucleus	cl00616-DUF177	--	--	Ca_17336.1|Ca_LG_6:25072269-25074813|plus|	-7.65	-6.39	-5.79	i
Ca_18255	43286484	43288551	NA	+	photosystem I subunit O		IPR017498					Ca_18255	--	XM_004506146.1	#located_in_chloroplast|#located_in_mitochondrion|#located_in_thylakoid	PLN00046-PLN00046|cl22614-PLN00046	--	--	Ca_18255.1|Ca_LG_6:43286484-43288551|plus|	-6.06	-7.79	-5.58	i
Ca_18791	51791639	51800098	NA	-	unknown protein							Ca_18791	--	XM_004507433.1	#located_in_chloroplast|#located_in_chloroplast_envelope|#located_in_chloroplast_stroma	--	--	--	Ca_18791.1|Ca_LG_6:51791639-51800098|minus|	-8.13	-5.79	-4.85	i
Ca_18853	52552163	52553050	NA	-	DUF241 domain protein		IPR004320	PF03087				Ca_18853	--	XM_004507411.1	#located_in_nucleus	cl03884-DUF241	--	--	Ca_18853.1|Ca_LG_6:52552163-52553050|minus|	-4.58	-7.68	-5.95	i
Ca_21265	36051849	36052882	NA	+	uncharacterized protein LOC100779755 [Glycine max]	PTHR31972 PTHR31972	IPR008586	PF05910				Ca_21265	--	XM_004515805.1	#located_in_nucleus	cl05466-DUF868	--	--	Ca_21265.1|Ca_LG_7:36051849-36052882|plus|	-3.46	-6.55	-3.77	i
Ca_21559	39199980	39200906	NA	-	uncharacterized protein LOC100808348 [Glycine max]							Ca_21559	--	XM_003609954.1	--	--	--	--	Ca_21559.1|Ca_LG_7:39199980-39200906|minus|	-7.55	-9.2	-4.43	i
Ca_22005	43511354	43512034	NA	+	uncharacterized protein LOC102663000 [Glycine max]							Ca_22005	--	XM_004507604.1	#located_in_mitochondrion	--	--	--	Ca_22005.1|Ca_LG_7:43511354-43512034|plus|	-6.05	-7.01	-3.52	i
Ca_22601	5329821	5333076	NA	+	unknown protein							Ca_22601	--	XM_004511597.1	#located_in_chloroplast|#located_in_chloroplast_stroma	--	--	--	Ca_22601.1|Ca_LG_8:5329821-5333076|plus|	-5.88	-6.57	-6.99	i
Ca_22611	5396630	5397712	NA	-	C2H2-like zinc finger protein	PTHR31681 PTHR31681	IPR012317		GO:0003950		SSF56399	Ca_22611	--	XM_004511611.1	#located_in_nucleus	--	--	--	Ca_22611.1|Ca_LG_8:5396630-5397712|minus|	-6.16	-6.07	-4.15	i
Ca_24497	9971	13644	NA	+	unknown protein							Ca_24497	--	XM_004510626.1	#located_in_nucleus	--	--	--	Ca_24497.1|scaffold01546:9971-13644|plus|	-6.51	-6.73	-3.95	i
Ca_26868	3279	4736	NA	+	NDH dependent flow 6							Ca_26868	--	XM_004514903.1	#located_in_chloroplast	cl14551-PLN00180	--	--	Ca_26868.1|scaffold06070:3279-4736|plus|	-8	-9.65	-6.17	i
Ca_27537	1762	4666	NA	+	iron-sulfur-binding 4Fe-4S ferredoxin		IPR017896 IPR017900 IPR021039	PF12617	GO:0051536	PS00198 PS51379	SSF54862	Ca_27537	--	BT149524.1	--	cl13989-LdpA_C|cl19102-HCP_like	--	--	Ca_27537.1|scaffold09020:1762-4666|plus|	-6.27	-7.18	-3.7	i
Ca_00064	966575	968737	NA	+	unknown protein							Ca_00064	--	XM_004489008.1	--	PTZ00341-PTZ00341	--	--	Ca_00064.1|Ca_LG_1:966575-968737|plus|	-1.88	-1.15	-2.65	ix
Ca_00136	1632057	1632878	NA	+	Protein of unknown function (DUF1685)	PTHR31865	IPR012881	PF07939				Ca_00136	--	XM_004497340.1	#located_in_nucleus	cl06811-DUF1685	--	--	Ca_00136.1|Ca_LG_1:1632057-1632878|plus|	-2.4	-1.89	-2.58	ix
Ca_00151	1757832	1762072	NA	+	phox (PX) domain protein	PTHR10555 PTHR10555	IPR001683	PF00787	GO:0035091	PS50195	SSF64268	Ca_00151	--	XM_004486594.1	#has_phosphatidylinositol_binding|#involved_in_cell_communication|#located_in_nucleus	cl02563-PX_domain	--	--	Ca_00151.2|Ca_LG_1:1757832-1762072|plus|	-1.6	-1.23	-1.73	ix
Ca_00153	1766641	1767286	NA	+	unknown protein							Ca_00153	--	XM_004486597.1	#located_in_chloroplast	--	--	--	Ca_00153.1|Ca_LG_1:1766641-1767286|plus|	-2.78	-2.61	-2.11	ix
Ca_00455	4755678	4759390	NA	-	XH/XS domain-containing protein	PTHR21596 PTHR21596	IPR005379 IPR005380 IPR005381	PF03468 PF03469 PF03470	GO:0031047			Ca_00455	--	XM_004486943.1	--	cd12266-RRM_like_XS|cl04094-XH|cl04095-zf-XS|cl17169-RRM_SF	--	--	Ca_00455.1|Ca_LG_1:4755678-4759390|minus|	-4.47	-1.94	-2.17	ix
Ca_00783	8649712	8651593	NA	+	acytochrome-C oxidase/electron carrier protein		IPR003177	PF02238	GO:0004129 GO:0005746 GO:0009055			Ca_00783	--	XM_004487463.1	#has_cytochrome-c_oxidase_activity|#has_electron_carrier_activity|#located_in_mitochondrion|#located_in_vacuolar_membrane	cl02796-Cyt_c_Oxidase_VIIa	--	--	Ca_00783.1|Ca_LG_1:8649712-8651593|plus|	-1.63	-1.89	-2.23	ix
Ca_00784	8656767	8662258	NA	+	Family of unknown function (DUF662)	PTHR21470	IPR007033	PF04949				Ca_00784	--	XM_004487464.1	#located_in_chloroplast	cl04860-Transcrip_act	S1Fa-like	--	Ca_00784.1|Ca_LG_1:8656767-8662258|plus|	-1.57	-2.62	-3.24	ix
Ca_00817	9106828	9107451	NA	-	uncharacterized protein LOC100800312 [Glycine max]		IPR012881	PF07939				Ca_00817	--	XM_004487524.1	#located_in_nucleus	cl06811-DUF1685	--	--	Ca_00817.1|Ca_LG_1:9106828-9107451|minus|	-1.42	-2.11	-2.79	ix
Ca_01391	19717050	19717860	NA	-	unknown protein							Ca_01391	--	XM_004488921.1	#located_in_nucleus	--	--	--	Ca_01391.1|Ca_LG_1:19717050-19717860|minus|	-3.46	-3.6	-0.84	ix
Ca_01499	22111250	22113562	NA	+	Mitochondrial transcription termination factor family protein	PTHR13068	IPR003690	PF02536				Ca_01499	--	XM_004488738.1	--	cl19765-mTERF	--	--	Ca_01499.1|Ca_LG_1:22111250-22113562|plus|	-3.4	-2.22	-3.32	ix
Ca_01646	25484145	25489130	NA	-	MLP3.9 protein							Ca_01646	--	XR_189354.1	#located_in_nucleus	--	--	--	Ca_01646.2|Ca_LG_1:25484145-25489130|minus|	-1.46	-0.98	-2.57	ix
Ca_01646	25484145	25489130	NA	-	MLP3.9 protein							Ca_01646	--	XR_189354.1	#located_in_nucleus	--	--	--	Ca_01646.1|Ca_LG_1:25484220-25489130|minus|	-1.5	-1.19	-2.54	ix
Ca_01837	28736236	28740059	NA	-	Uveal autoantigen with coiled-coil domains and ankyrin repeats isoform 2 n=3 Tax=Theobroma cacao RepID=UPI00042B7DE7						SSF75704	Ca_01837	--	XM_004487797.1	#located_in_nucleus	TIGR03752-conj_TIGR03752	--	--	Ca_01837.1|Ca_LG_1:28736236-28740059|minus|	-1.1	-1.19	-2.89	ix
Ca_01846	28856448	28857746	NA	-	c("transcription termination factor"	PTHR31067 PTHR31067	IPR003690	PF02536				Ca_01846	--	XM_004487822.1	#located_in_chloroplast|#located_in_membrane	cl19765-mTERF	--	--	Ca_01846.1|Ca_LG_1:28856448-28857746|minus|	-1.51	-1.18	-2.53	ix
Ca_02010	31083109	31083435	NA	+	uncharacterized protein LOC100779434 [Glycine max]							Ca_02010	--	XM_004500877.1	#located_in_extracellular_region	--	--	--	Ca_02010.1|Ca_LG_1:31083109-31083435|plus|	-1.28	-1.88	-0.85	ix
Ca_02145	32733124	32744822	NA	+	UDP-glucose pyrophosphorylase 3						SSF53448	Ca_02145	--	XM_004500450.1	#has_nucleotidyltransferase_activity|#involved_in_metabolic_process|#located_in_chloroplast	cl11394-Glyco_tranf_GTA_type	--	--	Ca_02145.1|Ca_LG_1:32733124-32744822|plus|	-2.88	-2.6	-1.82	ix
Ca_02253	33948595	33949602	NA	-	Cytochrome b6 n=2 Tax=Medicago truncatula RepID=G7ILP6_MEDTR							Ca_02253	--	XM_004486137.1	#located_in_mitochondrion	--	--	--	Ca_02253.1|Ca_LG_1:33948595-33949602|minus|	-1.16	-1.52	-1.1	ix
Ca_02287	34327427	34328552	NA	-	uncharacterized protein LOC100800379 isoform X1 [Glycine max]							Ca_02287	--	XM_004486079.1	#located_in_nucleus	cl14603-C2	--	--	Ca_02287.1|Ca_LG_1:34327427-34328552|minus|	-1.06	-1.99	-1.01	ix
Ca_02500	36366936	36368097	NA	-	myosin heavy chain-related							Ca_02500	--	XM_004485932.1	#located_in_cytoplasm	COG1196-Smc	--	--	Ca_02500.1|Ca_LG_1:36366936-36368097|minus|	-3.2	-1.94	-3.51	ix
Ca_02592	37171705	37172845	NA	-	guanine nucleotide-binding protein-like 3 homolog [Glycine max]	PTHR31422 PTHR31422	IPR007656	PF04576				Ca_02592	--	XM_004485562.1	#located_in_cytoplasm	cl04604-Zein-binding	--	--	Ca_02592.1|Ca_LG_1:37171705-37172845|minus|	-2.65	-2.56	-3.44	ix
Ca_02601	37269275	37270624	NA	-	octicosapeptide/Phox/Bem1p (PB1) domain-containing protein	PTHR31066 PTHR31066	IPR000270	PF00564	GO:0005515		SSF54277	Ca_02601	--	XM_004485577.1	#located_in_chloroplast_envelope|#located_in_nucleus	cd06410-PB1_UP2|cl02720-PB1	--	--	Ca_02601.1|Ca_LG_1:37269275-37270624|minus|	-2.37	-2.38	-1.17	ix
Ca_02751	38696892	38697808	NA	-	Protein of unknown function (DUF761)		IPR008480 IPR025520	PF05553 PF14364				Ca_02751	--	XM_004485657.1	#located_in_chloroplast	cl05229-DUF761|cl16829-DUF4408	--	--	Ca_02751.1|Ca_LG_1:38696892-38697808|minus|	-2.46	-1.42	-2.2	ix
Ca_02762	38766824	38770042	NA	-	uncharacterized protein LOC100776750 isoform X9 [Glycine max]	PTHR31210 PTHR31210	IPR007877	PF05212				Ca_02762	--	XM_004485675.1	#located_in_mitochondrion	cl04990-DUF707	--	--	Ca_02762.1|Ca_LG_1:38766824-38770042|minus|	-2.31	-1.39	-2.95	ix
Ca_03015	1948428	1951708	NA	+	c("transmembrane protein"							Ca_03015	--	XM_004491294.1	#located_in_nucleus	--	--	--	Ca_03015.1|Ca_LG_2:1948428-1951708|plus|	-1.83	-1.29	-1.81	ix
Ca_03048	2322213	2324122	NA	+	uncharacterized protein LOC100806971 isoform X2 [Glycine max]							Ca_03048	--	XM_004491201.1	--	--	--	--	Ca_03048.1|Ca_LG_2:2322213-2324122|plus|	-1.72	-2.14	-3.14	ix
Ca_03067	2478072	2480091	NA	-	Nodulin-like / Major Facilitator Superfamily protein	PTHR21576	IPR010658 IPR016196	PF06813			SSF10347	Ca_03067	--	XM_004491228.1	#involved_in_transmembrane_transport|#located_in_integral_to_membrane	cl21472-MFS	--	--	Ca_03067.1|Ca_LG_2:2478072-2480091|minus|	-1.94	-1.64	-2.91	ix
Ca_03080	2594256	2597440	NA	+	uncharacterized protein LOC100793067 isoform X6 [Glycine max]							Ca_03080	--	XM_003617327.1	#located_in_nucleus	--	--	--	Ca_03080.1|Ca_LG_2:2594256-2597440|plus|	-2.41	-1.24	-2.67	ix
Ca_03113	2858778	2863773	NA	-	hypothetical protein							Ca_03113	--	XM_004491438.1	--	COG1196-Smc	--	--	Ca_03113.1|Ca_LG_2:2858778-2863773|minus|	-2.52	-1.94	-2.98	ix
Ca_03377	5780866	5781471	NA	+	AAA domain protein		IPR027417	PF13671			SSF52540	Ca_03377	--	XM_004491251.1	--	cl21455-ABC_ATPase	--	--	Ca_03377.1|Ca_LG_2:5780866-5781471|plus|	-2.35	-1.86	-1	ix
Ca_03401	6179677	6181834	NA	+	uncharacterized protein LOC100796420 isoform X3 [Glycine max]							Ca_03401	--	XM_004490872.1	--	--	--	--	Ca_03401.1|Ca_LG_2:6179677-6181834|plus|	-1.22	-1.04	-2.84	ix
Ca_03724	10616411	10620177	NA	-	Kinase interacting (KIP1-like) family protein	PTHR32258	IPR011684	PF07765				Ca_03724	--	XM_004490664.1	#located_in_extracellular_region	cl06684-KIP1	--	--	Ca_03724.1|Ca_LG_2:10616411-10620177|minus|	-0.77	-1.3	-2.97	ix
Ca_03747	10949057	10951727	NA	-	plant/T7H20-70 protein							Ca_03747	--	XM_004492316.1	#located_in_nucleus	--	--	--	Ca_03747.1|Ca_LG_2:10949057-10951727|minus|	-2.58	-2.41	-1.32	ix
Ca_03850	12605826	12613005	NA	-	uncharacterized protein LOC100779481 isoform X2 [Glycine max]	PTHR31150 PTHR31150	IPR001841 IPR013083		GO:0005515 GO:0008270	PS50089	SSF57850	Ca_03850	--	XM_004490051.1	#has_zinc_ion_binding|#located_in_nucleus	cl17238-RING	--	--	Ca_03850.1|Ca_LG_2:12605826-12613005|minus|	-1.37	-1.03	-2.44	ix
Ca_03952	14322260	14323312	NA	-	unknown protein							Ca_03952	--	XM_004490516.1	--	--	--	--	Ca_03952.1|Ca_LG_2:14322260-14323312|minus|	-1.89	-1.72	-2.62	ix
Ca_04268	21861536	21862463	NA	-	oxidoreductase/transition metal ion-binding protein							Ca_04268	--	XM_004511121.1	--	--	--	--	Ca_04268.1|Ca_LG_2:21861536-21862463|minus|	-1.37	-2.01	-3.55	ix
Ca_04344	23181565	23186522	NA	-	unknown protein							Ca_04344	--	XM_004489387.1	#located_in_nucleus	--	--	--	Ca_04344.1|Ca_LG_2:23181565-23186522|minus|	-1.14	-1.52	-1.31	ix
Ca_04360	23417385	23418188	NA	-	Mitochondrial transcription termination factor family protein	PTHR13068	IPR003690	PF02536				Ca_04360	--	XM_004490028.1	#has_molecular_function|#involved_in_embryo_development_ending_in_seed_dormancy|#located_in_mitochondrion	cl19765-mTERF	--	--	Ca_04360.1|Ca_LG_2:23417385-23418188|minus|	-1.52	-1.39	-3.1	ix
Ca_04385	23931801	23935242	NA	-	NAD(P)-linked oxidoreductase-like protein		IPR005182	PF03703				Ca_04385	--	XM_004489961.1	#located_in_chloroplast|#located_in_chloroplast_thylakoid|#located_in_chloroplast_thylakoid_membrane|#located_in_membrane	cl01348-bPH_2	--	--	Ca_04385.1|Ca_LG_2:23931801-23935242|minus|	-2.42	-1.88	-3.29	ix
Ca_04408	24446298	24448653	NA	+	uncharacterized protein LOC100793717 isoform X3 [Glycine max]		IPR015216	PF09133				Ca_04408	--	XM_004489981.1	--	cl07669-SANTA	--	--	Ca_04408.1|Ca_LG_2:24446298-24448653|plus|	-4.17	-1.9	-2.93	ix
Ca_04416	24591793	24594721	NA	+	c("small multi-drug export protein"		IPR009577	PF06695				Ca_04416	--	XM_004489903.1	#located_in_chloroplast	cl01024-Sm_multidrug_ex	--	--	Ca_04416.1|Ca_LG_2:24591793-24594721|plus|	-2.13	-2.65	-2.94	ix
Ca_04429	24800750	24802182	NA	+	uncharacterized protein LOC102661487 [Glycine max]							Ca_04429	--	AC145813.1	--	--	--	--	Ca_04429.1|Ca_LG_2:24800750-24802182|plus|	-3.88	-3.38	-1.24	ix
Ca_04504	25984639	25987081	NA	-	Acyl-CoA N-acyltransferases (NAT) superfamily protein		IPR000182 IPR016181	PF00583	GO:0008080		SSF55729	Ca_04504	--	XM_003613254.1	#has_N-acetyltransferase_activity|#located_in_chloroplast	cd04301-NAT_SF|cl17182-NAT_SF	--	--	Ca_04504.1|Ca_LG_2:25984639-25987081|minus|	-1.95	-1.83	-2.61	ix
Ca_04507	26051795	26054821	NA	+	c("RNA recognition motif"		IPR000504 IPR012677		GO:0000166 GO:0003676	PS50102	SSF54928	Ca_04507	--	XM_004489825.1	#has_nucleic_acid_binding|#located_in_chloroplast	cd00590-RRM_SF|cl17169-RRM_SF|smart00360-RRM	--	--	Ca_04507.1|Ca_LG_2:26051795-26054821|plus|	-2.05	-1.79	-2.08	ix
Ca_04519	26202698	26213399	NA	+	uncharacterized protein LOC100789038 [Glycine max]							Ca_04519	--	XM_004502048.1	#located_in_nucleus	--	--	--	Ca_04519.1|Ca_LG_2:26202698-26213399|plus|	-1.64	-1.04	-2.94	ix
Ca_04652	27834921	27836395	NA	+	disease resistance protein (TIR-NBS-LRR class)							Ca_04652	--	XM_004489417.1	--	--	--	--	Ca_04652.1|Ca_LG_2:27834921-27836395|plus|	-1.66	-1.38	-3.16	ix
Ca_04653	27852880	27853906	NA	+	disease resistance protein (TIR-NBS-LRR class)							Ca_04653	--	XM_004489418.1	--	--	--	--	Ca_04653.1|Ca_LG_2:27852880-27853906|plus|	-1.2	-1.37	-1.9	ix
Ca_04675	28106883	28111002	NA	-	membrane protein		IPR018710	PF09991				Ca_04675	--	XM_004487342.1	#located_in_chloroplast	cl01728-DUF2232	--	--	Ca_04675.1|Ca_LG_2:28106883-28111002|minus|	-1.16	-0.65	-2.25	ix
Ca_04906	31198044	31201817	NA	+	Heavy metal transport/detoxification superfamily protein		IPR006121		GO:0030001 GO:0046872	PS50846		Ca_04906	--	XM_004489273.1	#has_metal_ion_binding|#involved_in_metal_ion_transport|#located_in_chloroplast|#located_in_chloroplast_envelope|#located_in_chloroplast_stroma|#located_in_chloroplast_thylakoid_membrane|#located_in_thylakoid	--	--	--	Ca_04906.1|Ca_LG_2:31198044-31201817|plus|	-2.53	-2.42	-2.11	ix
Ca_04918	31282257	31284610	NA	-	c("calcium homeostasis regulator CHoR1"							Ca_04918	--	XM_004489228.1	#located_in_chloroplast|#located_in_chloroplast_envelope|#located_in_chloroplast_stroma|#located_in_nucleus	--	--	--	Ca_04918.1|Ca_LG_2:31282257-31284610|minus|	-2.52	-2.02	-2.23	ix
Ca_04990	32105882	32108979	NA	+	oxidoreductase/transition metal ion-binding protein		IPR021920	PF12049				Ca_04990	--	XM_004489127.1	--	cl13482-DUF3531	--	--	Ca_04990.1|Ca_LG_2:32105882-32108979|plus|	-2.4	-2.13	-1.51	ix
Ca_05003	32218059	32219464	NA	+	uncharacterized protein LOC102664771 isoform X2 [Glycine max]							Ca_05003	--	XM_004489139.1	#located_in_nucleus	--	--	--	Ca_05003.1|Ca_LG_2:32218059-32219464|plus|	-2.04	-1.09	-1.84	ix
Ca_05009	32283664	32284926	NA	-	uncharacterized protein LOC102668024 [Glycine max]							Ca_05009	--	XM_004516523.1	#located_in_nucleus	--	--	--	Ca_05009.1|Ca_LG_2:32283664-32284926|minus|	-1.59	-2.45	-0.78	ix
Ca_05101	701453	708006	NA	-	Peptidase M50 family protein	PTHR31412 PTHR31412	IPR008915	PF02163	GO:0004222 GO:0006508			Ca_05101	--	XM_004493153.1	#has_metalloendopeptidase_activity|#has_protein_modification_of_type_N-terminal_protein_myristoylation|#located_in_chloroplast	cd06160-S2P-M50_like_2|cl10020-S2P-M50	--	--	Ca_05101.1|Ca_LG_3:701453-708006|minus|	-1.99	-1.48	-1.9	ix
Ca_05175	2031563	2034727	NA	+	nitroreductase family protein		IPR000415	PF00881	GO:0016491		SSF55469	Ca_05175	--	XM_004506469.1	#has_oxidoreductase_activity|#located_in_chloroplast|#located_in_nucleus	cd02142-mcbC-like_oxidoreductase|cl00514-Nitro_FMN_reductase	C2H2	--	Ca_05175.1|Ca_LG_3:2031563-2034727|plus|	-1.75	-1.41	-1.77	ix
Ca_05236	2801997	2804141	NA	-	Protein of unknown function (DUF3411)	PTHR31620	IPR021825	PF11891				Ca_05236	--	XM_004492345.1	#located_in_chloroplast|#located_in_chloroplast_envelope	cl13350-DUF3411	--	--	Ca_05236.1|Ca_LG_3:2801997-2804141|minus|	-1.97	-1.87	-1.19	ix
Ca_05412	5921726	5925460	NA	+	TPR repeat protein		IPR011990 IPR013026 IPR019734 IPR021883	PF11998 PF13414	GO:0005515	PS50005 PS50293	SSF48452	Ca_05412	--	XM_004494304.1	#located_in_chloroplast	PLN03098-LPA1|cd00189-TPR|cl13437-DUF3493|cl22441-TPR	--	--	Ca_05412.1|Ca_LG_3:5921726-5925460|plus|	-3.68	-2.79	-1.61	ix
Ca_05514	7785601	7790852	NA	+	uncharacterized protein LOC100783278 isoform X1 [Glycine max]		IPR027417				SSF52540	Ca_05514	--	XM_004492220.1	#located_in_nucleus	cl21455-ABC_ATPase	--	--	Ca_05514.2|Ca_LG_3:7785601-7790852|plus|	-1.49	-0.52	-2.33	ix
Ca_05514	7785601	7790852	NA	+	uncharacterized protein LOC100783278 isoform X1 [Glycine max]		IPR027417				SSF52540	Ca_05514	--	XM_004492220.1	#located_in_nucleus	cl21455-ABC_ATPase	--	--	Ca_05514.1|Ca_LG_3:7785601-7790852|plus|	-2.45	-1.69	-1.3	ix
Ca_05881	15222346	15228196	NA	-	serine/threonine-protein phosphatase 7 long form homolog [Glycine max]		IPR019557	PF10536				Ca_05881	--	XM_004507001.1	--	cl11168-PMD	--	--	Ca_05881.1|Ca_LG_3:15222346-15228196|minus|	-1.1	-2.52	-2.12	ix
Ca_06141	20662648	20670539	NA	+	c("hydrogen ion transporting ATP synthases"	PTHR10422 PTHR10422	IPR000883 IPR001133 IPR008688 IPR023616	PF00115 PF00420 PF05405	GO:0000276 GO:0004129 GO:0005506 GO:0009055 GO:0009060 GO:0015078 GO:0015986 GO:0016021 GO:0016651 GO:0020037 GO:0042773 GO:0055114	PS50855	SSF81442	Ca_06141	--	KC189947.1	#has_copper_ion_binding|#has_cytochrome-c_oxidase_activity|#has_electron_carrier_activity|#has_heme_binding|#has_iron_ion_binding|#involved_in_aerobic_respiration|#involved_in_electron_transport_chain|#involved_in_oxidation-reduction_process|#involved_in_transport|#located_in_integral_to_membrane|#located_in_mitochondrion|#located_in_plasma_membrane	MTH00180-ND4L|cd01663-Cyt_c_Oxidase_I|cl00275-Heme_Cu_Oxidase_I|cl00492-Oxidored_q2|cl21478-Mt_ATP-synt_B	--	--	Ca_06141.1|Ca_LG_3:20662648-20670539|plus|	-1.48	-1.73	-2.05	ix
Ca_06333	24098298	24103673	NA	-	PRC-barrel domain protein n=1 Tax=Synechococcus sp. PCC 7335 RepID=B4WRB7_9SYNE							Ca_06333	--	XM_004492513.1	--	--	--	--	Ca_06333.1|Ca_LG_3:24098298-24103673|minus|	-1.45	-1.28	-2.87	ix
Ca_06379	24882122	24884143	NA	-	c("Protein of unknown function"	PTHR31676 PTHR31676	IPR007493	PF04398			SSF14156	Ca_06379	--	XM_004492198.1	#located_in_extracellular_region|#located_in_vacuole	cl04499-DUF538	--	--	Ca_06379.1|Ca_LG_3:24882122-24884143|minus|	-1.59	-2.23	-1.24	ix
Ca_06516	26830549	26833158	NA	-	uncharacterized protein LOC100782051 isoform X2 [Glycine max]							Ca_06516	--	XM_004505755.1	--	--	--	--	Ca_06516.1|Ca_LG_3:26830549-26833158|minus|	-1.36	-0.98	-1.69	ix
Ca_06551	27251345	27256556	NA	-	uncharacterized protein LOC100792279 isoform X1 [Glycine max]		IPR009057		GO:0003677		SSF46689	Ca_06551	--	XM_004492757.1	#has_ATP_binding|#has_DNA_binding|#has_helicase_activity|#has_nucleic_acid_binding|#has_zinc_ion_binding|#located_in_nucleus|#located_in_plasmodesma	cd11660-SANT_TRF|cl21498-SANT	--	--	Ca_06551.1|Ca_LG_3:27251345-27256556|minus|	-3.25	-2.8	-0.67	ix
Ca_06615	28086852	28088854	NA	+	DUF2358 family protein		IPR018790	PF10184				Ca_06615	--	XM_004492789.1	#located_in_chloroplast	cl09109-NTF2_like	--	--	Ca_06615.1|Ca_LG_3:28086852-28088854|plus|	-3.33	-2.76	-0.85	ix
Ca_06675	28842031	28843126	NA	+	uncharacterized protein LOC100808505 [Glycine max]							Ca_06675	--	XM_004492888.1	--	--	--	--	Ca_06675.1|Ca_LG_3:28842031-28843126|plus|	-1.45	-1.95	-1.97	ix
Ca_06693	28987015	28987599	NA	-	uncharacterized protein LOC102668890 [Glycine max]							Ca_06693	--	XM_004492915.1	--	--	--	--	Ca_06693.1|Ca_LG_3:28987015-28987599|minus|	-2.24	-2.03	-3.7	ix
Ca_06857	31068139	31072622	NA	+	uncharacterized protein LOC100818532 isoform X1 [Glycine max]							Ca_06857	--	XM_004493260.1	#located_in_nucleus	PRK12323-PRK12323	--	--	Ca_06857.1|Ca_LG_3:31068139-31072622|plus|	-1.56	-0.66	-2.87	ix
Ca_06875	31321631	31326444	NA	-	HNH endonuclease		IPR002711 IPR003615	PF01844	GO:0003676 GO:0004519			Ca_06875	--	XM_004493088.1	#has_endonuclease_activity|#has_nucleic_acid_binding|#located_in_nucleus	cd00085-HNHc|cl00083-HNHc	--	--	Ca_06875.1|Ca_LG_3:31321631-31326434|minus|	-4.29	-1.25	-0.53	ix
Ca_06929	31883018	31884685	NA	-	uncharacterized protein LOC100797053 isoform X3 [Glycine max]							Ca_06929	--	XM_004493400.1	#located_in_nucleus	--	--	--	Ca_06929.1|Ca_LG_3:31883018-31884685|minus|	-3.32	-2.1	-2.11	ix
Ca_07070	33419726	33423967	NA	-	NUMOD3 motif protein							Ca_07070	--	XM_004494836.1	#located_in_plasma_membrane	--	--	--	Ca_07070.1|Ca_LG_3:33419726-33423967|minus|	-1.39	-1.53	-0.77	ix
Ca_07132	33924874	33928248	NA	-	DnaJ heat shock amine-terminal domain protein	PTHR22904 PTHR22904	IPR001623 IPR011990 IPR019734	PF00226 PF13414	GO:0005515		SSF46565 SSF48452	Ca_07132	--	XM_004494356.1	#has_heat_shock_protein_binding|#located_in_nucleus	cd00189-TPR|cd06257-DnaJ|cl02542-DnaJ|cl22441-TPR	--	--	Ca_07132.1|Ca_LG_3:33924874-33928248|minus|	-1.42	-1.37	-1.68	ix
Ca_07220	34712944	34718367	NA	+	Chloroplast J-like domain 1		IPR001623 IPR021788	PF11833				Ca_07220	--	XM_004494688.1	#located_in_chloroplast|#located_in_chloroplast_envelope	cl13300-DUF3353	--	--	Ca_07220.1|Ca_LG_3:34712944-34718367|plus|	-1.05	-1.03	-2.09	ix
Ca_07274	35203141	35206957	NA	-	gamma-irradiation and mitomycin c induced 1							Ca_07274	--	XM_004494774.1	--	--	--	--	Ca_07274.1|Ca_LG_3:35203141-35206957|minus|	-2.99	-2.21	-2.4	ix
Ca_07461	37032369	37035479	NA	-	unknown protein							Ca_07461	--	XM_004493839.1	#located_in_nucleus	--	--	--	Ca_07461.1|Ca_LG_3:37032369-37035479|minus|	-1.26	-1.68	-0.9	ix
Ca_07568	37932542	37934973	NA	+	hypothetical protein							Ca_07568	--	XM_004493631.1	#located_in_nucleus	--	--	--	Ca_07568.1|Ca_LG_3:37932542-37934973|plus|	-1.96	-1.82	-1.41	ix
Ca_07650	38666549	38669344	NA	+	unknown protein						SSF14099	Ca_07650	--	XM_004494593.1	#located_in_chloroplast	--	--	--	Ca_07650.1|Ca_LG_3:38666549-38669344|plus|	-2.57	-3.27	-0.14	ix
Ca_07685	38990234	38993960	NA	+	chitinase-like protein PB1E7.04c-like isoform X3 [Glycine max]							Ca_07685	--	XM_004493887.1	#located_in_nucleus	--	--	--	Ca_07685.1|Ca_LG_3:38990234-38993960|plus|	-4.47	-2.45	-2.7	ix
Ca_07731	39487682	39491747	NA	-	uncharacterized protein LOC100804868 isoform X1 [Glycine max]							Ca_07731	--	XM_004494537.1	--	--	--	--	Ca_07731.1|Ca_LG_3:39487682-39491747|minus|	-2.48	-2.36	-3.63	ix
Ca_07920	41241092	41245263	NA	+	Polyketide cyclase/dehydrase and lipid transport superfamily protein		IPR023393				SSF55961	Ca_07920	--	XM_004494206.1	#located_in_nucleus	cl14643-SRPBCC	--	--	Ca_07920.1|Ca_LG_3:41241092-41245263|plus|	-1.76	-1.74	-0.97	ix
Ca_08022	42221975	42224453	NA	+	hypothetical protein							Ca_08022	--	XM_004494022.1	#located_in_chloroplast_envelope	--	--	--	Ca_08022.1|Ca_LG_3:42221975-42224453|plus|	-1.28	-0.98	-2.06	ix
Ca_08152	1936733	1937579	NA	+	c("Protein of unknown function"	PTHR31676	IPR007493	PF04398			SSF14156	Ca_08152	--	XM_004495581.1	#located_in_apoplast|#located_in_nucleus	cl04499-DUF538	--	--	Ca_08152.1|Ca_LG_4:1936733-1937579|plus|	-3.2	-2.72	-1.77	ix
Ca_08281	3476542	3477252	NA	-	ovate family protein 13		IPR006458	PF04844				Ca_08281	--	XM_004497074.1	#located_in_nucleus	cl04796-Ovate	--	--	Ca_08281.1|Ca_LG_4:3476542-3477252|minus|	-1.11	-3.09	-1.37	ix
Ca_08300	3698184	3710455	NA	+	uncharacterized protein LOC100775655 isoform X9 [Glycine max]	PTHR31115 PTHR31115						Ca_08300	--	XM_004497101.1	#located_in_chloroplast	--	--	--	Ca_08300.1|Ca_LG_4:3698184-3710455|plus|	-1.66	-1.47	-1.02	ix
Ca_08565	7060839	7064422	NA	+	Tetratricopeptide repeat (TPR)-like superfamily protein	PTHR26312 PTHR26312	IPR003107 IPR011990 IPR013026 IPR019734	PF13414	GO:0005515 GO:0005622 GO:0006396	PS50005 PS50293	SSF48452	Ca_08565	--	XM_004495202.1	#located_in_nucleus	cd00189-TPR|cl22441-TPR	--	--	Ca_08565.1|Ca_LG_4:7060839-7064422|plus|	-2.12	-1.93	-1.97	ix
Ca_08583	7255729	7258030	NA	+	cell wall protein IFF6-like isoform X2 [Glycine max]							Ca_08583	--	XM_004495255.1	#located_in_nucleus	--	--	--	Ca_08583.1|Ca_LG_4:7255729-7258030|plus|	-2.49	-1.98	-0.93	ix
Ca_08601	7472247	7489356	NA	-	P-loop nucleoside triphosphate hydrolase superfamily protein	PTHR31153 PTHR31153	IPR010488 IPR027417	PF06414	GO:0005524 GO:0016301		SSF52540	Ca_08601	--	XM_004495280.1	#has_ATP_binding|#has_kinase_activity	--	--	--	Ca_08601.1|Ca_LG_4:7472247-7489356|minus|	-2.37	-2.27	-2.9	ix
Ca_08611	7583977	7584995	NA	+	embryo sac development arrest 6							Ca_08611	--	XM_004495296.1	#located_in_mitochondrion	--	--	--	Ca_08611.1|Ca_LG_4:7583977-7584995|plus|	-3.11	-2.75	-1.19	ix
Ca_08650	8017021	8018426	NA	-	Protein of unknown function (DUF506)	PTHR31579 PTHR31579	IPR006502	PF04720				Ca_08650	--	XM_004495349.1	#located_in_nucleus	cl04704-DUF506	--	--	Ca_08650.1|Ca_LG_4:8017021-8018426|minus|	-3.01	-2.59	-2.97	ix
Ca_08904	10957406	10960739	NA	-	plant/MNJ8-150 protein							Ca_08904	--	XM_004495956.1	#located_in_chloroplast|#located_in_chloroplast_thylakoid_membrane	--	--	--	Ca_08904.1|Ca_LG_4:10957406-10960739|minus|	-3.42	-2.57	-1.86	ix
Ca_09045	12575338	12577914	NA	+	hypothetical protein		IPR028322	PF15365				Ca_09045	--	XM_004495134.1	#located_in_nucleus	--	--	--	Ca_09045.1|Ca_LG_4:12575338-12577914|plus|	-1.56	-1.32	-2.17	ix
Ca_09046	12586537	12587101	NA	+	c("heat shock 22 kDa protein"							Ca_09046	--	XM_004495234.1	#located_in_nucleus	cd06464-ACD_sHsps-like|cl00175-alpha-crystallin-Hsps_p23-like	--	--	Ca_09046.1|Ca_LG_4:12586537-12587101|plus|	-1.43	-0.41	-1.78	ix
Ca_09053	12647509	12648378	NA	+	uncharacterized protein LOC100786850 [Glycine max]	PTHR31972 PTHR31972	IPR008586	PF05910				Ca_09053	--	XM_004495140.1	#located_in_nucleus	cl05466-DUF868	--	--	Ca_09053.1|Ca_LG_4:12647509-12648378|plus|	-1.44	-1.73	-3.16	ix
Ca_09115	13443719	13450272	NA	+	hypothetical protein							Ca_09115	--	XM_004494926.1	#located_in_cytoplasm	COG1196-Smc|TIGR02168-Chromosome_partition_protein_Smc	--	--	Ca_09115.1|Ca_LG_4:13443719-13450272|plus|	-3.78	-6.4	-1.29	ix
Ca_09208	14757496	14760637	NA	-	uncharacterized protein LOC100808436 isoform X5 [Glycine max]	PTHR15852 PTHR15852	IPR001305 IPR002477	PF01471	GO:0031072 GO:0051082		SSF47090 SSF57938	Ca_09208	--	XM_004495238.1	#has_heat_shock_protein_binding|#has_unfolded_protein_binding|#involved_in_metabolic_process|#located_in_chloroplast|#located_in_chloroplast_envelope|#located_in_chloroplast_thylakoid|#located_in_chloroplast_thylakoid_membrane|#located_in_nucleoid	cl18368-PG_binding_1|cl21539-DnaJ_zf	--	--	Ca_09208.1|Ca_LG_4:14757496-14760637|minus|	-2.54	-2.24	-2.29	ix
Ca_09236	15159972	15162194	NA	-	c("viral A-type inclusion protein"							Ca_09236	--	XM_004495704.1	--	TIGR02168-Chromosome_partition_protein_Smc	--	--	Ca_09236.1|Ca_LG_4:15159972-15162194|minus|	-1.85	-0.62	-3.01	ix
Ca_09254	15380163	15383184	NA	-	chaperone protein dnaJ-related	PTHR15852	IPR001305		GO:0031072 GO:0051082			Ca_09254	--	XM_004515157.1	#located_in_mitochondrion	cl21539-DnaJ_zf	--	--	Ca_09254.1|Ca_LG_4:15380163-15383184|minus|	-2.28	-2.14	-2.17	ix
Ca_09347	16572116	16572936	NA	-	cylicin-2-like [Glycine max]							Ca_09347	--	XM_004498971.1	--	--	--	--	Ca_09347.1|Ca_LG_4:16572116-16572936|minus|	-0.98	-0.83	-1.97	ix
Ca_09470	18278785	18281533	NA	+	DNA binding	PTHR21521 PTHR21521						Ca_09470	--	XM_004498886.1	#has_DNA_binding|#involved_in_DNA_repair|#located_in_nucleus	cl22429-ENDO3c	--	--	Ca_09470.1|Ca_LG_4:18278785-18281533|plus|	-1.1	-1.37	-2.22	ix
Ca_09476	18336109	18339531	NA	-	c("transmembrane protein"		IPR021414	PF11255				Ca_09476	--	XM_004498895.1	#located_in_chloroplast	cl12801-DUF3054	--	--	Ca_09476.1|Ca_LG_4:18336109-18339531|minus|	-2.98	-2.41	-1.11	ix
Ca_09495	18680109	18682726	NA	-	uncharacterized protein LOC100780200 isoform X2 [Glycine max]							Ca_09495	--	XM_004498847.1	#located_in_cytosol	--	--	--	Ca_09495.1|Ca_LG_4:18680109-18682726|minus|	-1.67	-2.02	-2.69	ix
Ca_09509	18840931	18843506	NA	+	Nucleolar histone methyltransferase-related protein	PTHR10178 PTHR10178	IPR018848	PF10440	GO:0018024			Ca_09509	--	XM_004495717.1	#has_histone-lysine_N-methyltransferase_activity|#located_in_nucleus	cl11091-WIYLD	--	--	Ca_09509.1|Ca_LG_4:18840931-18843506|plus|	-3.76	-1.2	-1.55	ix
Ca_09556	19438526	19441411	NA	+	unknown protein		IPR016621	PF12646				Ca_09556	--	XM_004496174.1	#located_in_chloroplast	cl15006-DUF3783	--	--	Ca_09556.1|Ca_LG_4:19438526-19441411|plus|	-3.81	-2.89	-1.19	ix
Ca_09595	19899651	19900715	NA	+	uncharacterized protein DDB_G0271670-like [Glycine max]							Ca_09595	--	XM_004498796.1	#located_in_nucleus	--	--	--	Ca_09595.1|Ca_LG_4:19899651-19900715|plus|	-2.7	-1.67	-2.75	ix
Ca_09599	19998450	19999495	NA	+	uncharacterized protein LOC102665249 isoform X4 [Glycine max]		IPR007789	PF05097				Ca_09599	--	XM_004513147.1	#located_in_nucleus	cl04934-DUF688	--	--	Ca_09599.1|Ca_LG_4:19998450-19999495|plus|	-1.07	-0.96	-2.56	ix
Ca_09603	20071572	20074924	NA	-	uncharacterized protein LOC100803755 isoform X2 [Glycine max]							Ca_09603	--	XM_004498764.1	--	cl17165-SKA2	--	--	Ca_09603.1|Ca_LG_4:20071572-20074924|minus|	-1.84	-1.01	-2.55	ix
Ca_09628	20414540	20416077	NA	+	embryo defective 2410							Ca_09628	--	XR_189733.1	#located_in_chloroplast	--	--	--	Ca_09628.1|Ca_LG_4:20414540-20416077|plus|	-2.63	-1.4	-2.24	ix
Ca_09684	21093088	21094928	NA	+	Dormancy/auxin associated family protein		IPR008406	PF05564				Ca_09684	--	NM_001300997.1	#located_in_nucleus	cl05238-Auxin_repressed	--	--	Ca_09684.2|Ca_LG_4:21093088-21093786|plus|	-0.97	-2.51	-3.06	ix
Ca_09844	22909780	22912103	NA	-	BEST Arabidopsis thaliana protein match is: 3'-5' exonuclease domain-containing protein / K homology domain-containing protein / KH domain-containing protein .							Ca_09844	--	XM_004495862.1	#located_in_nucleus	--	--	--	Ca_09844.1|Ca_LG_4:22909780-22912103|minus|	-1.31	-1.14	-1.56	ix
Ca_09870	23183804	23187965	NA	-	uncharacterized protein LOC100795813 [Glycine max]							Ca_09870	--	XM_004495902.1	--	--	--	--	Ca_09870.1|Ca_LG_4:23183804-23187965|minus|	-1.2	-0.78	-1.72	ix
Ca_10085	25734305	25738913	NA	+	c("ureidoglycolate hydrolase"		IPR011051 IPR024060		GO:0004848		SSF51182	Ca_10085	--	XR_189661.1	#has_ureidoglycolate_hydrolase_activity|#involved_in_allantoin_catabolic_process|#located_in_cytosol	--	--	--	Ca_10085.1|Ca_LG_4:25734305-25736361|plus|	-2.73	-2.43	-2.68	ix
Ca_10085	25734305	25738913	NA	+	c("ureidoglycolate hydrolase"		IPR011051 IPR024060		GO:0004848		SSF51182	Ca_10085	--	XR_189661.1	#has_ureidoglycolate_hydrolase_activity|#involved_in_allantoin_catabolic_process|#located_in_cytosol	--	--	--	Ca_10085.2|Ca_LG_4:25734305-25738913|plus|	-2.61	-2.32	-3.14	ix
Ca_10122	26217777	26223181	NA	-	uncharacterized protein LOC100811297 isoform X3 [Glycine max]	PTHR31730 PTHR31730	IPR007700	PF05003				Ca_10122	--	XM_004496326.1	#has_protein_modification_of_type_N-terminal_protein_myristoylation|#located_in_chloroplast|#located_in_plasma_membrane	cl04883-DUF668	--	--	Ca_10122.1|Ca_LG_4:26217777-26223181|minus|	-1.4	-0.61	-2.52	ix
Ca_10222	27339617	27340868	NA	+	c("integral membrane protein"		IPR003425	PF02325	GO:0016020			Ca_10222	--	XM_004496345.1	#located_in_chloroplast|#located_in_chloroplast_thylakoid_membrane|#located_in_membrane	cl00508-YGGT	--	--	Ca_10222.1|Ca_LG_4:27339617-27340824|plus|	-3.88	-3.19	-1.53	ix
Ca_10222	27339617	27340868	NA	+	c("integral membrane protein"		IPR003425	PF02325	GO:0016020			Ca_10222	--	XM_004496345.1	#located_in_chloroplast|#located_in_chloroplast_thylakoid_membrane|#located_in_membrane	cl00508-YGGT	--	--	Ca_10222.2|Ca_LG_4:27339617-27340868|plus|	-3.87	-5.5	-2.16	ix
Ca_10440	30010702	30012124	NA	+	uncharacterized protein LOC100807906 isoform X3 [Glycine max]							Ca_10440	--	XM_004496654.1	#located_in_nucleus	--	--	--	Ca_10440.1|Ca_LG_4:30010702-30012124|plus|	-2.18	-0.93	-3.34	ix
Ca_10521	30761404	30766384	NA	-	class IV aminotransferase	PTHR11825 PTHR11825	IPR001544	PF01063	GO:0003824 GO:0008152		SSF56752	Ca_10521	--	XM_004496680.1	#has_catalytic_activity|#involved_in_metabolic_process|#located_in_chloroplast	cl00224-PLPDE_IV	--	--	Ca_10521.1|Ca_LG_4:30761404-30766384|minus|	-1.96	-2.09	-2.98	ix
Ca_10566	31249301	31251139	NA	-	unknown protein	PTHR31439 PTHR31439						Ca_10566	--	XM_004496867.1	--	--	--	--	Ca_10566.1|Ca_LG_4:31249301-31251139|minus|	-3.36	-1.33	-2.27	ix
Ca_10634	32053634	32057735	NA	+	uncharacterized protein LOC100791428 [Glycine max]	PTHR31414 PTHR31414						Ca_10634	--	XM_004496931.1	#located_in_extracellular_region	cl22737-DUF2273	--	--	Ca_10634.1|Ca_LG_4:32053634-32057735|plus|	-2.33	-0.8	-2.71	ix
Ca_10683	32615441	32616755	NA	+	Cysteine/Histidine-rich C1 domain family protein	PTHR13871	IPR002219 IPR004146 IPR011424	PF03107 PF07649	GO:0035556 GO:0047134 GO:0055114	PS50081	SSF57889	Ca_10683	--	XM_004498128.1	--	cl00295-ZZ|cl03893-C1_2	--	--	Ca_10683.1|Ca_LG_4:32615441-32616755|plus|	-2.1	-0.52	-3.09	ix
Ca_10751	33302416	33304973	NA	-	c("thioredoxin superfamily protein"							Ca_10751	--	XM_004497204.1	#located_in_chloroplast	--	--	--	Ca_10751.1|Ca_LG_4:33302416-33304973|minus|	-1.56	-1.1	-2.5	ix
Ca_10814	34078888	34086155	NA	+	hypothetical protein							Ca_10814	--	XM_004498252.1	#located_in_chloroplast|#located_in_chloroplast_envelope|#located_in_chloroplast_thylakoid_membrane|#located_in_nucleus	--	--	--	Ca_10814.1|Ca_LG_4:34078888-34086155|plus|	-1.53	-1.47	-2.62	ix
Ca_10827	34284513	34286441	NA	+	Protein of unknown function (DUF506)	PTHR31579 PTHR31579	IPR006502	PF04720				Ca_10827	--	XM_004497952.1	#located_in_nucleus	cl04704-DUF506	--	--	Ca_10827.1|Ca_LG_4:34284513-34286441|plus|	-2.38	-1.97	-1.75	ix
Ca_10883	35188546	35189564	NA	-	uncharacterized protein LOC100816458 isoform X2 [Glycine max]	PTHR31425 PTHR31425	IPR009500	PF06549				Ca_10883	--	XM_004504964.1	#located_in_chloroplast|#located_in_chloroplast_thylakoid|#located_in_chloroplast_thylakoid_membrane	cl05855-DUF1118	--	--	Ca_10883.1|Ca_LG_4:35188546-35189564|minus|	-2.08	-2.34	-2.09	ix
Ca_10893	35503536	35504651	NA	+	NHL domain-containing protein	PTHR31460 PTHR31460	IPR011042 IPR013658	PF08450			SSF10189	Ca_10893	--	XM_004498264.1	#located_in_plasma_membrane|#located_in_vacuolar_membrane	cl18310-NHL	--	--	Ca_10893.1|Ca_LG_4:35503536-35504651|plus|	-1.07	-0.91	-2.3	ix
Ca_11084	39211384	39212185	NA	-	RING/U-box superfamily protein	PTHR12183	IPR001841 IPR013083	PF13920	GO:0005515 GO:0008270	PS50089	SSF57850	Ca_11084	--	XM_004516252.1	#has_zinc_ion_binding|#located_in_nucleus	cd00162-RING|cl17238-RING	--	--	Ca_11084.1|Ca_LG_4:39211384-39212185|minus|	-1.81	-1.96	-1.2	ix
Ca_11092	39348848	39349271	NA	-	unknown protein							Ca_11092	--	--	--	--	--	--	Ca_11092.1|Ca_LG_4:39348848-39349271|minus|	-2	-1.42	-2.66	ix
Ca_11194	41196423	41201391	NA	+	SET domain protein						SSF82199	Ca_11194	--	XM_004497281.1	#located_in_chloroplast	--	--	--	Ca_11194.2|Ca_LG_4:41196423-41201391|plus|	-1.25	-1.87	-3.34	ix
Ca_11251	42546299	42546724	NA	+	c("transmembrane protein"							Ca_11251	--	--	--	--	--	--	Ca_11251.1|Ca_LG_4:42546299-42546724|plus|	-1.97	-2.27	-3.62	ix
Ca_11349	44520389	44523411	NA	-	chaperone protein dnaJ-related	PTHR15852	IPR001305		GO:0031072 GO:0051082			Ca_11349	--	XM_004515157.1	#located_in_mitochondrion	cl21539-DnaJ_zf	--	--	Ca_11349.1|Ca_LG_4:44520389-44523411|minus|	-2.45	-2.37	-3.38	ix
Ca_11585	49667002	49670271	NA	-	uncharacterized protein LOC100819647 isoform X2 [Glycine max]	PTHR23196	IPR001357				SSF52113	Ca_11585	--	XM_004493383.1	#has_N-acetyltransferase_activity|#located_in_intracellular|#located_in_nucleus	--	--	--	Ca_11585.1|Ca_LG_4:49667002-49670271|minus|	-2.45	-1.45	-1.78	ix
Ca_11590	49760107	49783791	NA	+	c("gamma-irradiation and mitomycin C induced protein"							Ca_11590	--	XM_004498456.1	#located_in_nucleus	COG1196-Smc	--	--	Ca_11590.1|Ca_LG_4:49760107-49783791|plus|	-1.99	-2	-2.47	ix
Ca_11703	52127785	52130422	NA	-	unknown protein	PTHR31469						Ca_11703	--	XM_004514841.1	#located_in_Golgi_apparatus|#located_in_chloroplast	--	--	--	Ca_11703.1|Ca_LG_4:52127785-52130422|minus|	-1.04	-0.79	-2.25	ix
Ca_11788	53410361	53420384	NA	+	Nucleotidylyl transferase superfamily protein	PTHR31285 PTHR31285	IPR004821 IPR014729	PF01467	GO:0003824 GO:0009058		SSF52374	Ca_11788	--	XM_004496991.1	#located_in_chloroplast	cl00015-nt_trans	--	--	Ca_11788.1|Ca_LG_4:53410361-53420384|plus|	-2.35	-2.02	-2.22	ix
Ca_11860	54576915	54578870	NA	-	DUF615 family protein		IPR006839 IPR023153	PF04751			SSF15871	Ca_11860	--	XM_004497113.1	--	cl01147-DUF615	--	--	Ca_11860.1|Ca_LG_4:54576915-54578870|minus|	-1.33	-1.06	-2.24	ix
Ca_11913	335588	338283	NA	+	chlororespiratory reduction 3							Ca_11913	--	XM_004498223.1	#located_in_chloroplast|#located_in_membrane	--	--	--	Ca_11913.2|Ca_LG_5:335588-338283|plus|	-3.37	-3.2	-1.42	ix
Ca_11919	436580	438794	NA	-	SET domain protein	PTHR13271	IPR015353	PF09273			SSF81822	Ca_11919	--	XM_004497280.1	#located_in_chloroplast	cl07783-Rubis-subs-bind	--	--	Ca_11919.1|Ca_LG_5:436580-438794|minus|	-1.17	-1.09	-1.9	ix
Ca_12012	2024934	2028689	NA	+	uncharacterized protein LOC100803123 isoform X6 [Glycine max]		IPR027443					Ca_12012	--	XM_004488773.1	#located_in_nucleus	--	--	--	Ca_12012.1|Ca_LG_5:2024934-2028689|plus|	-1.88	-1.25	-3.03	ix
Ca_12098	3575239	3576436	NA	+	LRR and NB-ARC domain disease resistance protein							Ca_12098	--	XM_004499677.1	--	--	--	--	Ca_12098.1|Ca_LG_5:3575239-3576436|plus|	-2.38	-1.86	-3.59	ix
Ca_12146	4663744	4664250	NA	-	micronuclear linker histone polyprotein-like isoform X1 [Glycine max]							Ca_12146	--	XM_004501764.1	#located_in_nucleus	--	--	--	Ca_12146.1|Ca_LG_5:4663744-4664250|minus|	-1.58	-1.51	-3.31	ix
Ca_12325	7822711	7823220	NA	+	uncharacterized protein LOC100810027 [Glycine max]		IPR025322	PF14009				Ca_12325	--	XM_004500269.1	--	cl16533-DUF4228	--	--	Ca_12325.1|Ca_LG_5:7822711-7823220|plus|	-3.07	-2.99	-1.71	ix
Ca_12368	8516327	8517903	NA	-	uncharacterized protein LOC100795224 [Glycine max]							Ca_12368	--	XM_004513829.1	--	--	--	--	Ca_12368.1|Ca_LG_5:8516327-8517903|minus|	-1.67	-1.37	-1.51	ix
Ca_12517	10961645	10964347	NA	-	unknown protein							Ca_12517	--	XM_004500055.1	#located_in_nucleus	--	--	--	Ca_12517.1|Ca_LG_5:10961645-10964347|minus|	-2.66	-1.43	-2.1	ix
Ca_12528	11189909	11191063	NA	+	c("transcription termination factor"	PTHR31067 PTHR31067	IPR003690	PF02536				Ca_12528	--	XM_004516260.1	#located_in_chloroplast|#located_in_membrane	cl19765-mTERF	--	--	Ca_12528.1|Ca_LG_5:11189909-11191063|plus|	-1.52	-1.22	-2.66	ix
Ca_12529	11201514	11202152	NA	+	c("transcription termination factor"	PTHR31067 PTHR31067	IPR003690	PF02536				Ca_12529	--	XM_004517065.1	#located_in_chloroplast|#located_in_membrane	cl19765-mTERF	--	--	Ca_12529.1|Ca_LG_5:11201514-11202152|plus|	-2.75	-2.25	-3.13	ix
Ca_12667	13892102	13895693	NA	-	c("RNA helicase"							Ca_12667	--	XM_004500160.1	#has_ATP_binding|#has_ATP-dependent_helicase_activity|#has_helicase_activity|#has_hydrolase_activity,_acting_on_acid_anhydrides|#has_hydrolase_activity,_acting_on_acid_anhydrides,_in_phosphorus-containing_anhydrides|#has_nucleic_acid_binding|#located_in_nucleus|#located_in_vacuole	--	--	--	Ca_12667.1|Ca_LG_5:13892102-13895693|minus|	-2.05	-0.9	-2.53	ix
Ca_12741	15507982	15508326	NA	+	Unknown protein							Ca_12741	--	XR_190458.1	--	--	--	--	Ca_12741.1|Ca_LG_5:15507982-15508326|plus|	-1.76	-1.3	-2.31	ix
Ca_12765	16207496	16212913	NA	+	c("crossover junction endodeoxyribonuclease"							Ca_12765	--	XM_004513909.1	#located_in_chloroplast	--	--	--	Ca_12765.1|Ca_LG_5:16207496-16212913|plus|	-2.46	-1.58	-2.26	ix
Ca_12891	19057330	19059312	NA	+	kinetochore-like protein		IPR008685	PF05859	GO:0000775 GO:0005634 GO:0007049 GO:0007067			Ca_12891	--	XM_004508547.1	#involved_in_mitosis|#located_in_chromosome,_centromeric_region|#located_in_nucleus	cl20314-Mis12	--	--	Ca_12891.1|Ca_LG_5:19057330-19059312|plus|	-1.67	-1.34	-2.12	ix
Ca_13162	24314346	24316725	NA	+	serine/arginine repetitive matrix protein 2-like isoform X1 [Glycine max]							Ca_13162	--	XM_004500412.1	#has_protein_modification_of_type_N-terminal_protein_myristoylation|#located_in_nucleus	--	--	--	Ca_13162.1|Ca_LG_5:24314346-24316725|plus|	-2.95	-1.85	-0.94	ix
Ca_13208	24756076	24758924	NA	+	uncharacterized protein LOC100803254 isoform X1 [Glycine max]							Ca_13208	--	XM_004500445.1	#located_in_chloroplast_thylakoid_membrane|#located_in_mitochondrion	--	--	--	Ca_13208.1|Ca_LG_5:24756076-24758924|plus|	-1.54	-1.66	-1.41	ix
Ca_13247	25346636	25347727	NA	+	unknown protein							Ca_13247	--	XM_004500560.1	#located_in_nucleus|#located_in_plasma_membrane	--	--	--	Ca_13247.1|Ca_LG_5:25346636-25347727|plus|	-2.21	-2.39	-3.11	ix
Ca_13295	26072773	26073048	NA	-	Unknown protein							Ca_13295	--	--	--	--	--	--	Ca_13295.1|Ca_LG_5:26072773-26073048|minus|	-1.99	-1.21	-3.03	ix
Ca_13496	28250318	28251115	NA	+	NHL domain-containing protein							Ca_13496	--	XM_004501892.1	#located_in_extracellular_region	--	--	--	Ca_13496.1|Ca_LG_5:28250318-28251115|plus|	-3.51	-3.84	-0.6	ix
Ca_13558	28982302	28985084	NA	-	telomere repeat-binding factor 1 isoform 2 [Glycine max]	PTHR21717 PTHR21717	IPR001005 IPR001965 IPR009057 IPR011011 IPR013083 IPR017877 IPR019786 IPR019787	PF00249	GO:0003677 GO:0003682 GO:0005515 GO:0008270	PS01359 PS50016 PS50090	SSF46689 SSF57903	Ca_13558	--	XM_004502040.1	#has_DNA_binding	cd11660-SANT_TRF|cl17040-ADDz|cl21498-SANT|smart00249-PHD	MYB-related	--	Ca_13558.1|Ca_LG_5:28982302-28985084|minus|	-1.96	-1.7	-1.33	ix
Ca_13651	30033816	30044683	NA	+	uncharacterized protein LOC100789038 [Glycine max]							Ca_13651	--	XM_004502048.1	#located_in_nucleus	--	--	--	Ca_13651.1|Ca_LG_5:30033816-30044683|plus|	-1.54	-0.97	-1.74	ix
Ca_13664	30158023	30159941	NA	+	RNA-directed DNA polymerase (reverse transcriptase)-related family protein							Ca_13664	--	XM_003601598.1	#located_in_nucleus	--	--	--	Ca_13664.1|Ca_LG_5:30158023-30159941|plus|	-1.75	-1.64	-1.32	ix
Ca_13671	30212684	30216349	NA	+	hypothetical protein							Ca_13671	--	XM_004502091.1	#located_in_nucleus	--	--	--	Ca_13671.1|Ca_LG_5:30212684-30216349|plus|	-1.65	-0.81	-2.22	ix
Ca_13728	30804406	30810544	NA	-	dentin sialophosphoprotein-like isoform X3 [Glycine max]	PTHR31949 PTHR31949						Ca_13728	--	XM_004502264.1	#located_in_plasma_membrane	COG1579-COG1579	--	--	Ca_13728.1|Ca_LG_5:30804406-30810544|minus|	-1.66	-1.06	-2.48	ix
Ca_13740	30924339	30926539	NA	+	unknown protein	PTHR11804 PTHR11804						Ca_13740	--	XM_004502278.1	#located_in_chloroplast|#located_in_chloroplast_envelope	--	--	--	Ca_13740.1|Ca_LG_5:30924339-30926539|plus|	-4.41	-4	-2.08	ix
Ca_13742	30934932	30938658	NA	+	uncharacterized protein DDB_G0280205-like isoform X1 [Glycine max]							Ca_13742	--	XM_004502280.1	#located_in_plasma_membrane	cl06100-TPX2	--	--	Ca_13742.1|Ca_LG_5:30934932-30938658|plus|	-1.78	-1.19	-1.41	ix
Ca_13763	31144293	31148439	NA	+	unknown protein							Ca_13763	--	XM_004502365.1	#located_in_nucleus	--	--	--	Ca_13763.1|Ca_LG_5:31144293-31148439|plus|	-2.53	-2.05	-3.5	ix
Ca_13953	33112278	33114625	NA	+	senescence-inducible chloroplast stay-green protein 1 [Glycine max]	PTHR31750 PTHR31750	IPR024438	PF12638				Ca_13953	--	XM_004502494.1	#located_in_mitochondrion	cl15000-Staygreen	--	--	Ca_13953.1|Ca_LG_5:33112278-33114625|plus|	-1.74	-1.8	-2.45	ix
Ca_14064	34501316	34505322	NA	-	Transducin/WD40 repeat-like superfamily protein	PTHR31789 PTHR31789	IPR015943		GO:0005515		SSF69322	Ca_14064	--	XM_004502739.1	#located_in_mitochondrion	--	--	--	Ca_14064.1|Ca_LG_5:34501316-34505322|minus|	-1.26	-1.36	-2.4	ix
Ca_14197	35712448	35712918	NA	-	uncharacterized protein LOC100805767 isoform X6 [Glycine max]							Ca_14197	--	XM_004502616.1	--	--	--	--	Ca_14197.1|Ca_LG_5:35712448-35712918|minus|	-1.49	-2.14	-0.98	ix
Ca_14198	35714332	35715159	NA	-	uncharacterized protein LOC100805767 isoform X6 [Glycine max]							Ca_14198	--	XM_004502614.1	--	--	--	--	Ca_14198.1|Ca_LG_5:35714332-35715159|minus|	-1.85	-2.09	-1.92	ix
Ca_14264	36362211	36363868	NA	+	Mitochondrial transcription termination factor family protein	PTHR13068	IPR003690	PF02536				Ca_14264	--	XM_004502701.1	#located_in_chloroplast|#located_in_mitochondrion|#located_in_nucleoid	cl19765-mTERF	--	--	Ca_14264.1|Ca_LG_5:36362211-36363868|plus|	-2.19	-1.94	-3.23	ix
Ca_14270	36433314	36434735	NA	+	unknown protein							Ca_14270	--	XM_004502711.1	#located_in_nucleus	--	--	--	Ca_14270.1|Ca_LG_5:36433314-36434735|plus|	-1.44	-0.86	-2.51	ix
Ca_14286	36531525	36533118	NA	+	unknown protein							Ca_14286	--	XM_004502711.1	#located_in_nucleus	--	--	--	Ca_14286.1|Ca_LG_5:36531525-36533118|plus|	-2.19	-1.17	-2.76	ix
Ca_14339	37046715	37048819	NA	+	DUF3727 family protein							Ca_14339	--	XM_004502925.1	#located_in_chloroplast	--	--	--	Ca_14339.1|Ca_LG_5:37046715-37048819|plus|	-2.41	-1.36	-1.48	ix
Ca_14404	37707306	37711516	NA	-	unknown protein							Ca_14404	--	XM_004500662.1	#located_in_nucleus	--	--	--	Ca_14404.1|Ca_LG_5:37707306-37711516|minus|	-1.13	-1.47	-1.67	ix
Ca_14502	38508903	38511201	NA	-	multiple chloroplast division site 1							Ca_14502	--	XM_004500778.1	#located_in_chloroplast_envelope	--	--	--	Ca_14502.1|Ca_LG_5:38508903-38511201|minus|	-2.41	-1.65	-1.78	ix
Ca_14710	40591599	40592222	NA	-	Avr9/Cf-9 rapidly elicited protein		IPR008480	PF05553				Ca_14710	--	XM_004501083.1	#located_in_nucleus	cl05229-DUF761	--	--	Ca_14710.1|Ca_LG_5:40591599-40592222|minus|	-2.61	-2.08	-2.16	ix
Ca_14718	40679524	40682917	NA	+	uncharacterized protein LOC100812171 isoform X6 [Glycine max]		IPR005491 IPR008395 IPR014002	PF03735 PF05641		PS51138	SSF15863	Ca_14718	--	XM_004501245.1	#has_RNA_binding|#located_in_nucleus	cl02573-TUDOR|smart00743-Agenet	--	--	Ca_14718.1|Ca_LG_5:40680291-40682917|plus|	-2.48	-1.73	-0.69	ix
Ca_14785	41428502	41431726	NA	+	unknown protein							Ca_14785	--	XM_004501626.1	#located_in_membrane	TIGR02169-chromosome_segregation_protein_related_ptotein	--	--	Ca_14785.1|Ca_LG_5:41428502-41431726|plus|	-2.33	-2.25	-1.88	ix
Ca_14927	42874471	42879122	NA	-	PWWP domain protein		IPR000313	PF00855		PS50812	SSF63748	Ca_14927	--	XM_004501577.1	--	cl02554-PWWP	--	--	Ca_14927.1|Ca_LG_5:42874471-42879122|minus|	-1.67	-1.6	-1.75	ix
Ca_14931	42930677	42933661	NA	+	unknown protein							Ca_14931	--	XM_004490331.1	#located_in_membrane	--	--	--	Ca_14931.1|Ca_LG_5:42930677-42933661|plus|	-2.32	-2.28	-2.8	ix
Ca_14998	43683448	43686360	NA	-	uncharacterized protein LOC100796720 isoform X3 [Glycine max]							Ca_14998	--	XM_004500991.1	#located_in_chloroplast_envelope|#located_in_mitochondrion	--	--	--	Ca_14998.1|Ca_LG_5:43683448-43686360|minus|	-1.76	-1.27	-2.5	ix
Ca_15007	43767698	43770056	NA	+	uncharacterized protein LOC100775992 isoform 1 [Glycine max]	PTHR31317 PTHR31317	IPR010410	PF06219				Ca_15007	--	XM_004501025.1	#located_in_nucleus	cl05633-DUF1005	--	--	Ca_15007.1|Ca_LG_5:43767698-43770056|plus|	-1.33	-0.79	-1.88	ix
Ca_15173	45456462	45463166	NA	-	myb-like DNA-binding domain protein		IPR001005 IPR009057 IPR017930	PF00249	GO:0003677 GO:0003682	PS51294	SSF46689	Ca_15173	--	XM_004501595.1	#has_DNA_binding|#located_in_nucleus	cd11660-SANT_TRF|cl21498-SANT	MYB-related	--	Ca_15173.1|Ca_LG_5:45456462-45463166|minus|	-2.07	-1.92	-2.87	ix
Ca_15208	229322	232487	NA	+	ATP-dependent protease La (LON) domain protein	PTHR14255	IPR003111 IPR015947	PF02190	GO:0004176 GO:0006508		SSF88697	Ca_15208	--	XM_004514574.1	#has_ATP-dependent_peptidase_activity|#has_protein_modification_of_type_N-terminal_protein_myristoylation|#involved_in_proteolysis|#located_in_nucleus	cl19481-LON	--	--	Ca_15208.1|Ca_LG_6:229322-232487|plus|	-1.34	-0.68	-1.9	ix
Ca_15248	730863	734779	NA	+	hypothetical protein		IPR001810		GO:0005515		SSF81383	Ca_15248	--	XM_004503150.1	--	--	--	--	Ca_15248.1|Ca_LG_6:730863-734779|plus|	-1.57	-1.21	-2.24	ix
Ca_15269	969949	971223	NA	+	Calcium-dependent lipid-binding (CaLB domain) family protein	PTHR32246	IPR000008	PF00168	GO:0005515	PS50004	SSF49562	Ca_15269	--	XM_004503334.1	#located_in_nucleus	cd04051-C2_SRC2_like|cl14603-C2	--	--	Ca_15269.1|Ca_LG_6:969949-971223|plus|	-0.96	-0.8	-1.88	ix
Ca_15492	3540960	3543161	NA	+	uncharacterized protein LOC100820443 [Glycine max]	PTHR31168 PTHR31168	IPR006747	PF04654				Ca_15492	--	XM_004503258.1	--	cl01575-DUF599	--	--	Ca_15492.1|Ca_LG_6:3540960-3543161|plus|	-0.33	-4.51	-3.88	ix
Ca_15746	6353165	6353769	NA	-	uncharacterized protein LOC102666737 isoform X1 [Glycine max]							Ca_15746	--	XM_003630705.1	--	--	--	--	Ca_15746.1|Ca_LG_6:6353165-6353769|minus|	-3.11	-2.23	-3.23	ix
Ca_15752	6406924	6408631	NA	-	uncharacterized protein LOC100305606 isoform X6 [Glycine max]		IPR019314	PF10157				Ca_15752	--	XM_004503654.1	#located_in_nucleus	cl10854-DUF2365	--	--	Ca_15752.1|Ca_LG_6:6406924-6408631|minus|	-1.18	-1.17	-1.51	ix
Ca_15964	8873009	8873770	NA	-	S-adenosyl-L-methionine-dependent methyltransferases superfamily protein	PTHR10108 PTHR10108	IPR013216	PF08241	GO:0008152 GO:0008168		SSF53335	Ca_15964	--	XM_004504104.1	#has_methyltransferase_activity|#involved_in_metabolic_process|#located_in_extracellular_region	cd02440-AdoMet_MTases|cl17173-AdoMet_MTases	--	--	Ca_15964.1|Ca_LG_6:8873009-8873770|minus|	-4.87	-5.63	0.89	ix
Ca_16004	9325682	9330970	NA	+	uncharacterized protein LOC100788653 isoform X2 [Glycine max]	PTHR18959 PTHR18959	IPR001715		GO:0005515	PS50021	SSF47576	Ca_16004	--	XM_004503815.1	--	COG5199-SCP1	--	--	Ca_16004.1|Ca_LG_6:9325682-9330970|plus|	-2.52	-1.73	-2.13	ix
Ca_16086	10146890	10148230	NA	-	octicosapeptide/Phox/Bem1p (PB1) domain-containing protein	PTHR31066 PTHR31066	IPR000270	PF00564	GO:0005515		SSF54277	Ca_16086	--	XM_004504817.1	#located_in_chloroplast_envelope|#located_in_nucleus	cd06410-PB1_UP2|cl02720-PB1	--	--	Ca_16086.1|Ca_LG_6:10146890-10148230|minus|	-3.05	-2.62	-3.06	ix
Ca_16087	10149474	10153914	NA	-	Phosphoglycerate mutase family protein	PTHR23029	IPR013078	PF00300			SSF53254	Ca_16087	--	XM_003608295.1	--	cd07067-HP_PGM_like|cl11399-HP	--	--	Ca_16087.1|Ca_LG_6:10149474-10153914|minus|	-1.49	-1.38	-2.04	ix
Ca_16103	10290358	10291646	NA	+	CAAX amino terminal protease family protein		IPR003675	PF02517	GO:0016020			Ca_16103	--	XM_004504101.1	#located_in_chloroplast|#located_in_membrane	cl00558-Abi	--	--	Ca_16103.1|Ca_LG_6:10290358-10291646|plus|	-2.86	-2.64	-1.69	ix
Ca_16262	12083798	12085093	NA	-	S-adenosyl-L-methionine-dependent methyltransferases superfamily protein	PTHR12176 PTHR12176					SSF53335	Ca_16262	--	XM_004504287.1	--	cl17173-AdoMet_MTases	--	--	Ca_16262.1|Ca_LG_6:12083798-12085093|minus|	-2.8	-2.32	-3.96	ix
Ca_16290	12389884	12394717	NA	+	dentin sialophosphoprotein-like isoform X1 [Glycine max]							Ca_16290	--	XM_004504326.1	#located_in_nucleus	--	--	--	Ca_16290.1|Ca_LG_6:12389884-12394717|plus|	-2.78	-2.58	-2.9	ix
Ca_16308	12553373	12557404	NA	+	Protein of unknown function (DUF3537)	PTHR31963 PTHR31963	IPR021924	PF12056				Ca_16308	--	XM_004504410.1	--	cl13487-DUF3537	--	--	Ca_16308.1|Ca_LG_6:12553373-12557404|plus|	-1.6	-1.8	-1.77	ix
Ca_16368	13584538	13586335	NA	+	c("low psii accumulation protein"							Ca_16368	--	XM_004506554.1	#located_in_chloroplast|#located_in_chloroplast_thylakoid	--	--	--	Ca_16368.1|Ca_LG_6:13584538-13586335|plus|	-2.98	-2.48	-2.91	ix
Ca_16578	15874340	15875851	NA	-	octicosapeptide/Phox/Bem1p (PB1) domain-containing protein	PTHR31066 PTHR31066	IPR000270	PF00564	GO:0005515		SSF54277	Ca_16578	--	XM_004504817.1	#located_in_chloroplast_envelope|#located_in_nucleus	cd06410-PB1_UP2|cl02720-PB1	--	--	Ca_16578.1|Ca_LG_6:15874340-15875851|minus|	-3.01	-2.75	-3.17	ix
Ca_16579	15877016	15881456	NA	-	Phosphoglycerate mutase family protein	PTHR23029	IPR013078	PF00300			SSF53254	Ca_16579	--	XM_003608295.1	--	cd07067-HP_PGM_like|cl11399-HP	--	--	Ca_16579.1|Ca_LG_6:15877016-15881456|minus|	-1.32	-1.23	-2.15	ix
Ca_16719	17566549	17567556	NA	-	c("transmembrane protein"							Ca_16719	--	XM_004504908.1	#located_in_chloroplast	--	--	--	Ca_16719.1|Ca_LG_6:17566549-17567556|minus|	-0.89	-1.47	-2.47	ix
Ca_17006	21192446	21199824	NA	-	DUF863 family protein		IPR008581	PF05904				Ca_17006	--	XM_004514184.1	#located_in_nucleus	cl12320-DUF863	--	--	Ca_17006.1|Ca_LG_6:21192446-21199824|minus|	-1.42	-0.93	-1.97	ix
Ca_17185	23066138	23069743	NA	-	uncharacterized protein LOC100305660 isoform X1 [Glycine max]							Ca_17185	--	XM_004499662.1	#located_in_nucleus	--	--	--	Ca_17185.1|Ca_LG_6:23066138-23069743|minus|	-1.57	-1.52	-3.16	ix
Ca_17279	24280863	24285894	NA	+	Calcium-binding EF-hand family protein		IPR002048 IPR011992 IPR018247	PF13405	GO:0005509	PS00018 PS50222	SSF47473	Ca_17279	--	XM_004505622.1	#has_calcium_ion_binding|#located_in_nucleus	--	--	--	Ca_17279.1|Ca_LG_6:24280863-24285894|plus|	-1.83	-1.49	-2.12	ix
Ca_17284	24324951	24325657	NA	+	uncharacterized protein LOC100813444 isoform X3 [Glycine max]							Ca_17284	--	XM_004505631.1	--	--	--	--	Ca_17284.1|Ca_LG_6:24324951-24325657|plus|	-1.58	-0.99	-2.62	ix
Ca_17397	25822296	25825365	NA	-	uncharacterized protein LOC100803307 isoform X2 [Glycine max]			PF13233				Ca_17397	--	XM_004512621.1	--	cl05087-Complex1_LYR_1	--	--	Ca_17397.1|Ca_LG_6:25822296-25825365|minus|	-1.24	-1.09	-2.15	ix
Ca_17832	34649474	34653456	NA	-	Protein of unknown function (DUF789)	PTHR31343 PTHR31343	IPR008507	PF05623				Ca_17832	--	XM_004506499.1	#located_in_nucleus	cl05279-DUF789	--	--	Ca_17832.1|Ca_LG_6:34649474-34653456|minus|	-1.4	-1.56	-0.99	ix
Ca_17967	37499812	37500219	NA	+	uncharacterized protein LOC100779566 [Glycine max]							Ca_17967	--	XM_004517031.1	--	cl16533-DUF4228	--	--	Ca_17967.1|Ca_LG_6:37499812-37500219|plus|	-3.68	-2.09	-1.78	ix
Ca_18400	46186959	46189726	NA	-	unknown protein							Ca_18400	--	XM_004505993.1	--	cl06868-FNR_like	--	--	Ca_18400.1|Ca_LG_6:46186959-46189726|minus|	-2.83	-2.89	-1.46	ix
Ca_18425	46650485	46655212	NA	+	glycosyl hydrolase family protein 43	PTHR22925 PTHR22925	IPR006710 IPR023296	PF04616	GO:0004553 GO:0005975	PS51257	SSF75005	Ca_18425	--	XM_004511776.1	#has_hydrolase_activity,_hydrolyzing_O-glycosyl_compounds|#involved_in_carbohydrate_metabolic_process|#located_in_Golgi_apparatus	cd08985-GH43_6|cl14647-GH43_62_32_68	--	--	Ca_18425.1|Ca_LG_6:46650485-46655212|plus|	-1.6	-0.74	-2.52	ix
Ca_18630	49908969	49914827	NA	+	uncharacterized protein LOC100781521 isoform X2 [Glycine max]	PTHR31151 PTHR31151	IPR007934 IPR008928 IPR012341 IPR012878	PF07944	GO:0003824 GO:0046373 GO:0046556		SSF11022 SSF48208	Ca_18630	--	XM_004507054.1	#has_catalytic_activity|#located_in_extracellular_region|#located_in_plant-type_cell_wall|#located_in_vacuole	cl04955-LanC_like	--	--	Ca_18630.1|Ca_LG_6:49908969-49914827|plus|	-3.06	-2.11	-3.64	ix
Ca_18730	51090774	51091709	NA	-	Serine/threonine-protein kinase SMG1 n=1 Tax=Morus notabilis RepID=W9R1D6_9ROSA							Ca_18730	--	XM_004507320.1	--	--	--	--	Ca_18730.1|Ca_LG_6:51090774-51091709|minus|	-1.6	-0.63	-1.79	ix
Ca_18902	53330687	53337127	NA	+	Tetratricopeptide repeat (TPR)-like superfamily protein	PTHR26312 PTHR26312	IPR011990 IPR013026 IPR019734	PF13174 PF13432	GO:0005515	PS50005 PS50293	SSF48452	Ca_18902	--	XM_004507509.1	#located_in_chloroplast|#located_in_chloroplast_thylakoid_membrane	cd00189-TPR|cl22441-TPR	--	--	Ca_18902.1|Ca_LG_6:53330687-53337127|plus|	-1.3	-1.57	-1.03	ix
Ca_18933	53793050	53795042	NA	+	uncharacterized protein LOC102669532 isoform X3 [Glycine max]							Ca_18933	--	XM_004509719.1	#located_in_chloroplast	--	--	--	Ca_18933.1|Ca_LG_6:53793050-53795042|plus|	-1.17	-1.81	-0.62	ix
Ca_18968	54249297	54253553	NA	+	Mitochondrial transcription termination factor family protein	PTHR13068 PTHR13068	IPR003690	PF02536				Ca_18968	--	XM_004515323.1	--	cl19765-mTERF	--	--	Ca_18968.1|Ca_LG_6:54249297-54253553|plus|	-2.9	-1.47	-1.71	ix
Ca_19052	906678	910462	NA	+	uncharacterized protein LOC100793415 isoform X4 [Glycine max]		IPR011038				SSF50814	Ca_19052	--	BT141511.1	#located_in_chloroplast	--	--	--	Ca_19052.1|Ca_LG_7:906678-910462|plus|	-2.31	-1.88	-3.65	ix
Ca_19150	2218623	2221169	NA	-	disease resistance protein (TIR-NBS-LRR class)							Ca_19150	--	XM_004510167.1	--	COG1196-Smc	--	--	Ca_19150.1|Ca_LG_7:2218623-2221169|minus|	-2.07	-2.73	-1.04	ix
Ca_19223	3477941	3481484	NA	-	dentin sialophosphoprotein-like [Glycine max]							Ca_19223	--	XM_004509869.1	#located_in_nucleus	--	--	--	Ca_19223.1|Ca_LG_7:3477941-3481484|minus|	-1.33	-0.97	-1.63	ix
Ca_19224	3483227	3490943	NA	-	c("Zinc finger and BTB domain-containing protein 11 isoform 2"							Ca_19224	--	AC145458.3	#located_in_chloroplast|#located_in_chloroplast_envelope|#located_in_chloroplast_thylakoid_membrane|#located_in_nucleus	--	--	--	Ca_19224.1|Ca_LG_7:3483227-3490943|minus|	-1.7	-1.92	-1.66	ix
Ca_19849	14715866	14720363	NA	-	uncharacterized protein LOC100812827 [Glycine max]	PTHR10178 PTHR10178	IPR013242 IPR021109	PF08284			SSF50630	Ca_19849	--	XM_004499465.1	#located_in_membrane|#located_in_plasma_membrane	cd00303-retropepsin_like|cl11403-pepsin_retropepsin_like	--	--	Ca_19849.1|Ca_LG_7:14715866-14720363|minus|	-3.32	-1.8	-2.57	ix
Ca_19930	16405198	16406383	NA	+	Late embryogenesis abundant (LEA) protein-related	PTHR31656 PTHR31656	IPR009646	PF06830				Ca_19930	--	BT137431.1	#located_in_extracellular_region	cl06064-Root_cap	--	--	Ca_19930.1|Ca_LG_7:16405198-16406383|plus|	0.14	-2.8	-4.41	ix
Ca_19990	17698273	17701896	NA	+	oxidoreductase/transition metal ion-binding protein		IPR021920	PF12049				Ca_19990	--	XM_004511121.1	--	cl13482-DUF3531	--	--	Ca_19990.1|Ca_LG_7:17698273-17701896|plus|	-1.28	-2.07	-1.64	ix
Ca_20024	18271559	18273570	NA	+	arginine/serine-rich protein PNISR-like isoform X1 [Glycine max]							Ca_20024	--	XM_003628896.1	--	--	--	--	Ca_20024.1|Ca_LG_7:18271559-18273570|plus|	-1.62	-0.72	-1.8	ix
Ca_20105	19924823	19930373	NA	-	Encodes a chloroplast protein that induces tolerance to multiple environmental stresses and reduces photooxidative damage.							Ca_20105	--	XM_004509552.1	#located_in_chloroplast|#located_in_chloroplast_thylakoid_membrane|#located_in_thylakoid	COG1099-COG1099	--	--	Ca_20105.1|Ca_LG_7:19924823-19930373|minus|	-2.46	-1.98	-2.86	ix
Ca_20107	19962161	19964323	NA	+	uncharacterized protein LOC100794263 isoform X3 [Glycine max]		IPR012438	PF07797				Ca_20107	--	XM_004509555.1	#located_in_nucleus	cl06707-DUF1639	--	--	Ca_20107.1|Ca_LG_7:19962161-19964323|plus|	-2.21	-1.19	-2.29	ix
Ca_20321	23869725	23873244	NA	+	oxidoreductase/transition metal ion-binding protein		IPR021920	PF12049				Ca_20321	--	XM_004511121.1	--	cl13482-DUF3531	--	--	Ca_20321.1|Ca_LG_7:23869725-23873244|plus|	-1.96	-2.16	-3.28	ix
Ca_20431	25651802	25654676	NA	+	Auxin efflux carrier family protein	PTHR31651 PTHR31651	IPR004776	PF03547	GO:0016021 GO:0055085			Ca_20431	--	XM_004509417.1	#involved_in_transmembrane_transport|#located_in_integral_to_membrane	cl19217-Mem_trans	FAR1	--	Ca_20431.1|Ca_LG_7:25651802-25654676|plus|	-1.47	-1.25	-2.06	ix
Ca_20514	26950946	26954738	NA	+	Nuclear transport factor 2 (NTF2) family protein		IPR018790	PF10184			SSF54427	Ca_20514	--	XM_004510636.1	--	cl09109-NTF2_like	--	--	Ca_20514.1|Ca_LG_7:26950954-26954738|plus|	-2.78	-2.41	-3.67	ix
Ca_20560	27574155	27580436	NA	-	uncharacterized protein LOC100786747 isoform X1 [Glycine max]							Ca_20560	--	XM_004509336.1	#located_in_nucleus	cl04354-Nnf1	--	--	Ca_20560.1|Ca_LG_7:27574155-27580436|minus|	-1.64	-1.59	-2.49	ix
Ca_20798	30764149	30768013	NA	+	Unknown protein							Ca_20798	--	XM_004500027.1	--	--	--	--	Ca_20798.1|Ca_LG_7:30764149-30768013|plus|	-2.55	-2.12	-2.11	ix
Ca_20897	31942570	31943357	NA	-	c("ATP-dependent Clp protease proteolytic subunit-related protein 4"							Ca_20897	--	XM_004508902.1	--	--	--	--	Ca_20897.1|Ca_LG_7:31942570-31943357|minus|	-2.02	-1.42	-2.99	ix
Ca_21015	33306438	33308782	NA	-	c("plant/MNJ7-17 protein"							Ca_21015	--	XM_004516769.1	--	--	--	--	Ca_21015.1|Ca_LG_7:33306438-33308782|minus|	-2.2	-1.58	-2.7	ix
Ca_21073	33949115	33954053	NA	-	C2H2-like zinc finger protein	PTHR21385 PTHR21385	IPR007087		GO:0046872	PS00028		Ca_21073	--	XM_004515780.1	#has_zinc_ion_binding|#located_in_intracellular	--	C2H2	--	Ca_21073.1|Ca_LG_7:33950191-33954053|minus|	-2.23	-1.4	-3.02	ix
Ca_21073	33949115	33954053	NA	-	C2H2-like zinc finger protein	PTHR21385 PTHR21385	IPR007087		GO:0046872	PS00028		Ca_21073	--	XM_004515780.1	#has_zinc_ion_binding|#located_in_intracellular	--	C2H2	--	Ca_21073.2|Ca_LG_7:33949115-33954053|minus|	-1.9	-1.3	-2.97	ix
Ca_21121	34468881	34471154	NA	+	uncharacterized protein LOC100790244 isoform X1 [Glycine max]		IPR012337		GO:0003676		SSF53098	Ca_21121	--	XM_004515707.1	#located_in_nucleus	--	--	--	Ca_21121.1|Ca_LG_7:34468881-34471154|plus|	-1.45	-1.83	-3.33	ix
Ca_21138	34617455	34618944	NA	+	uncharacterized protein LOC100815819 isoform X1 [Glycine max]	PTHR31112 PTHR31112						Ca_21138	--	XM_004508818.1	#located_in_chloroplast	--	--	--	Ca_21138.1|Ca_LG_7:34617455-34618944|plus|	-0.56	-2.5	-3.25	ix
Ca_21177	34977468	34979367	NA	+	Phosphoglycerate mutase family protein		IPR013078	PF00300			SSF53254	Ca_21177	--	XM_004508803.1	#located_in_chloroplast	COG0406-phoE|cl11399-HP	--	--	Ca_21177.2|Ca_LG_7:34977556-34979367|plus|	-1.76	-1.54	-3.28	ix
Ca_21375	37285016	37285687	NA	-	Unknown protein							Ca_21375	--	--	--	--	--	--	Ca_21375.1|Ca_LG_7:37285016-37285687|minus|	-1.09	-1.32	-1.35	ix
Ca_21378	37336272	37337987	NA	-	uncharacterized protein LOC100798071 isoform X3 [Glycine max]							Ca_21378	--	XM_004508619.1	--	--	--	--	Ca_21378.1|Ca_LG_7:37336272-37337987|minus|	-2.29	-2.09	-2.45	ix
Ca_21384	37415739	37426414	NA	+	uncharacterized protein LOC100810428 isoform X5 [Glycine max]	PTHR31267 PTHR31267						Ca_21384	--	XM_004508628.1	#located_in_nucleus	--	--	--	Ca_21384.2|Ca_LG_7:37415739-37426414|plus|	-1.46	-0.53	-1.9	ix
Ca_21395	37513967	37518366	NA	-	uncharacterized protein LOC102662706 isoform X3 [Glycine max]		IPR008581	PF05904				Ca_21395	--	XM_004508649.1	--	cl12320-DUF863	--	--	Ca_21395.1|Ca_LG_7:37513967-37518366|minus|	-1.9	-1.96	-2.12	ix
Ca_21406	37594559	37595718	NA	-	uncharacterized protein LOC100819933 [Glycine max]							Ca_21406	--	XM_004508658.1	#located_in_mitochondrion	--	--	--	Ca_21406.1|Ca_LG_7:37594559-37595718|minus|	-5.29	-2.24	-0.73	ix
Ca_21417	37687357	37688539	NA	-	MADS-box transcription factor family protein							Ca_21417	--	BT053212.1	#has_DNA_binding|#has_protein_dimerization_activity|#located_in_nucleus	--	--	--	Ca_21417.1|Ca_LG_7:37687357-37688539|minus|	-4.49	-3.35	-1.38	ix
Ca_21429	37785419	37787777	NA	-	ARM repeat superfamily protein	PTHR31355 PTHR31355	IPR011989 IPR016024		GO:0005488		SSF48371	Ca_21429	--	XM_004508611.1	#involved_in_mRNA_splicing,_via_spliceosome|#involved_in_spliceosomal_complex_assembly	--	--	--	Ca_21429.1|Ca_LG_7:37785419-37787777|minus|	-2.09	-1.13	-2.73	ix
Ca_21472	38244256	38247569	NA	-	GCN5-related N-acetyltransferase n=1 Tax=Nostoc sp. PCC 7107 RepID=K9QFI3_9NOSO	PTHR23091 PTHR23091	IPR000182 IPR016181	PF00583	GO:0008080	PS51186	SSF55729	Ca_21472	--	XM_004507735.1	#has_N-acetyltransferase_activity|#located_in_chloroplast	cd04301-NAT_SF|cl17182-NAT_SF	--	--	Ca_21472.1|Ca_LG_7:38244256-38247569|minus|	-4.12	-3.31	-0.46	ix
Ca_21529	38904029	38905955	NA	+	uncharacterized protein LOC100799189 isoform X4 [Glycine max]							Ca_21529	--	XM_004507821.1	#located_in_nucleus	--	--	--	Ca_21529.1|Ca_LG_7:38904029-38905955|plus|	-1.57	-0.83	-2.04	ix
Ca_21641	39950458	39951568	NA	-	Tetratricopeptide repeat (TPR)-like superfamily protein	PTHR26312 PTHR26312	IPR011990 IPR013026		GO:0005515	PS50293	SSF48452	Ca_21641	--	XM_004508429.1	#located_in_chloroplast	cd00189-TPR|cl22441-TPR	--	--	Ca_21641.1|Ca_LG_7:39950458-39951568|minus|	-1.22	-0.91	-2.54	ix
Ca_21653	40068789	40071893	NA	+	DUF3119 family protein		IPR021467	PF11317				Ca_21653	--	XM_004508449.1	--	cl12857-DUF3119	--	--	Ca_21653.1|Ca_LG_7:40068789-40071893|plus|	-3.32	-2.41	-3.4	ix
Ca_21741	40972991	40973805	NA	-	DNA-binding protein		IPR001965 IPR011011 IPR013083		GO:0005515 GO:0008270		SSF57903	Ca_21741	--	XM_003609844.1	#located_in_nucleus	--	--	--	Ca_21741.1|Ca_LG_7:40972991-40973805|minus|	-1.18	-1.77	-3.14	ix
Ca_21787	41414756	41415363	NA	+	unknown protein							Ca_21787	--	XM_004507711.1	--	--	--	--	Ca_21787.1|Ca_LG_7:41414756-41415363|plus|	-2.65	-2.95	-2.18	ix
Ca_21850	42028309	42031442	NA	-	uncharacterized protein LOC100778204 isoform X5 [Glycine max]	PTHR12277 PTHR12277					SSF53474	Ca_21850	--	XM_004499289.1	#has_aminopeptidase_activity|#involved_in_proteolysis|#located_in_nucleus	--	--	--	Ca_21850.1|Ca_LG_7:42028309-42031442|minus|	-1.84	-2.02	-3.11	ix
Ca_22003	43487155	43488149	NA	-	RING/U-box superfamily protein	PTHR12183	IPR001841 IPR013083	PF13920	GO:0005515 GO:0008270	PS50089	SSF57850	Ca_22003	--	XM_004507602.1	#has_zinc_ion_binding|#located_in_cytoplasm	cd00162-RING|cl17238-RING	--	--	Ca_22003.1|Ca_LG_7:43487155-43488149|minus|	-1.51	-2.81	-3.15	ix
Ca_22075	44129421	44130322	NA	+	Translation initiation factor 3 protein		IPR019814	PF05198	GO:0003743 GO:0006413		SSF54364	Ca_22075	--	XM_004507697.1	#has_translation_initiation_factor_activity|#involved_in_translational_initiation|#located_in_chloroplast	cl04980-IF3_N	--	--	Ca_22075.1|Ca_LG_7:44129421-44130322|plus|	-2.26	-1.58	-1.31	ix
Ca_22212	700610	701322	NA	-	heat shock 22 kDa protein		IPR008978				SSF49764	Ca_22212	--	XM_004511310.1	#located_in_nucleus	cd00298-ACD_sHsps_p23-like|cl00175-alpha-crystallin-Hsps_p23-like	--	--	Ca_22212.1|Ca_LG_8:700610-701322|minus|	-2.39	-0.51	-2.01	ix
Ca_22237	845358	850149	NA	+	uncharacterized protein LOC100811424 isoform X5 [Glycine max]		IPR004343 IPR018144	PF03126	GO:0003677 GO:0005634 GO:0006352 GO:0016570	PS51360	SSF15904	Ca_22237	--	XM_004511343.1	#has_DNA_binding|#has_nucleic_acid_binding|#has_zinc_ion_binding|#involved_in_DNA-dependent_transcription,_initiation|#involved_in_histone_modification|#located_in_nucleus	cl02186-Plus-3	--	--	Ca_22237.1|Ca_LG_8:845358-850149|plus|	-3.03	-1.12	-3.27	ix
Ca_22240	872129	875022	NA	+	unknown protein							Ca_22240	--	XM_004511351.1	#located_in_chloroplast|#located_in_chloroplast_envelope|#located_in_chloroplast_thylakoid_membrane|#located_in_membrane	--	--	--	Ca_22240.1|Ca_LG_8:872129-875022|plus|	-1.25	-1.15	-1.63	ix
Ca_22265	1037771	1040451	NA	-	Plant protein of unknown function (DUF946)	PTHR17204 PTHR17204	IPR009291	PF06101				Ca_22265	--	XM_004511384.1	--	cl05569-DUF946	--	--	Ca_22265.1|Ca_LG_8:1037771-1040451|minus|	-3	-2.23	-1.35	ix
Ca_22404	3026276	3031931	NA	-	uncharacterized protein LOC100817953 isoform X1 [Glycine max]		IPR021325	PF11152				Ca_22404	--	XR_190293.1	#located_in_chloroplast	cl12702-DUF2930	--	--	Ca_22404.1|Ca_LG_8:3026276-3031931|minus|	-2.15	-1.65	-1.57	ix
Ca_22423	3367563	3370396	NA	-	uncharacterized protein LOC100807468 [Glycine max]		IPR019448	PF10358				Ca_22423	--	XM_004512721.1	#located_in_chloroplast|#located_in_plasma_membrane	cl11025-NT-C2	--	--	Ca_22423.1|Ca_LG_8:3367563-3370396|minus|	-4.2	0.67	-1.23	ix
Ca_22523	4639215	4639854	NA	-	Lactoylglutathione lyase / glyoxalase I family protein	PTHR31071	IPR025870	PF12681			SSF54593	Ca_22523	--	XM_004511479.1	--	cd06587-Glo_EDI_BRP_like|cl14632-Glo_EDI_BRP_like	--	--	Ca_22523.1|Ca_LG_8:4639215-4639854|minus|	-1.82	-1.53	-3.14	ix
Ca_22554	4935253	4939434	NA	-	Myosin heavy chain-related protein	PTHR32484 PTHR32484						Ca_22554	--	XM_004511530.1	--	TIGR02168-Chromosome_partition_protein_Smc|cl11025-NT-C2	--	--	Ca_22554.1|Ca_LG_8:4935253-4939434|minus|	-2.78	-1.97	-1.97	ix
Ca_22576	5158947	5160884	NA	+	senescence-inducible chloroplast stay-green protein 2 [Glycine max]	PTHR31750 PTHR31750	IPR024438	PF12638				Ca_22576	--	XM_004511561.1	--	cl11208-Involucrin_N|cl15000-Staygreen	--	--	Ca_22576.1|Ca_LG_8:5158947-5160884|plus|	-1.7	-2.25	-1.91	ix
Ca_22632	5611511	5613578	NA	-	uncharacterized protein LOC100814154 isoform X1 [Glycine max]	PTHR31351 PTHR31351	IPR008546 IPR013666	PF05703 PF08458				Ca_22632	--	XM_004511645.1	#has_phospholipid_binding|#located_in_nucleus	cl05327-Auxin_canalis|cl07176-PH_2	--	--	Ca_22632.1|Ca_LG_8:5611511-5613578|minus|	-1.58	-1.16	-2.79	ix
Ca_22695	6217160	6218673	NA	-	hypothetical protein							Ca_22695	--	XM_004511717.1	--	--	--	--	Ca_22695.1|Ca_LG_8:6217160-6218673|minus|	-2.25	-1.74	-1.84	ix
Ca_22709	6331508	6335246	NA	-	FUNCTIONS IN: molecular_function unknown		IPR003675	PF02517	GO:0016020			Ca_22709	--	XM_004511731.1	#located_in_chloroplast	--	--	--	Ca_22709.1|Ca_LG_8:6331508-6335246|minus|	-2.77	-2.19	-1.52	ix
Ca_22805	7249321	7250850	NA	-	unknown protein	PTHR32011 PTHR32011						Ca_22805	--	XM_004511872.1	#located_in_nucleus	cl01747-SMI1_KNR4	--	--	Ca_22805.1|Ca_LG_8:7249321-7250850|minus|	-2.76	-2.47	-3.36	ix
Ca_23020	10403084	10407877	NA	-	unknown protein							Ca_23020	--	XM_004512922.1	#located_in_chloroplast	--	--	--	Ca_23020.1|Ca_LG_8:10403084-10407877|minus|	-2.16	-2.01	-1.62	ix
Ca_23033	10581700	10583124	NA	-	uncharacterized protein LOC100805289 isoform X1 [Glycine max]		IPR012438	PF07797				Ca_23033	--	XM_004512853.1	#located_in_chloroplast|#located_in_nucleus	cl06707-DUF1639	--	--	Ca_23033.1|Ca_LG_8:10581700-10583124|minus|	-1.51	-1.57	-3.01	ix
Ca_23035	10612688	10619283	NA	+	uncharacterized protein LOC100778964 isoform X3 [Glycine max]	PTHR31860 PTHR31860	IPR006927	PF04842				Ca_23035	--	XM_004512857.1	#located_in_mitochondrion	cl15513-DUF639	--	--	Ca_23035.1|Ca_LG_8:10612688-10619283|plus|	-1.35	-1.57	-1.54	ix
Ca_23124	11629777	11632187	NA	-	ARM repeat superfamily protein	PTHR31355 PTHR31355	IPR011989 IPR016024		GO:0005488		SSF48371	Ca_23124	--	XM_004508611.1	#involved_in_mRNA_splicing,_via_spliceosome|#involved_in_spliceosomal_complex_assembly	--	--	--	Ca_23124.1|Ca_LG_8:11629777-11632187|minus|	-3.21	-1.41	-3.24	ix
Ca_23134	11695863	11699667	NA	+	uncharacterized protein LOC100807790 [Glycine max]							Ca_23134	--	XM_004513051.1	#located_in_nucleus	--	--	--	Ca_23134.1|Ca_LG_8:11695863-11699667|plus|	-1.75	-1.19	-2.45	ix
Ca_23398	14886125	14891734	NA	-	Nucleotide-diphospho-sugar transferase family protein	PTHR10994 PTHR10994	IPR003388 IPR005069	PF03407				Ca_23398	--	XM_004512382.1	#located_in_endoplasmic_reticulum|#located_in_nucleus	cl11394-Glyco_tranf_GTA_type	--	--	Ca_23398.1|Ca_LG_8:14886125-14891734|minus|	-1.88	-1.37	-3.19	ix
Ca_23404	15004578	15008000	NA	+	uncharacterized protein LOC100819752 isoform X6 [Glycine max]							Ca_23404	--	XM_003612459.1	#located_in_Golgi_apparatus	--	--	--	Ca_23404.2|Ca_LG_8:15004578-15008000|plus|	-3.97	-3.28	-0.48	ix
Ca_23404	15004578	15008000	NA	+	uncharacterized protein LOC100819752 isoform X6 [Glycine max]							Ca_23404	--	XM_003612459.1	#located_in_Golgi_apparatus	--	--	--	Ca_23404.1|Ca_LG_8:15004578-15008000|plus|	-4.73	-3.85	-1.43	ix
Ca_23507	16243729	16246271	NA	+	c("GPI-GlcNAc transferase complex"	PTHR15231 PTHR15231	IPR019328	PF10181	GO:0017176			Ca_23507	--	XM_004512216.1	#has_phosphatidylinositol_N-acetylglucosaminyltransferase_activity|#located_in_cytoplasm	cl10875-PIG-H	--	--	Ca_23507.1|Ca_LG_8:16243729-16246271|plus|	-2.39	-1.98	-0.95	ix
Ca_00009	134165	138313	NA	+	mannose-6-phosphate isomerase	PTHR10309 PTHR10309	IPR001250 IPR011051 IPR014710 IPR016305 IPR018050	PF01238	GO:0004476 GO:0005975 GO:0008270 GO:0009298	PS00965 PS00966	SSF51182	Ca_00009	Mannose-6-phosphate_isomerase_2	XM_004489051.1	#has_mannose-6-phosphate_isomerase_activity|#has_zinc_ion_binding|#located_in_cytoplasm	COG1482-ManA|PLN02288-PLN02288|cl21464-ABD	--	--	Ca_00009.1|Ca_LG_1:134165-138313|plus|	1.36	0.74	2.17	ii
Ca_00025	338134	344369	NA	+	GDSL-like Lipase/Acylhydrolase superfamily protein	PTHR22835	IPR001087 IPR013831	PF00657	GO:0006629 GO:0016787 GO:0016788		SSF52266	Ca_00025	GDSL_esterase/lipase_At5g45910	XM_004485823.1	#has_hydrolase_activity,_acting_on_ester_bonds|#involved_in_lipid_metabolic_process|#located_in_extracellular_region	cd01837-SGNH_plant_lipase_like|cl01053-SGNH_hydrolase	--	--	Ca_00025.1|Ca_LG_1:338134-344369|plus|	-0.39	-0.59	3.37	ii
Ca_00035	622415	624535	NA	+	uncharacterized protein LOC100776729 isoform X2 [Glycine max]							Ca_00035	--	XM_004512868.1	--	--	--	--	Ca_00035.1|Ca_LG_1:622415-624535|plus|	0.18	-0.19	1.46	ii
Ca_00049	766464	771190	NA	-	Eukaryotic aspartyl protease family protein	PTHR13683 PTHR13683	IPR001461 IPR001969 IPR021109	PF14541 PF14543	GO:0004190 GO:0006508	PS00141	SSF50630	Ca_00049	Aspartic_proteinase_Asp1	XM_004512938.1	#has_aspartic-type_endopeptidase_activity|#involved_in_proteolysis	cl11403-pepsin_retropepsin_like	--	--	Ca_00049.1|Ca_LG_1:766464-771190|minus|	1.47	1.33	1.41	ii
Ca_00112	1451567	1452913	NA	+	CBL-interacting serine/threonine-protein kinase 25-like [Glycine max]	PTHR24347 PTHR24347	IPR000719 IPR002290 IPR004041 IPR008271 IPR011009 IPR017441 IPR018451 IPR020636	PF00069 PF03822	GO:0004672 GO:0004674 GO:0005524 GO:0006468	PS00107 PS00108 PS50011 PS50816	SSF56112	Ca_00112	CBL-interacting_serine/threonine-protein_kinase_5	XM_004486556.1	#has_ATP_binding|#has_protein_kinase_activity|#has_protein_serine/threonine_kinase_activity|#has_transferase_activity,_transferring_phosphorus-containing_groups|#involved_in_protein_phosphorylation|#involved_in_signal_transduction|#located_in_plasma_membrane	cd12195-CIPK_C|cl17070-AMPKA_C_like|cl21453-PKc_like|smart00220-S_TKc	--	--	Ca_00112.1|Ca_LG_1:1451567-1452913|plus|	0.47	0.2	3.06	ii
Ca_00117	1489989	1493747	NA	+	Golgi SNAP receptor complex member 1 n=3 Tax=Papilionoideae RepID=I3S8I5_MEDTR	PTHR21094	IPR023601	PF12352	GO:0000139 GO:0005801 GO:0006888 GO:0016021			Ca_00117	Golgi_SNAP_receptor_complex_member_1-1	XM_004486564.1	#involved_in_ER_to_Golgi_vesicle-mediated_transport|#located_in_Golgi_apparatus	cl18053-V-SNARE_C	--	--	Ca_00117.1|Ca_LG_1:1489989-1493747|plus|	0.69	0.39	1.91	ii
Ca_00123	1528289	1529740	NA	-	F-box/LRR-repeat protein 14-like isoform X2 [Glycine max]	PTHR23125 PTHR23125	IPR006553	PF13516			SSF52047	Ca_00123	F-box/LRR-repeat_protein_14	XM_004486570.1	#located_in_nucleus	cl22709-AMN1	--	--	Ca_00123.1|Ca_LG_1:1528289-1529740|minus|	-0.08	0.04	1.28	ii
Ca_00125	1556390	1560762	NA	-	zinc finger (C3HC4-type RING finger) family protein	PTHR24007	IPR001607 IPR001841 IPR011422 IPR013083	PF02148 PF07576 PF13639	GO:0005515 GO:0008270	PS50089 PS50271	SSF57850	Ca_00125	BRCA1-associated_protein	XM_004486573.1	#has_zinc_ion_binding	cd00162-RING|cd12437-RRM_BRAP2_like|cl09957-zf-UBP|cl17169-RRM_SF|cl17238-RING	--	--	Ca_00125.1|Ca_LG_1:1556390-1560762|minus|	-0.03	-0.16	1.13	ii
Ca_00134	1611845	1617064	NA	+	selenoprotein O-like [Glycine max]	PTHR32057 PTHR32057	IPR003846	PF02696				Ca_00134	UPF0061_protein_AZOSEA38000	XM_004497343.1	#located_in_chloroplast|#located_in_chloroplast_stroma|#located_in_mitochondrion	PRK00029-PRK00029|cl19499-UPF0061	--	--	Ca_00134.1|Ca_LG_1:1611845-1617064|plus|	0.27	0.12	1.19	ii
Ca_00141	1663997	1667810	NA	-	Protein kinase superfamily protein	PTHR24420	IPR000719 IPR001245 IPR008266 IPR011009 IPR017441 IPR020635	PF07714	GO:0004672 GO:0004713 GO:0005524 GO:0006468 GO:0016772	PS00107 PS00109 PS50011	SSF56112	Ca_00141	PTI1-like_tyrosine-protein_kinase_1	XM_004497335.1	#has_ATP_binding|#has_protein_kinase_activity|#has_protein_tyrosine_kinase_activity|#has_transferase_activity,_transferring_phosphorus-containing_groups|#involved_in_protein_phosphorylation|#located_in_plasma_membrane	cl21453-PKc_like|smart00221-STYKc	--	--	Ca_00141.1|Ca_LG_1:1663997-1667810|minus|	1.37	1.31	2.81	ii
Ca_00142	1680730	1690133	NA	+	c("mediator of RNA polymerase II transcription subunit 15a"							Ca_00142	Mediator_of_RNA_polymerase_II_transcription_subunit_15a_	XM_004486575.1	--	TIGR01628-Polyadenylate-binding_protein_3	--	--	Ca_00142.1|Ca_LG_1:1680730-1690133|plus|	0.5	0.48	1.9	ii
Ca_00155	1775540	1777362	NA	-	Ubiquitin system component Cue protein	PTHR31245 PTHR31245		PF14817				Ca_00155	--	XM_004486601.1	#located_in_nucleus	cd14279-CUE|cl21463-UBA_like_SF	--	--	Ca_00155.1|Ca_LG_1:1775540-1777362|minus|	1.98	1.57	2.68	ii
Ca_00196	2193669	2194804	NA	+	golgin candidate 5							Ca_00196	--	XM_004486693.1	#located_in_extracellular_region	--	--	--	Ca_00196.1|Ca_LG_1:2193669-2194804|plus|	0.4	0.14	2.17	ii
Ca_00221	2417602	2420340	NA	+	MYB transcription factor MYB52 [Glycine max]	PTHR31243 PTHR31243	IPR001005 IPR006447 IPR009057 IPR017930	PF00249	GO:0003677 GO:0003682	PS51294	SSF46689	Ca_00221	Transcription_factor_DIVARICATA	XM_004486726.1	#has_DNA_binding|#has_nucleic_acid_binding|#has_zinc_ion_binding|#located_in_nucleus	cd00167-SANT|cl21498-SANT	MYB-related	--	Ca_00221.1|Ca_LG_1:2417602-2420340|plus|	1.55	1.26	2.83	ii
Ca_00239	2603741	2604676	NA	+	charged multivesicular body protein	PTHR10476 PTHR10476	IPR005024	PF03357	GO:0015031			Ca_00239	Charged_multivesicular_body_protein_1	XM_004486747.1	#involved_in_protein_transport	cl21588-Snf7	--	--	Ca_00239.1|Ca_LG_1:2603741-2604676|plus|	0.98	0.49	1.54	ii
Ca_00248	2679981	2686727	NA	-	myosin-like protein							Ca_00248	Protein_FLX-like_3	XR_189297.1	#located_in_nucleus	cl22430-CENP-F_leu_zip	--	--	Ca_00248.2|Ca_LG_1:2684239-2686727|minus|	0.22	0.64	1.01	ii
Ca_00263	2851258	2854622	NA	-	F-box/RNI-like superfamily protein	PTHR32212	IPR001810	PF00646	GO:0005515	PS50181	SSF52047 SSF81383	Ca_00263	F-box/FBD/LRR-repeat_protein_At5g53840	XM_004486781.1	#located_in_nucleus	cl02535-F-box	--	--	Ca_00263.1|Ca_LG_1:2851258-2854622|minus|	0.66	0.76	1.27	ii
Ca_00270	2916419	2918991	NA	-	survival protein SurE-like phosphatase/nucleotidase	PTHR30457 PTHR30457	IPR002828	PF01975	GO:0016787		SSF64167	Ca_00270	5'-nucleotidase_SurE	XM_004486790.1	#has_hydrolase_activity|#located_in_cytoplasm	cl00448-SurE	--	--	Ca_00270.1|Ca_LG_1:2916419-2918991|minus|	0.39	0.19	2.07	ii
Ca_00272	2933258	2939509	NA	+	putative phospholipid-transporting ATPase 4-like isoform X3 [Glycine max]	PTHR24092 PTHR24092	IPR001757 IPR006539 IPR008250 IPR018303 IPR023214 IPR023299	PF00122 PF12710	GO:0000166	PS00154	SSF56784 SSF81653 SSF81660 SSF81665	Ca_00272	Probable_phospholipid-transporting_ATPase_ID	XM_004486793.1	#has_ATP_binding|#has_ATPase_activity,_coupled_to_transmembrane_movement_of_ions,_phosphorylative_mechanism|#has_catalytic_activity|#has_hydrolase_activity,_acting_on_acid_anhydrides,_catalyzing_transmembrane_movement_of_substances|#has_magnesium_ion_binding|#has_metal_ion_binding|#has_nucleotide_binding|#has_phospholipid-translocating_ATPase_activity|#involved_in_cation_transport|#involved_in_me…	TIGR01652-Probable_phospholipid-transporting_ATPase_DRS2|cl02929-Cation_ATPase_C|cl16182-Hydrolase_like2|cl21460-HAD_like	--	--	Ca_00272.1|Ca_LG_1:2933258-2939509|plus|	0.63	0.47	1.77	ii
Ca_00277	2966177	2969318	NA	-	LRR receptor-like kinase family protein	PTHR24420 PTHR24420	IPR001611 IPR003591 IPR013210	PF00560 PF08263 PF13855	GO:0005515		SSF52047 SSF52058	Ca_00277	LRR_receptor-like_serine/threonine-protein_kinase_FLS2	XM_004513620.1	#located_in_cell_wall	cl08472-LRRNT_2|cl22710-LRR_RI	--	--	Ca_00277.1|Ca_LG_1:2966177-2969318|minus|	0.66	0.18	1.67	ii
Ca_00279	3014269	3017877	NA	-	1-acyl-sn-glycerol-3-phosphate acyltransferase-like protein	PTHR10983 PTHR10983	IPR002123	PF01553	GO:0008152 GO:0016746		SSF69593	Ca_00279	1-acyl-sn-glycerol-3-phosphate_acyltransferase_3	XM_004486906.1	#has_transferase_activity,_transferring_acyl_groups|#involved_in_metabolic_process|#located_in_chloroplast	PLN02380-PLN02380|cd07990-LPLAT_LCLAT1-like|cl17185-LPLAT	--	--	Ca_00279.1|Ca_LG_1:3014269-3017877|minus|	1.11	1.02	2.57	ii
Ca_00295	3159853	3162601	NA	-	ATP-binding/protein serine/threonine kinase [Glycine max]	PTHR24420 PTHR24420	IPR000719 IPR002290 IPR006016 IPR008271 IPR011009 IPR014729	PF00069 PF00582	GO:0004672 GO:0004674 GO:0005524 GO:0006468 GO:0006950 GO:0016772	PS00108 PS50011	SSF52402 SSF56112	Ca_00295	U-box_domain-containing_protein_35	XM_004487174.1	#has_ATP_binding|#has_protein_kinase_activity|#has_protein_serine/threonine_kinase_activity|#has_protein_tyrosine_kinase_activity|#has_transferase_activity,_transferring_phosphorus-containing_groups|#involved_in_protein_phosphorylation|#located_in_plasma_membrane	cd01989-STK_N|cl00292-AANH_like|cl21453-PKc_like|smart00220-S_TKc	--	--	Ca_00295.1|Ca_LG_1:3159853-3162601|minus|	1.72	1.94	2.56	ii
Ca_00300	3185875	3187780	NA	-	uncharacterized protein C21B10.03c-like isoform X3 [Glycine max]		IPR009818	PF07145				Ca_00300	--	XM_004486809.1	#located_in_nucleus	cl06258-PAM2	--	--	Ca_00300.1|Ca_LG_1:3185875-3187780|minus|	-0.11	-0.09	1.31	ii
Ca_00307	3246684	3254257	NA	-	protein NLP8-like isoform X3 [Glycine max]	PTHR32002 PTHR32002	IPR000270 IPR003035	PF00564 PF02042	GO:0005515	PS51519	SSF54277	Ca_00307	Protein_NLP9	XM_004486816.1	#located_in_nucleus	cd06407-PB1_NLP|cl02720-PB1|cl03415-RWP-RK	Nin-like	--	Ca_00307.1|Ca_LG_1:3246684-3254257|minus|	1.33	1.43	2.26	ii
Ca_00308	3257793	3267235	NA	+	Ypt/Rab-GAP domain of gyp1p superfamily protein	PTHR22957 PTHR22957	IPR000195	PF00566	GO:0005097 GO:0032313	PS50086	SSF47923	Ca_00308	TBC1_domain_family_member_15	XM_004486822.1	#has_RAB_GTPase_activator_activity|#involved_in_regulation_of_Rab_GTPase_activity|#located_in_Golgi_apparatus|#located_in_intracellular	cl02495-RabGAP-TBC|smart00164-TBC	--	--	Ca_00308.1|Ca_LG_1:3257793-3267235|plus|	0.86	0.89	1.5	ii
Ca_00322	3360201	3363835	NA	+	protein FAR1-RELATED SEQUENCE 12-like isoform X1 [Glycine max]	PTHR31669	IPR004330	PF03101				Ca_00322	Protein_FAR1-RELATED_SEQUENCE_5	XM_004486857.1	#located_in_nucleus	cl03890-FAR1|cl19844-Metal_hydrol	FAR1	--	Ca_00322.1|Ca_LG_1:3360201-3363835|plus|	0.53	0.68	1.4	ii
Ca_00331	3409343	3413704	NA	-	histidine protein methyltransferase 1 homolog isoform X1 [Glycine max]	PTHR21095					SSF53335	Ca_00331	Histidine_protein_methyltransferase_1_homolog	XM_004486870.1	#located_in_chloroplast	cl17173-AdoMet_MTases	--	--	Ca_00331.1|Ca_LG_1:3409343-3413704|minus|	1.72	0.84	1.66	ii
Ca_00332	3415084	3416343	NA	-	uncharacterized protein LOC102659798 isoform X4 [Glycine max]							Ca_00332	--	XM_003597443.1	--	--	--	--	Ca_00332.1|Ca_LG_1:3415084-3416343|minus|	0.53	0.25	3.82	ii
Ca_00393	4105960	4106500	NA	-	unknown protein							Ca_00393	--	XM_004487620.1	#located_in_mitochondrion	--	--	--	Ca_00393.1|Ca_LG_1:4105960-4106500|minus|	2.09	0.76	1.87	ii
Ca_00398	4183906	4186523	NA	+	Ethylene insensitive 3 family protein		IPR023278	PF04873	GO:0003700 GO:0005634		SSF11676	Ca_00398	ETHYLENE_INSENSITIVE_3-like_3_protein	XM_004486878.1	#has_sequence-specific_DNA_binding_transcription_factor_activity|#located_in_nucleus	cl04813-EIN3	EIL	--	Ca_00398.1|Ca_LG_1:4183906-4186523|plus|	1.14	0.72	1.45	ii
Ca_00418	4395508	4398664	NA	+	F-box/LRR protein	PTHR23125 PTHR23125	IPR001810 IPR006553	PF13516	GO:0005515		SSF52047 SSF81383	Ca_00418	F-box/LRR-repeat_protein_12	XM_004510665.1	#located_in_nucleus	cl22709-AMN1	--	--	Ca_00418.1|Ca_LG_1:4395508-4398664|plus|	0.49	0.22	1.7	ii
Ca_00450	4708887	4711783	NA	-	scarecrow-like protein 14-like [Glycine max]	PTHR31636 PTHR31636	IPR005202	PF03514		PS50985		Ca_00450	Scarecrow-like_protein_14	XM_004486936.1	#located_in_nucleus	cl15987-GRAS	GRAS	--	Ca_00450.1|Ca_LG_1:4708887-4711783|minus|	0.52	0.3	1.45	ii
Ca_00471	4902553	4905562	NA	+	ACT domain-containing protein		IPR002912		GO:0008152 GO:0016597	PS51671	SSF55021	Ca_00471	--	XM_004486968.1	#has_amino_acid_binding|#involved_in_metabolic_process|#located_in_nucleus	cl09141-ACT	--	--	Ca_00471.1|Ca_LG_1:4902553-4905562|plus|	-0.48	-0.42	1.15	ii
Ca_00488	5135520	5138095	NA	-	Protein kinase superfamily protein	PTHR24420 PTHR24420	IPR000719 IPR002290 IPR008271 IPR011009 IPR013320 IPR017441	PF00069	GO:0004672 GO:0004674 GO:0005524 GO:0006468 GO:0016772	PS00107 PS00108 PS50011	SSF56112	Ca_00488	Probable_serine/threonine-protein_kinase_RLCKVII	XM_004487001.1	#has_ATP_binding|#has_protein_kinase_activity|#has_protein_serine/threonine_kinase_activity|#has_transferase_activity,_transferring_phosphorus-containing_groups|#located_in_plasma_membrane	cd14066-STKc_IRAK|cl21453-PKc_like	--	--	Ca_00488.1|Ca_LG_1:5135520-5138095|minus|	1.89	1.14	2.54	ii
Ca_00488	5135520	5138095	NA	-	Protein kinase superfamily protein	PTHR24420 PTHR24420	IPR000719 IPR002290 IPR008271 IPR011009 IPR013320 IPR017441	PF00069	GO:0004672 GO:0004674 GO:0005524 GO:0006468 GO:0016772	PS00107 PS00108 PS50011	SSF56112	Ca_00488	Probable_serine/threonine-protein_kinase_RLCKVII	XM_004487001.1	#has_ATP_binding|#has_protein_kinase_activity|#has_protein_serine/threonine_kinase_activity|#has_transferase_activity,_transferring_phosphorus-containing_groups|#located_in_plasma_membrane	cd14066-STKc_IRAK|cl21453-PKc_like	--	--	Ca_00488.2|Ca_LG_1:5135520-5138095|minus|	2.21	0.02	2.48	ii
Ca_00495	5197319	5202429	NA	+	4-coumarate:CoA ligase 2	PTHR24096 PTHR24096	IPR000873 IPR020845 IPR025110	PF00501 PF13193	GO:0003824 GO:0008152	PS00455	SSF56801	Ca_00495	4-coumarate--CoA_ligase-like_1	XM_004487010.1	#has_catalytic_activity|#involved_in_metabolic_process|#located_in_peroxisome	PLN02246-PLN02246|cd05904-4CL|cl17068-AFD_class_I	--	--	Ca_00495.1|Ca_LG_1:5197319-5202429|plus|	-0.27	-0.45	1.09	ii
Ca_00509	5408018	5413540	NA	+	cytokinin riboside 5'-monophosphate phosphoribohydrolase LOG1-like [Glycine max]	PTHR31223 PTHR31223	IPR005269	PF03641			SSF10240	Ca_00509	Cytokinin_riboside_5'-monophosphate_phosphoribohydrolase_LOG1_	XM_004487038.1	--	cl22440-TIR_2	--	--	Ca_00509.1|Ca_LG_1:5408018-5413540|plus|	0.02	-1.02	2.64	ii
Ca_00528	5596439	5598707	NA	-	Galactose oxidase/kelch repeat superfamily protein	PTHR24413 PTHR24413	IPR006652 IPR015916	PF01344	GO:0005515		SSF11728	Ca_00528	F-box/kelch-repeat_protein_At5g60570	XM_004487067.1	#located_in_nucleus	cl02701-Kelch_3|smart00612-Kelch	--	--	Ca_00528.1|Ca_LG_1:5596439-5598707|minus|	1.23	1.12	1.47	ii
Ca_00539	5663293	5674363	NA	-	E3 SUMO-protein ligase SIZ1-like isoform X2 [Glycine max]	PTHR10782 PTHR10782	IPR001965 IPR003034 IPR004181 IPR011011 IPR013083 IPR019786	PF02037 PF02891	GO:0003676 GO:0005515 GO:0008270	PS01359 PS50800 PS51044	SSF57903 SSF68906	Ca_00539	E3_SUMO-protein_ligase_SIZ1	XM_004487078.1	#has_nucleic_acid_binding|#has_zinc_ion_binding|#located_in_nucleus	cl02640-SAP|cl17040-ADDz|cl17238-RING|smart00249-PHD	--	--	Ca_00539.1|Ca_LG_1:5663293-5674363|minus|	0.54	0.72	1.77	ii
Ca_00541	5702405	5708821	NA	-	vicilin-like antimicrobial peptides 2-2-like [Glycine max]	PTHR31189 PTHR31189	IPR006045 IPR011051 IPR012336 IPR013766 IPR014710	PF00085 PF00190	GO:0045454 GO:0045735	PS51352	SSF51182 SSF52833	Ca_00541	Protein_disulfide-isomerase_5-1	XM_004487082.1	#has_nutrient_reservoir_activity|#located_in_extracellular_region|#located_in_plasmodesma	cl00388-Thioredoxin_like|cl21464-ABD|smart00835-Cupin_1	--	--	Ca_00541.1|Ca_LG_1:5702405-5708821|minus|	0.98	0.64	1.49	ii
Ca_00562	6040299	6040922	NA	-	vegetative cell wall protein gp1-like isoform X1 [Glycine max]							Ca_00562	--	XM_004487131.1	#located_in_nucleus	--	--	--	Ca_00562.1|Ca_LG_1:6040299-6040922|minus|	0.81	0.44	2.6	ii
Ca_00591	6360047	6362266	NA	-	general transcription factor group E6	PTHR22880	IPR001487 IPR027353	PF00439	GO:0005515	PS50014 PS51525	SSF47370	Ca_00591	Transcription_factor_GTE4_	XM_004487117.1	--	cd05506-Bromo_plant1|cl02556-Bromodomain|cl21477-FliJ	--	--	Ca_00591.1|Ca_LG_1:6360047-6362266|minus|	0.25	0.06	2.03	ii
Ca_00596	6413581	6419007	NA	+	WD repeat-containing protein 5-like [Glycine max]	PTHR22874 PTHR22874	IPR001680 IPR011047 IPR015943 IPR017986 IPR019775	PF00400	GO:0005515	PS00678 PS50082 PS50294	SSF50998	Ca_00596	Activating_molecule_in_BECN1-regulated_autophagy_protein_1_	XM_004493787.1	--	COG2319-COG2319|cl02567-WD40	--	--	Ca_00596.1|Ca_LG_1:6413581-6419007|plus|	-0.06	0.15	1.83	ii
Ca_00609	6601175	6605201	NA	-	DTW domain-containing protein		IPR005636	PF03942				Ca_00609	--	XM_004487321.1	--	cl01221-DTW	--	--	Ca_00609.1|Ca_LG_1:6601175-6605201|minus|	-0.62	0.26	1.1	ii
Ca_00624	6756280	6758968	NA	+	Myb/SANT-like DNA-binding domain protein		IPR017877	PF13837		PS50090		Ca_00624	--	XM_004498502.1	#located_in_nucleus|#located_in_plasmodesma	cl21498-SANT	Trihelix	--	Ca_00624.1|Ca_LG_1:6756280-6758968|plus|	0.82	0.86	1.63	ii
Ca_00631	6816544	6828887	NA	-	sporulation-specific protein 15-like isoform X3 [Glycine max]	PTHR25069 PTHR25069						Ca_00631	--	XM_004498508.1	#located_in_cytoplasm|#located_in_plasmodesma	COG1196-Smc|TIGR02168-Chromosome_partition_protein_Smc	--	--	Ca_00631.1|Ca_LG_1:6816544-6828887|minus|	0.75	0.83	1.67	ii
Ca_00687	7521876	7528157	NA	-	OTU domain-containing protein 5-like isoform X2 [Glycine max]	PTHR12419 PTHR12419	IPR003323 IPR015940	PF02338		PS50030 PS50802	SSF54001	Ca_00687	OTU_domain-containing_protein_5	XM_004487426.1	#located_in_nucleus	cl19932-OTU	--	--	Ca_00687.1|Ca_LG_1:7521876-7528157|minus|	0.25	0.03	1.86	ii
Ca_00690	7552597	7553343	NA	-	uncharacterized protein LOC100779194 [Glycine max]		IPR007608	PF04520				Ca_00690	--	XM_004487430.1	#located_in_nucleus	cl04561-Senescence_reg	--	--	Ca_00690.1|Ca_LG_1:7552597-7553343|minus|	0.93	0.28	1.73	ii
Ca_00736	8046234	8060329	NA	+	Serine/threonine protein phosphatase family protein	PTHR11668 PTHR11668	IPR004843 IPR006186 IPR011498 IPR012391 IPR015915	PF00149 PF07646 PF13418	GO:0004721 GO:0005506 GO:0005515 GO:0016787 GO:0030145	PS00125	SSF11728 SSF56300	Ca_00736	Serine/threonine-protein_phosphatase_BSL2	XM_004487388.1	#has_hydrolase_activity|#has_iron_ion_binding|#has_manganese_ion_binding|#has_phosphoprotein_phosphatase_activity|#located_in_nucleus|#located_in_plasma_membrane	PLN02193-PLN02193|cd07419-MPP_Bsu1_C|cl02701-Kelch_3|cl13995-MPP_superfamily|smart00156-PP2Ac	NF-YA	--	Ca_00736.1|Ca_LG_1:8046234-8060329|plus|	0.4	0.41	1.3	ii
Ca_00747	8171949	8179580	NA	+	probable histone-lysine N-methyltransferase ATXR3-like isoform X2 [Glycine max]	PTHR22884 PTHR22884	IPR001214	PF00856	GO:0005515	PS50280	SSF82199	Ca_00747	Probable_histone-lysine_N-methyltransferase_ATXR3	XM_004487306.1	#located_in_nucleus	cl02566-SET|smart00317-SET	bHLH	--	Ca_00747.1|Ca_LG_1:8171949-8179580|plus|	0.15	0.16	1.07	ii
Ca_00823	9168071	9180982	NA	-	uncharacterized protein LOC100803851 isoform X5 [Glycine max]	PTHR10044	IPR001841 IPR013083	PF13920	GO:0005515 GO:0008270	PS50089	SSF57850	Ca_00823	E3_ubiquitin-protein_ligase_NEURL1B	AC192958.2	#has_zinc_ion_binding|#located_in_cytoplasm	cd00162-RING|cl17238-RING	--	--	Ca_00823.1|Ca_LG_1:9168071-9180982|minus|	0.42	0.45	1.38	ii
Ca_00824	9195035	9201130	NA	+	RING/FYVE/PHD zinc finger superfamily protein	PTHR24098 PTHR24098	IPR001965 IPR011011 IPR013083 IPR016181 IPR019786 IPR019787	PF00628	GO:0005515 GO:0008270	PS01359 PS50016	SSF55729 SSF57903	Ca_00824	Chromodomain-helicase-DNA-binding_protein_4	XM_004487498.1	#has_zinc_ion_binding|#located_in_nucleus	cl17040-ADDz|smart00249-PHD	--	--	Ca_00824.1|Ca_LG_1:9195035-9201130|plus|	0.34	0.22	1.21	ii
Ca_00851	9562672	9572184	NA	+	breast carcinoma amplified sequence 3 protein	PTHR13268	IPR001680 IPR015943 IPR017986 IPR022175	PF00400 PF12490	GO:0005515		SSF50978	Ca_00851	Autophagy-related_protein_18f_	XM_004487555.1	--	cl02567-WD40|cl13871-BCAS3	--	--	Ca_00851.1|Ca_LG_1:9562672-9572184|plus|	1.17	0.75	3.1	ii
Ca_00860	9656615	9657402	NA	-	BTB/POZ domain-containing protein POB1-like [Glycine max]	PTHR24412 PTHR24412	IPR011705	PF07707				Ca_00860	BTB/POZ_domain-containing_protein_POB1	XM_004510656.1	#located_in_cytoplasm	cl06652-BACK_like|smart00875-BACK	--	--	Ca_00860.1|Ca_LG_1:9656615-9657402|minus|	0.53	-0.17	1.51	ii
Ca_00871	9798846	9802539	NA	+	LRR and NB-ARC domain disease resistance protein	PTHR23155 PTHR23155	IPR000767 IPR002182 IPR027417	PF00931	GO:0006952 GO:0043531		SSF52058 SSF52540	Ca_00871	Disease_resistance_protein_RPM1	XM_004499723.1	#has_ADP_binding|#involved_in_defense_response|#located_in_plasma_membrane	cd14798-RX-CC_like|cl19302-LRR_4|cl21455-ABC_ATPase|cl22426-RX-CC_like	--	CC-NBS-LRR	Ca_00871.1|Ca_LG_1:9798846-9802539|plus|	1.07	0.6	0.97	ii
Ca_00872	9803306	9806996	NA	-	c("nuclear factor Y"	PTHR10252 PTHR10252	IPR003958 IPR009072	PF00808	GO:0005622 GO:0043565 GO:0046982		SSF47113	Ca_00872	Dr1-associated_corepressor	XM_004499721.1	#has_DNA_binding|#has_sequence-specific_DNA_binding|#located_in_cytosol|#located_in_intracellular|#located_in_nucleus	cl00074-H2A	NF-YC	--	Ca_00872.1|Ca_LG_1:9803306-9806996|minus|	-0.3	-0.08	1.03	ii
Ca_00888	10109841	10113744	NA	-	receptor-like serine/threonine kinase 2	PTHR24420 PTHR24420	IPR000719 IPR000858 IPR001245 IPR002290 IPR003609 IPR008271 IPR011009 IPR013227 IPR013320	PF00954 PF07714 PF08276	GO:0004672	PS00108 PS50011 PS50948	SSF56112	Ca_00888	G-type_lectin_S-receptor-like_serine/threonine-protein_kinase_At4g27290	XM_004487584.1	#functions_in_carbohydrate_binding|#has_ATP_binding|#has_protein_kinase_activity|#has_protein_serine/threonine_kinase_activity|#has_protein_tyrosine_kinase_activity|#has_transferase_activity,_transferring_phosphorus-containing_groups|#involved_in_protein_phosphorylation|#involved_in_recognition_of_pollen|#located_in_plasma_membrane	cd01098-PAN_AP_plant|cd14066-STKc_IRAK|cl00112-PAN_APPLE|cl03036-S_locus_glycop|cl21453-PKc_like|smart00219-TyrKc	--	--	Ca_00888.1|Ca_LG_1:10109841-10113744|minus|	1.91	1.07	1.74	ii
Ca_00899	10235347	10237345	NA	+	trihelix transcription factor GT-2-like [Glycine max]	PTHR31188 PTHR31188	IPR001005 IPR009057 IPR017877	PF13837	GO:0003677 GO:0003682	PS50090		Ca_00899	Trihelix_transcription_factor_GT-2	XM_004486291.1	#has_DNA_binding|#located_in_nucleus	cd12203-GT1|cl21498-SANT	--	--	Ca_00899.1|Ca_LG_1:10235347-10237345|plus|	0.29	0.64	1.53	ii
Ca_00908	10351948	10356111	NA	+	vesicle-associated protein 4-1-like [Glycine max]	PTHR10809 PTHR10809	IPR000535 IPR008962	PF00635	GO:0005198	PS50202	SSF49354	Ca_00908	Vesicle-associated_protein_4-2	XM_004487595.1	#has_structural_molecule_activity|#located_in_nucleus|#located_in_plasma_membrane	cl08277-Motile_Sperm	--	--	Ca_00908.1|Ca_LG_1:10351948-10356111|plus|	0.73	0.11	1.69	ii
Ca_00923	10516492	10520680	NA	+	Protein phosphatase 2C family protein	PTHR13832 PTHR13832	IPR001932 IPR015655	PF00481	GO:0003824		SSF81606	Ca_00923	Probable_protein_phosphatase_2C_15	XM_004487617.1	#has_catalytic_activity|#located_in_cytosol|#located_in_mitochondrion	cd00143-PP2Cc|cl00120-PP2Cc	--	--	Ca_00923.1|Ca_LG_1:10516492-10520680|plus|	1.24	0.87	1.86	ii
Ca_00978	11390607	11393885	NA	-	RING/U-box superfamily protein	PTHR22764 PTHR22764	IPR001841 IPR013083 IPR017907	PF13639	GO:0005515 GO:0008270	PS00518 PS50089	SSF57850	Ca_00978	--	XM_004513888.1	#has_zinc_ion_binding|#located_in_nucleus	cd00162-RING|cl17238-RING	--	--	Ca_00978.1|Ca_LG_1:11390607-11393885|minus|	0.63	0.33	1.16	ii
Ca_01086	13032319	13033171	NA	+	Cytochrome P450 superfamily protein	PTHR24298	IPR001128 IPR002401	PF00067	GO:0005506 GO:0016705 GO:0020037 GO:0055114		SSF48264	Ca_01086	Cytochrome_P450_750A1	XM_004488701.1	#has_electron_carrier_activity|#has_heme_binding|#has_iron_ion_binding|#has_oxidoreductase_activity,_acting_on_paired_donors,_with_incorporation_or_reduction_of_molecular_oxygen|#involved_in_oxidation-reduction_process	cl12078-p450	--	--	Ca_01086.1|Ca_LG_1:13032319-13033171|plus|	1.8	1.54	2.27	ii
Ca_01150	14504135	14506947	NA	+	tetratricopeptide repeat protein 1-like isoform X1 [Glycine max]	PTHR22904 PTHR22904	IPR011990 IPR013026 IPR019734	PF13414	GO:0005515	PS50293	SSF48452	Ca_01150	Protein_unc-45_homolog_A	XM_004488745.1	#located_in_cytoplasm	cd00189-TPR|cl22441-TPR	--	--	Ca_01150.1|Ca_LG_1:14504135-14506947|plus|	0.85	0.57	1.51	ii
Ca_01155	14591310	14596382	NA	+	Octicosapeptide/Phox/Bem1p (PB1) domain-containing protein / tetratricopeptide repeat (TPR)-containing protein	PTHR22904 PTHR22904	IPR000270 IPR011990 IPR013026 IPR019734	PF00564 PF13414	GO:0005515	PS50005 PS50293	SSF48452 SSF54277	Ca_01155	Tetratricopeptide_repeat_protein_1	XM_004488459.1	#located_in_mitochondrion|#located_in_vacuole	cd00189-TPR|cd05992-PB1|cl02720-PB1|cl22441-TPR	--	--	Ca_01155.1|Ca_LG_1:14591310-14596382|plus|	1.07	0.68	3.24	ii
Ca_01173	14944380	14947332	NA	-	c("valine--tRNA ligase"		IPR004252	PF03004				Ca_01173	--	XM_004514317.1	#has_ATP_binding|#has_aminoacyl-tRNA_ligase_activity|#has_nucleotide_binding|#has_valine-tRNA_ligase_activity|#involved_in_tRNA_aminoacylation_for_protein_translation|#involved_in_valyl-tRNA_aminoacylation|#located_in_chloroplast|#located_in_chloroplast_stroma|#located_in_cytoplasm	cl03830-Transposase_24|cl11104-Val_tRNA-synt_C	--	--	Ca_01173.1|Ca_LG_1:14944380-14947332|minus|	0.26	0.08	2.27	ii
Ca_01181	15215417	15232787	NA	-	cation-chloride co-transporter 1	PTHR11827 PTHR11827	IPR004841	PF00324	GO:0006810 GO:0016020 GO:0055085			Ca_01181	Cation-chloride_cotransporter_1	XM_004488213.1	#has_cation:chloride_symporter_activity|#involved_in_ion_transport|#involved_in_transmembrane_transport|#involved_in_transport|#located_in_integral_to_membrane|#located_in_membrane|#located_in_plasma_membrane	TIGR00930-Solute_carrier_family_12_member_1|cl00548-Na_Ala_symp	--	--	Ca_01181.1|Ca_LG_1:15215417-15232787|minus|	1.06	0.97	1.34	ii
Ca_01200	15600396	15608276	NA	-	LSD1 zinc finger family protein	PTHR31747 PTHR31747	IPR005735	PF06943				Ca_01200	Protein_LSD1	XM_004488149.1	#located_in_extracellular_region	cl22603-zf-LSD1	LSD	--	Ca_01200.1|Ca_LG_1:15600396-15608276|minus|	1.19	0.9	1.84	ii
Ca_01202	15691880	15700873	NA	+	probable lysine-specific demethylase JMJ14-like isoform X1 [Glycine max]	PTHR10694 PTHR10694	IPR003347 IPR003349 IPR003888 IPR003889 IPR004198	PF02373 PF02375 PF02928 PF05964 PF05965	GO:0005515 GO:0005634	PS51183 PS51184 PS51542 PS51543	SSF51197	Ca_01202	Probable_lysine-specific_demethylase_JMJ14	XM_004488152.1	#has_DNA_binding|#located_in_nucleus	cl02650-FYRN|cl02651-FYRC|cl03786-zf-C5HC2|cl15840-JmjN|cl21464-ABD|smart00541-FYRN|smart00545-JmjN	--	--	Ca_01202.1|Ca_LG_1:15691880-15700873|plus|	0.25	0.45	1.17	ii
Ca_01211	15959573	15963245	NA	-	charged multivesicular body protein	PTHR10476 PTHR10476	IPR005024	PF03357	GO:0015031			Ca_01211	Vacuolar_protein_sorting-associated_protein_2_homolog_1	XM_004513412.1	#involved_in_protein_transport	cl21588-Snf7	--	--	Ca_01211.1|Ca_LG_1:15959573-15963245|minus|	1.72	1.35	2.47	ii
Ca_01223	16154972	16155968	NA	-	protein bicaudal C homolog 1-B-like [Glycine max]	PTHR10627 PTHR10627	IPR001660 IPR011510 IPR013761	PF07647	GO:0005515	PS50105	SSF47769	Ca_01223	--	XM_004491973.1	#located_in_cytoplasm	cd09487-SAM_superfamily|cl15755-SAM_superfamily|smart00454-SAM	--	--	Ca_01223.1|Ca_LG_1:16154972-16155968|minus|	-0.31	0.01	1.72	ii
Ca_01246	16621585	16630714	NA	+	uncharacterized protein LOC100808873 isoform X1 [Glycine max]		IPR028226	PF15306	GO:0007049 GO:0017053			Ca_01246	--	XM_004488427.1	#located_in_nucleus	cl21152-LIN37	--	--	Ca_01246.1|Ca_LG_1:16621585-16630714|plus|	0.3	-0.23	1.32	ii
Ca_01251	16759525	16759938	NA	+	Unknown protein							Ca_01251	--	XM_004488105.1	--	--	--	--	Ca_01251.1|Ca_LG_1:16759525-16759938|plus|	1.28	1.31	2.33	ii
Ca_01269	17227829	17248170	NA	-	serine/threonine-protein phosphatase 7 long form homolog [Glycine max]	PTHR32483 PTHR32483	IPR012929 IPR019557	PF07926 PF10536	GO:0005643 GO:0006606			Ca_01269	Nuclear-pore_anchor	XM_004488559.1	#involved_in_protein_import_into_nucleus|#located_in_chloroplast|#located_in_nuclear_pore|#located_in_nucleolus|#located_in_nucleus|#located_in_plasmodesma	cl11168-PMD|cl19219-DUF342	--	--	Ca_01269.1|Ca_LG_1:17227829-17248170|minus|	0.17	0.29	1.08	ii
Ca_01274	17309798	17322060	NA	-	DENN (AEX-3) domain-containing protein	PTHR15288	IPR001194 IPR005112 IPR005113	PF02141		PS50211 PS50946 PS50947		Ca_01274	DENN_domain-containing_protein_5B	XM_004513422.1	#located_in_nucleus	cl04084-dDENN|cl04085-uDENN|cl11519-DENN|smart00799-DENN	--	--	Ca_01274.1|Ca_LG_1:17309798-17322060|minus|	0.9	0.73	1.41	ii
Ca_01297	17822689	17822907	NA	+	unknown protein							Ca_01297	--	XM_004488741.1	#located_in_nucleus	--	--	--	Ca_01297.1|Ca_LG_1:17822689-17822907|plus|	1.5	1.69	0.9	ii
Ca_01301	17921250	17928966	NA	-	Protein kinase superfamily protein	PTHR22603 PTHR22603	IPR011009	PF01633	GO:0016772		SSF56112	Ca_01301	Probable_ethanolamine_kinase	XM_004488472.1	#has_phosphotransferase_activity,_alcohol_group_as_acceptor|#has_transferase_activity,_transferring_phosphorus-containing_groups|#located_in_cytoplasm	cd05157-ETNK_euk|cl21453-PKc_like	--	--	Ca_01301.1|Ca_LG_1:17921250-17928966|minus|	0.59	0.41	1.29	ii
Ca_01319	18238840	18239818	NA	+	uncharacterized protein At5g19025-like [Glycine max]	PTHR10759 PTHR10759	IPR008195		GO:0003735 GO:0005622 GO:0005840 GO:0006412			Ca_01319	Uncharacterized_protein_At5g19025	XM_004491757.1	#functions_as_structural_constituent_of_ribosome|#involved_in_translation|#located_in_intracellular|#located_in_ribosome	--	--	--	Ca_01319.1|Ca_LG_1:18238840-18239818|plus|	1.53	1.17	1.8	ii
Ca_01329	18404637	18410592	NA	-	Mitochondrial import inner membrane translocase subunit Tim17/Tim22/Tim23 family protein	PTHR12459 PTHR12459	IPR026749					Ca_01329	--	XR_189345.1	#located_in_nucleus	cl02381-Tim17	--	--	Ca_01329.1|Ca_LG_1:18404637-18410592|minus|	-0.2	-0.21	1.66	ii
Ca_01338	18791763	18792447	NA	+	plant intracellular ras group-related LRR 6	PTHR23155	IPR001611 IPR003591 IPR025875	PF00560 PF12799 PF13504	GO:0005515	PS51450	SSF52058	Ca_01338	Plant_intracellular_Ras-group-related_LRR_protein_6_	XM_004487963.1	--	cl22710-LRR_RI	--	--	Ca_01338.1|Ca_LG_1:18791763-18792447|plus|	1.32	1.31	2.74	ii
Ca_01359	19186138	19189691	NA	+	unknown protein							Ca_01359	--	XM_004487932.1	#located_in_chloroplast	--	--	--	Ca_01359.1|Ca_LG_1:19186138-19189691|plus|	0.22	0.14	1.13	ii
Ca_01377	19497101	19502101	NA	-	Ypt/Rab-GAP domain of gyp1p superfamily protein	PTHR22957 PTHR22957	IPR000195	PF00566	GO:0005097 GO:0032313	PS50086	SSF47923	Ca_01377	TBC1_domain_family_member_5_homolog_A	XM_004487928.1	#has_RAB_GTPase_activator_activity|#involved_in_regulation_of_Rab_GTPase_activity|#located_in_cytoplasm|#located_in_intracellular	cl02495-RabGAP-TBC|smart00164-TBC	--	--	Ca_01377.1|Ca_LG_1:19497101-19502101|minus|	0.15	0.01	1.03	ii
Ca_01381	19568467	19573286	NA	+	Protein kinase superfamily protein	PTHR24055 PTHR24055	IPR000719 IPR002290 IPR003527 IPR011009 IPR017441	PF00069	GO:0004672 GO:0004707 GO:0005524 GO:0006468 GO:0016772	PS00107 PS01351 PS50011	SSF56112	Ca_01381	Mitogen-activated_protein_kinase_17	XM_004488631.1	#has_ATP_binding|#has_protein_kinase_activity|#has_transferase_activity,_transferring_phosphorus-containing_groups|#involved_in_protein_phosphorylation|#located_in_nucleus	cd07859-STKc_TDY_MAPK|cl21453-PKc_like|smart00220-S_TKc	--	--	Ca_01381.1|Ca_LG_1:19568467-19573286|plus|	0.32	0.12	1.36	ii
Ca_01406	19920280	19923853	NA	+	c("mediator of RNA polymerase II transcription subunit 15a"		IPR003101		GO:0003712 GO:0006355		SSF47040	Ca_01406	Mediator_of_RNA_polymerase_II_transcription_subunit_15a_	XR_189284.1	--	--	--	--	Ca_01406.1|Ca_LG_1:19920280-19923853|plus|	0.94	0.72	1.48	ii
Ca_01412	20026176	20029182	NA	-	Mps one binder kinase activator-like protein 1A	PTHR22599	IPR005301	PF03637			SSF10115	Ca_01412	MOB_kinase_activator-like_1	XM_004513424.1	#located_in_chloroplast	cl04190-Mob1_phocein	--	--	Ca_01412.1|Ca_LG_1:20026176-20029182|minus|	1.1	0.49	1.02	ii
Ca_01435	20736128	20738406	NA	+	beta-hexosaminidase 2	PTHR22600 PTHR22600	IPR013781 IPR015883 IPR017853 IPR025705	PF00728 PF14845	GO:0004553 GO:0004563 GO:0005975		SSF51445 SSF55545	Ca_01435	Beta-hexosaminidase_2	XM_004488529.1	#has_beta-N-acetylhexosaminidase_activity|#has_catalytic_activity|#has_cation_binding|#has_hydrolase_activity,_hydrolyzing_O-glycosyl_compounds|#involved_in_carbohydrate_metabolic_process|#located_in_extracellular_region	cd06562-GH20_HexA_HexB-like|cl02948-GH20_hexosaminidase|cl03741-Glyco_hydro_20b	--	--	Ca_01435.1|Ca_LG_1:20736128-20738406|plus|	0.05	1.15	1.2	ii
Ca_01454	21211116	21216986	NA	+	uncharacterized membrane protein C776.05-like isoform X1 [Glycine max]	PTHR31201 PTHR31201	IPR021261	PF10998				Ca_01454	Uncharacterized_membrane_protein_C776.05	XM_004513402.1	#located_in_nucleus	cl12569-DUF2838	--	--	Ca_01454.1|Ca_LG_1:21211116-21216986|plus|	0.71	0.61	1.91	ii
Ca_01460	21265815	21275805	NA	-	uncharacterized protein LOC100775655 isoform X9 [Glycine max]	PTHR31115 PTHR31115						Ca_01460	--	XM_004513392.1	#located_in_nucleus	--	--	--	Ca_01460.1|Ca_LG_1:21265815-21275805|minus|	-0.01	0.17	1.36	ii
Ca_01472	21422327	21429238	NA	+	Membrane bound O-acyl transferase (MBOAT) family protein isoform 2 n=2 Tax=Theobroma cacao RepID=UPI00042B039D	PTHR10408 PTHR10408	IPR004299 IPR014371	PF03062	GO:0008374			Ca_01472	Diacylglycerol_O-acyltransferase_1	XM_004513378.1	#has_O-acyltransferase_activity|#located_in_membrane|#located_in_nucleus	cl00738-MBOAT	--	--	Ca_01472.1|Ca_LG_1:21422327-21429238|plus|	1.39	1.56	1.51	ii
Ca_01511	22505009	22509457	NA	-	c("RNA 2'-phosphotransferase"	PTHR12684 PTHR12684	IPR002745	PF01885	GO:0006388 GO:0016772		SSF56399	Ca_01511	tRNA_2'-phosphotransferase_1	XM_004506434.1	#has_transferase_activity,_transferring_phosphorus-containing_groups|#involved_in_tRNA_splicing,_via_endonucleolytic_cleavage_and_ligation|#located_in_chloroplast	cl19470-PTS_2-RNA	--	--	Ca_01511.2|Ca_LG_1:22505009-22509457|minus|	0.05	0.42	1.35	ii
Ca_01521	22804951	22811818	NA	+	protein kinase family protein	PTHR24343 PTHR24343	IPR000719 IPR002290 IPR004041 IPR008271 IPR011009 IPR017441 IPR018451	PF00069 PF03822	GO:0004672 GO:0004674 GO:0005524 GO:0006468 GO:0007165	PS00107 PS00108 PS50011 PS50816	SSF56112	Ca_01521	CBL-interacting_protein_kinase_17	XM_004488130.1	#has_ATP_binding|#has_protein_kinase_activity|#has_protein_serine/threonine_kinase_activity|#has_transferase_activity,_transferring_phosphorus-containing_groups|#involved_in_protein_phosphorylation|#involved_in_signal_transduction|#located_in_plasma_membrane	cd12195-CIPK_C|cl17070-AMPKA_C_like|cl21453-PKc_like|smart00220-S_TKc	--	--	Ca_01521.1|Ca_LG_1:22804951-22811818|plus|	0.88	1.11	3.06	ii
Ca_01523	22829352	22834454	NA	+	DNA binding protein n=2 Tax=Cucumis RepID=E5GC38_CUCME	PTHR32166 PTHR32166	IPR003656 IPR007021 IPR008906 IPR012337	PF02892 PF04937 PF05699	GO:0003676 GO:0003677 GO:0046983	PS50808	SSF53098	Ca_01523	--	XM_004488131.1	#has_DNA_binding|#has_protein_dimerization_activity|#located_in_nucleus	cl02703-zf-BED|cl04853-DUF659|cl05324-Dimer_Tnp_hAT	--	--	Ca_01523.1|Ca_LG_1:22829352-22834454|plus|	0.42	0.28	1.76	ii
Ca_01534	23077816	23082850	NA	-	c("Signal transduction histidine kinase"	PTHR24423 PTHR24423	IPR000014 IPR001294 IPR003018 IPR003594 IPR003661 IPR005467 IPR009082 IPR012129 IPR013515 IPR013516 IPR013654 IPR013767 IPR016132	PF00360 PF00512				Ca_01534	Light-sensor_Protein_kinase	XM_004488257.1	#has_ATP_binding|#has_G-protein_coupled_photoreceptor_activity|#has_phosphorelay_sensor_kinase_activity|#has_photoreceptor_activity|#has_protein_histidine_kinase_activity|#has_protein_homodimerization_activity|#has_signal_transducer_activity|#involved_in_detection_of_visible_light|#involved_in_peptidyl-histidine_phosphorylation|#involved_in_protein-chromophore_linkage|#involved_in_protein-tetrapy…	cd00075-HATPase_c|cd00082-HisKA|cd00130-PAS|cl00075-HATPase_c|cl00080-HisKA|cl02849-PHY|cl20158-PAS_2|cl21515-GAF|cl21578-PAS	--	--	Ca_01534.1|Ca_LG_1:23077816-23082850|minus|	1.28	-0.43	3.07	ii
Ca_01544	23294906	23295469	NA	+	HIT-type Zinc finger family protein							Ca_01544	--	XM_004487999.1	#located_in_chloroplast	--	--	--	Ca_01544.1|Ca_LG_1:23294906-23295469|plus|	0.9	0.84	1.57	ii
Ca_01573	23910820	23916372	NA	-	1-acyl-sn-glycerol-3-phosphate acyltransferase	PTHR10434	IPR002123 IPR004552	PF01553	GO:0003841 GO:0008152 GO:0008654 GO:0016020 GO:0016746		SSF69593	Ca_01573	1-acyl-sn-glycerol-3-phosphate_acyltransferase_1,_chloroplastic	XM_004514616.1	#has_1-acylglycerol-3-phosphate_O-acyltransferase_activity|#has_transferase_activity,_transferring_acyl_groups|#involved_in_metabolic_process|#involved_in_phospholipid_biosynthetic_process|#located_in_chloroplast|#located_in_chloroplast_envelope|#located_in_membrane	cd07989-LPLAT_AGPAT-like|cl17185-LPLAT	--	--	Ca_01573.1|Ca_LG_1:23910820-23916372|minus|	0.73	0.34	1.12	ii
Ca_01639	25375642	25387972	NA	-	kelch domain-containing protein 4-like isoform X1 [Glycine max]	PTHR23244 PTHR23244	IPR000014 IPR001610 IPR001810 IPR011043 IPR015915	PF12937 PF13415 PF13418 PF13426	GO:0004871 GO:0005515	PS50112 PS50181	SSF50965 SSF55785 SSF81383	Ca_01639	Adagio_protein_3	XM_004487889.1	#located_in_nucleus	cd00130-PAS|cl02535-F-box|cl02701-Kelch_3|cl21578-PAS	--	--	Ca_01639.1|Ca_LG_1:25375642-25387972|minus|	-0.32	-0.12	1.06	ii
Ca_01686	26223635	26225858	NA	-	polygalacturonase QRT3-like [Glycine max]		IPR006626 IPR011050 IPR012334	PF12708			SSF51126	Ca_01686	Polygalacturonase_QRT3	XM_004487858.1	#located_in_extracellular_region	cl19188-Pectate_lyase_3	--	--	Ca_01686.1|Ca_LG_1:26223635-26225858|minus|	1.06	1.39	1.92	ii
Ca_01765	27617564	27619455	NA	-	general transcription factor 3C polypeptide 6-like isoform X3 [Glycine max]		IPR019481	PF10419				Ca_01765	--	XM_004487632.1	--	cl11073-TFIIIC_sub6	--	--	Ca_01765.1|Ca_LG_1:27617564-27619455|minus|	-0.01	0	1.52	ii
Ca_01771	27671017	27674610	NA	-	DEAD-box ATP-dependent RNA helicase 42-like [Glycine max]							Ca_01771	--	XM_004487637.1	#located_in_nucleus	--	--	--	Ca_01771.1|Ca_LG_1:27671017-27674610|minus|	0.52	0.58	1.04	ii
Ca_01785	27801793	27805325	NA	-	c("Core-2/I-branching beta-1"	PTHR19297 PTHR19297	IPR003406	PF02485	GO:0008375 GO:0016020			Ca_01785	Xylosyltransferase_2	XM_004487655.1	#has_acetylglucosaminyltransferase_activity|#located_in_Golgi_apparatus|#located_in_membrane	PLN03183-PLN03183|cl12266-Branch	--	--	Ca_01785.1|Ca_LG_1:27801793-27805325|minus|	1.04	1.26	2.46	ii
Ca_01802	28186406	28195609	NA	+	Transducin/WD40 repeat-like superfamily protein	PTHR19845	IPR001680 IPR015943 IPR017986	PF00400	GO:0005515	PS50082 PS50294	SSF50978	Ca_01802	DDB1-_and_CUL4-associated_factor_4	XM_004488165.1	#located_in_cytoplasm	COG2319-COG2319|cl02567-WD40	--	--	Ca_01802.1|Ca_LG_1:28186406-28195609|plus|	0	0.17	1.25	ii
Ca_01806	28259157	28263430	NA	-	general transcription factor group E6	PTHR22880	IPR001487 IPR027353	PF00439	GO:0005515	PS50014 PS51525	SSF47370	Ca_01806	Transcription_factor_GTE1	XM_004488171.1	#located_in_nucleus	cl02556-Bromodomain	--	--	Ca_01806.1|Ca_LG_1:28259157-28263430|minus|	-0.13	-0.05	1.07	ii
Ca_01827	28641241	28646958	NA	-	UB-like protease 1A	PTHR12606 PTHR12606	IPR003653	PF02902	GO:0006508 GO:0008234	PS50600	SSF54001	Ca_01827	Ubiquitin-like-specific_protease_ESD4	XM_004487792.1	#has_cysteine-type_peptidase_activity|#involved_in_proteolysis|#located_in_nucleus	cl17784-Peptidase_C48	--	--	Ca_01827.1|Ca_LG_1:28641241-28646958|minus|	0.44	0.47	1.24	ii
Ca_01858	28994284	28995258	NA	-	Calcium-dependent lipid-binding (CaLB domain) family protein	PTHR32246 PTHR32246	IPR000008	PF00168	GO:0005515	PS50004	SSF49562	Ca_01858	Synaptotagmin-4_	XM_004487806.1	--	cd04051-C2_SRC2_like|cl14603-C2	--	--	Ca_01858.1|Ca_LG_1:28994284-28995258|minus|	1.33	1.26	2.67	ii
Ca_01874	29251653	29264493	NA	+	exocyst complex component SEC8-like isoform X1 [Glycine max]	PTHR14146						Ca_01874	Exocyst_complex_component_SEC8	XM_004486385.1	#involved_in_protein_transport|#involved_in_vesicle_docking_involved_in_exocytosis|#located_in_exocyst|#located_in_nucleus|#located_in_plasma_membrane|#located_in_plasmodesma	--	--	--	Ca_01874.1|Ca_LG_1:29251653-29264493|plus|	0.65	0.69	1.24	ii
Ca_01892	29464531	29467500	NA	+	Peroxidase superfamily protein	PTHR31388 PTHR31388	IPR000823 IPR002016 IPR010255 IPR019793 IPR019794	PF00141	GO:0004601 GO:0006979 GO:0020037 GO:0055114	PS00435 PS00436 PS50873 PS51257	SSF48113	Ca_01892	Peroxidase_4	XM_004487515.1	#has_heme_binding|#has_peroxidase_activity|#involved_in_oxidation-reduction_process|#involved_in_response_to_oxidative_stress|#located_in_Golgi_apparatus|#located_in_apoplast|#located_in_cell_wall|#located_in_cytosol|#located_in_extracellular_region	cd00693-secretory_peroxidase|cl00196-plant_peroxidase_like	--	--	Ca_01892.1|Ca_LG_1:29464531-29467500|plus|	1.4	1.37	2.16	ii
Ca_01893	29509792	29516859	NA	+	Telomerase activating protein Est1	PTHR15696	IPR018834 IPR019458	PF10373 PF10374			SSF48452	Ca_01893	Protein_SMG7	XM_004513895.1	#located_in_nucleus	cl11040-EST1	--	--	Ca_01893.1|Ca_LG_1:29509792-29516859|plus|	0.32	0.07	1.75	ii
Ca_01902	29642452	29672767	NA	-	serine/threonine-protein phosphatase 4 regulatory subunit 3A-like isoform X1 [Glycine max]	PTHR23318	IPR006887 IPR016024	PF04802	GO:0005488		SSF48371 SSF50729	Ca_01902	Serine/threonine-protein_phosphatase_4_regulatory_subunit_3	XM_004487720.1	#located_in_cytoplasm	cl04762-SMK-1	--	--	Ca_01902.1|Ca_LG_1:29642452-29672767|minus|	-0.1	0.31	2.28	ii
Ca_01911	29850951	29852487	NA	+	F-box family protein	PTHR31264 PTHR31264	IPR001810 IPR017451	PF12937	GO:0005515	PS50181	SSF81383	Ca_01911	F-box_protein_At5g49610	XM_004486471.1	#located_in_nucleus	cl02535-F-box|cl19514-FBA_1|smart00256-FBOX	--	--	Ca_01911.1|Ca_LG_1:29850951-29852487|plus|	0.12	-0.33	1.12	ii
Ca_01913	29880130	29882205	NA	+	desiccation-related protein PCC13-62-like [Glycine max]	PTHR31694 PTHR31694		PF13668				Ca_01913	Desiccation-related_protein_PCC13-62	XM_004486474.1	#located_in_extracellular_region	cl00264-Ferritin_like	--	--	Ca_01913.1|Ca_LG_1:29880130-29882205|plus|	0.13	-0.36	3.55	ii
Ca_01916	29927628	29930510	NA	-	uncharacterized protein LOC100778592 isoform X3 [Glycine max]							Ca_01916	--	XM_004486479.1	#located_in_nucleus	--	--	--	Ca_01916.1|Ca_LG_1:29927628-29930510|minus|	0.88	0.2	2.51	ii
Ca_01920	29954922	29956867	NA	-	WRKY family transcription factor	PTHR31221	IPR003657	PF03106	GO:0003700 GO:0006355 GO:0043565	PS50811	SSF11829	Ca_01920	Probable_WRKY_transcription_factor_23	XM_004486525.1	#has_sequence-specific_DNA_binding|#has_sequence-specific_DNA_binding_transcription_factor_activity|#involved_in_regulation_of_transcription,_DNA-dependent|#located_in_nucleus	cl03892-WRKY	WRKY	--	Ca_01920.1|Ca_LG_1:29954922-29956867|minus|	1.92	1.5	2.59	ii
Ca_01941	30164158	30167032	NA	-	WRKY family transcription factor	PTHR32096 PTHR32096	IPR003657	PF03106	GO:0003700 GO:0006355 GO:0043565	PS50811	SSF11829	Ca_01941	Probable_WRKY_transcription_factor_14	XM_004486451.1	#has_sequence-specific_DNA_binding|#has_sequence-specific_DNA_binding_transcription_factor_activity|#involved_in_regulation_of_transcription,_DNA-dependent|#located_in_nucleus	cl03892-WRKY|smart00774-WRKY	WRKY	--	Ca_01941.1|Ca_LG_1:30164158-30167032|minus|	-0.36	-0.69	1.21	ii
Ca_01956	30353446	30355439	NA	+	Protein phosphatase 2C family protein	PTHR13832 PTHR13832	IPR000222 IPR001932 IPR015655	PF00481	GO:0003824 GO:0004722 GO:0006470	PS01032	SSF81606	Ca_01956	Probable_protein_phosphatase_2C_13	XM_004486462.1	#has_catalytic_activity|#has_protein_serine/threonine_phosphatase_activity|#involved_in_protein_dephosphorylation|#located_in_protein_serine/threonine_phosphatase_complex	cd00143-PP2Cc|cl00120-PP2Cc	--	--	Ca_01956.1|Ca_LG_1:30353446-30355439|plus|	0.88	0.93	2.36	ii
Ca_02033	31530628	31532998	NA	+	uncharacterized protein LOC100810934 isoform X3 [Glycine max]							Ca_02033	--	XM_004497322.1	#located_in_nucleus	--	--	--	Ca_02033.1|Ca_LG_1:31530628-31532998|plus|	1.52	0.66	1.82	ii
Ca_02050	31663707	31671856	NA	-	sodium hydrogen exchanger 5	PTHR10110	IPR004709 IPR006153 IPR018422	PF00999	GO:0006812 GO:0006814 GO:0006885 GO:0015299 GO:0015385 GO:0016021 GO:0055085			Ca_02050	Sodium/hydrogen_exchanger_5	XM_004486351.1	#has_sodium:hydrogen_antiporter_activity|#has_solute:hydrogen_antiporter_activity|#located_in_cytoplasm	COG0025-NhaP|cl21520-Asp-Al_Ex	--	--	Ca_02050.1|Ca_LG_1:31663707-31671856|minus|	1.42	1.23	1.28	ii
Ca_02067	31849268	31851327	NA	+	E3 ubiquitin-protein ligase BOI-like [Glycine max]	PTHR10044	IPR001841	PF13920	GO:0005515 GO:0008270	PS50089		Ca_02067	BOI-related_E3_ubiquitin-protein_ligase_1	XM_004486370.1	#has_zinc_ion_binding|#located_in_cytoplasm	cl17238-RING	--	--	Ca_02067.1|Ca_LG_1:31849268-31851327|plus|	1.55	1.04	1.37	ii
Ca_02072	31921368	31928041	NA	-	regulatory protein NPR1	PTHR24413 PTHR24413	IPR000210 IPR002110 IPR011333 IPR013069 IPR020683 IPR021094 IPR024228	PF00651 PF11900 PF12313 PF13637	GO:0005515 GO:0009863 GO:0009611 GO:0050832	PS50088 PS50097 PS50297	SSF48403 SSF54695	Ca_02072	Regulatory_protein_NPR4	XM_004486377.1	#located_in_nucleus	cd00204-ANK|cl02518-BTB|cl02529-ANK|cl13357-DUF3420|cl13712-NPR1_like_C	--	--	Ca_02072.1|Ca_LG_1:31921368-31928041|minus|	0.25	0.2	2.48	ii
Ca_02086	32088699	32095175	NA	-	sodium hydrogen exchanger 5	PTHR10110	IPR004709 IPR006153 IPR018422	PF00999	GO:0006812 GO:0006814 GO:0006885 GO:0015299 GO:0015385 GO:0016021 GO:0055085			Ca_02086	Sodium/hydrogen_exchanger_5	XM_004486351.1	#has_sodium:hydrogen_antiporter_activity|#has_solute:hydrogen_antiporter_activity|#located_in_cytoplasm	COG0025-NhaP|cl21520-Asp-Al_Ex	--	--	Ca_02086.1|Ca_LG_1:32088699-32095175|minus|	1.18	1.94	1.31	ii
Ca_02100	32259602	32266006	NA	+	C2 and GRAM domain-containing protein At1g03370-like [Glycine max]	PTHR16122 PTHR16122	IPR000008 IPR004182	PF00168 PF02893	GO:0005515	PS50004	SSF49562	Ca_02100	C2_and_GRAM_domain-containing_protein_At5g50170_	XM_003594284.1	--	cd00030-C2|cd13219-PH-GRAM_C2-GRAM|cl14603-C2|cl17171-PH-like	--	--	Ca_02100.1|Ca_LG_1:32259602-32266006|plus|	1.25	0.93	1.92	ii
Ca_02107	32331865	32335916	NA	+	GTP-binding nuclear Ran-like protein	PTHR24073 PTHR24073	IPR001806 IPR002041 IPR003578 IPR003579 IPR005225 IPR020849 IPR027417	PF00071	GO:0003924 GO:0005525 GO:0005622 GO:0006184 GO:0006886 GO:0006913 GO:0007165	PS51419	SSF52540	Ca_02107	Ras-related_protein_RABB1c	XM_004486324.1	#has_GTP_binding|#involved_in_protein_transport|#involved_in_small_GTPase_mediated_signal_transduction|#located_in_Golgi_apparatus|#located_in_membrane|#located_in_plasma_membrane|#located_in_vacuole	PLN03108-PLN03108|cd01866-Rab2|cl21455-ABC_ATPase	--	--	Ca_02107.1|Ca_LG_1:32331865-32335916|plus|	0.23	-0.06	1.83	ii
Ca_02120	32452307	32458173	NA	-	Protein of unknown function (DUF3411)	PTHR31620 PTHR31620	IPR007314 IPR021825	PF04187 PF11891			SSF15950	Ca_02120	--	XM_004500470.1	#located_in_chloroplast	cl01139-DUF399|cl13350-DUF3411	--	--	Ca_02120.1|Ca_LG_1:32452307-32458173|minus|	1.26	1.01	2.22	ii
Ca_02151	32842056	32847657	NA	+	nuclear transcription factor Y subunit B-7-like [Glycine max]	PTHR31696 PTHR31696	IPR003958 IPR006460 IPR009072	PF00808 PF04759	GO:0005622 GO:0043565 GO:0046982		SSF47113	Ca_02151	Protein_Dr1_homolog	XM_004488295.1	#located_in_nucleus	cl00074-H2A|cl00474-PAP2_like|cl04729-DUF617	--	--	Ca_02151.1|Ca_LG_1:32842056-32847657|plus|	0.53	0.2	2.66	ii
Ca_02155	32911064	32913542	NA	-	F-box and associated interaction domains-containing protein	PTHR32133	IPR001810 IPR017451	PF00646	GO:0005515	PS50181	SSF81383	Ca_02155	F-box_protein_CPR30	XM_004486166.1	#located_in_cytoplasm	cl02535-F-box|cl19514-FBA_1|smart00256-FBOX	--	--	Ca_02155.1|Ca_LG_1:32911064-32913542|minus|	0.57	0.58	2.13	ii
Ca_02164	33009197	33013491	NA	-	Membrane transporter D1 n=3 Tax=Andropogoneae RepID=B6U4Q3_MAIZE	PTHR24063 PTHR24063	IPR003663 IPR005828 IPR005829 IPR016196 IPR020846	PF00083	GO:0005215 GO:0006810 GO:0016020 GO:0016021 GO:0022857 GO:0022891 GO:0055085	PS00216 PS00217 PS50850	SSF10347	Ca_02164	Probable_inositol_transporter_2	XM_004486266.1	#has_substrate-specific_transmembrane_transporter_activity|#has_transmembrane_transporter_activity|#has_transporter_activity|#involved_in_transmembrane_transport|#involved_in_transport|#located_in_integral_to_membrane|#located_in_membrane|#located_in_plasma_membrane	TIGR00879-Membrane_transporter|cd06174-MFS|cl21472-MFS	--	--	Ca_02164.1|Ca_LG_1:33009197-33013491|minus|	0.8	0.87	1.84	ii
Ca_02193	33313445	33314713	NA	+	Target SNARE coiled-coil domain protein	PTHR12791 PTHR12791					SSF58038	Ca_02193	Bet1-like_protein_At4g14600	XM_004501615.1	#located_in_Golgi_apparatus|#located_in_plasma_membrane	--	--	--	Ca_02193.1|Ca_LG_1:33313445-33314713|plus|	0.14	0.18	1.87	ii
Ca_02194	33318976	33322973	NA	-	serine/threonine-protein kinase PEPKR2-like isoform X2 [Glycine max]	PTHR24349 PTHR24349	IPR000719 IPR002290 IPR008271 IPR011009 IPR017441	PF00069	GO:0004672 GO:0004674 GO:0005524 GO:0006468 GO:0016772	PS00107 PS00108 PS50011	SSF56112	Ca_02194	Serine/threonine-protein_kinase_PEPKR2	XM_004501616.1	#has_ATP_binding|#has_protein_kinase_activity|#has_protein_serine/threonine_kinase_activity|#has_transferase_activity,_transferring_phosphorus-containing_groups|#involved_in_protein_phosphorylation|#located_in_nucleus	cd05117-STKc_CAMK|cl21453-PKc_like|smart00220-S_TKc	--	--	Ca_02194.1|Ca_LG_1:33318976-33322973|minus|	0.44	0.28	1.96	ii
Ca_02202	33449251	33453968	NA	+	RPM1-interacting protein 4-like [Glycine max]	PTHR31963 PTHR31963	IPR008700 IPR021924	PF05627 PF12056				Ca_02202	RPM1-interacting_protein_4	XM_004486144.1	#located_in_mitochondrion	cl05281-AvrRpt-cleavage|cl13487-DUF3537	--	--	Ca_02202.1|Ca_LG_1:33449251-33453968|plus|	-0.35	-0.42	2.32	ii
Ca_02214	33585436	33586914	NA	+	BAG family molecular chaperone regulator 5		IPR000048 IPR003103	PF02179	GO:0005515 GO:0051087	PS50096 PS51035	SSF63491	Ca_02214	BAG_family_molecular_chaperone_regulator_5,_mitochondrial	XM_004486263.1	#has_chaperone_binding|#located_in_nucleus	cl02539-BAG	--	--	Ca_02214.1|Ca_LG_1:33585436-33586914|plus|	-0.35	0.45	1.36	ii
Ca_02216	33606590	33615457	NA	+	Cyclophilin-like peptidyl-prolyl cis-trans isomerase family protein	PTHR11071 PTHR11071	IPR002130	PF00160	GO:0003755 GO:0006457	PS50072	SSF50891	Ca_02216	Peptidyl-prolyl_cis-trans_isomerase_CWC27_homolog	XM_004486103.1	#has_peptidyl-prolyl_cis-trans_isomerase_activity|#involved_in_protein_folding|#located_in_nucleus|#located_in_plasmodesma	cd01925-cyclophilin_CeCYP16-like|cl00197-cyclophilin	--	--	Ca_02216.1|Ca_LG_1:33606590-33615457|plus|	0.66	0.22	1.67	ii
Ca_02222	33693989	33696689	NA	+	AUTOPHAGY 8E	PTHR10969	IPR004241	PF02991			SSF54236	Ca_02222	Autophagy-related_protein_8C	XR_189276.1	#located_in_chloroplast	cd01611-GABARAP|cl00155-UBQ	--	--	Ca_02222.1|Ca_LG_1:33693989-33696689|plus|	0.95	-0.07	1.88	ii
Ca_02242	33839840	33845220	NA	-	c("Core-2/I-branching beta-1"	PTHR31042 PTHR31042	IPR003406	PF02485	GO:0008375 GO:0016020			Ca_02242	--	XM_004486126.1	#located_in_Golgi_apparatus|#located_in_membrane|#located_in_mitochondrion	cl12266-Branch	--	--	Ca_02242.1|Ca_LG_1:33839840-33845220|minus|	0.26	1.01	1.15	ii
Ca_02252	33937902	33944105	NA	-	ATPase family AAA domain-containing protein 1-like [Glycine max]	PTHR23073 PTHR23073	IPR003593 IPR003959 IPR003960 IPR027417	PF00004	GO:0000166 GO:0005524 GO:0017111	PS00674	SSF52540	Ca_02252	Proteasome-activating_nucleotidase	XM_004486136.1	#has_ATP_binding|#has_nucleoside-triphosphatase_activity|#has_nucleotide_binding	cd00009-AAA|cl21455-ABC_ATPase|smart00382-AAA	--	--	Ca_02252.2|Ca_LG_1:33937902-33944105|minus|	0.81	1.35	2.08	ii
Ca_02252	33937902	33944105	NA	-	ATPase family AAA domain-containing protein 1-like [Glycine max]	PTHR23073 PTHR23073	IPR003593 IPR003959 IPR003960 IPR027417	PF00004	GO:0000166 GO:0005524 GO:0017111	PS00674	SSF52540	Ca_02252	Proteasome-activating_nucleotidase	XM_004486136.1	#has_ATP_binding|#has_nucleoside-triphosphatase_activity|#has_nucleotide_binding	cd00009-AAA|cl21455-ABC_ATPase|smart00382-AAA	--	--	Ca_02252.1|Ca_LG_1:33937902-33944105|minus|	1.17	0.99	2.28	ii
Ca_02261	34025395	34032111	NA	+	DUF21 domain plant protein	PTHR12064 PTHR12064	IPR000644 IPR002550	PF01595	GO:0030554	PS51371	SSF54631	Ca_02261	Putative_DUF21_domain-containing_protein_At1g03270	XM_004486097.1	#located_in_plasma_membrane	cd04590-CBS_pair_CorC_HlyC_assoc|cl03275-DUF21|cl15354-CBS_pair	--	--	Ca_02261.1|Ca_LG_1:34025395-34032111|plus|	-0.12	0.97	1.51	ii
Ca_02278	34262668	34264953	NA	-	cardiolipin synthase	PTHR14269	IPR000462	PF01066	GO:0008654 GO:0016020 GO:0016780	PS00379		Ca_02278	Cardiolipin_synthase	XM_004486066.1	#has_phosphotransferase_activity,_for_other_substituted_phosphate_groups|#involved_in_phospholipid_biosynthetic_process|#located_in_mitochondrion	PLN02794-PLN02794|cl00453-CDP-OH_P_transf	--	--	Ca_02278.1|Ca_LG_1:34262668-34264953|minus|	0.15	0.32	1.4	ii
Ca_02288	34331965	34337913	NA	-	protein YLS7-like [Glycine max]	PTHR32285 PTHR32285	IPR002198 IPR002347 IPR016040 IPR020904 IPR026057	PF00106 PF13839	GO:0008152 GO:0016491	PS00061	SSF51735	Ca_02288	3-ketodihydrosphingosine_reductase	XM_004486080.1	#located_in_nucleus	cd08939-KDSR-like_SDR_c|cl01053-SGNH_hydrolase|cl21454-SDR	--	--	Ca_02288.1|Ca_LG_1:34331965-34337913|minus|	1.23	1.18	1.17	ii
Ca_02310	34577147	34583349	NA	-	F-box/LRR protein	PTHR23125 PTHR23125	IPR001810 IPR006553	PF12937 PF13516	GO:0005515		SSF52047 SSF81383	Ca_02310	F-box/LRR-repeat_protein_4	XM_004486039.1	#located_in_nucleus	cl02535-F-box|cl22709-AMN1	--	--	Ca_02310.1|Ca_LG_1:34577147-34583349|minus|	0.46	0.39	1.83	ii
Ca_02312	34594801	34596228	NA	+	BSD domain-containing protein	PTHR16019 PTHR16019	IPR005607	PF03909		PS50858	SSF14038	Ca_02312	BSD_domain-containing_protein_1	XM_004486041.1	#located_in_cytoplasm	cl02772-BSD	--	--	Ca_02312.1|Ca_LG_1:34594801-34596228|plus|	0.93	0.69	1.75	ii
Ca_02352	34969376	34974582	NA	+	Protein kinase superfamily protein	PTHR24420 PTHR24420	IPR000719 IPR002290 IPR008271 IPR011009 IPR013320 IPR017441	PF00069	GO:0004672 GO:0004674 GO:0005524 GO:0006468 GO:0016772	PS00107 PS00108 PS50011	SSF56112	Ca_02352	Serine/threonine-protein_kinase_PBS1	XM_004485990.1	#has_ATP_binding|#has_protein_kinase_activity|#has_protein_serine/threonine_kinase_activity|#has_transferase_activity,_transferring_phosphorus-containing_groups|#located_in_plasma_membrane	cd14066-STKc_IRAK|cl21453-PKc_like|smart00220-S_TKc	NAC	--	Ca_02352.2|Ca_LG_1:34969376-34974582|plus|	0.64	0.56	1.41	ii
Ca_02354	34986104	34991179	NA	+	lipase-like isoform X2 [Glycine max]	PTHR31588 PTHR31588	IPR002921	PF01764	GO:0004806 GO:0006629		SSF53474	Ca_02354	Lipase	XM_004485994.1	#has_triglyceride_lipase_activity|#involved_in_lipid_metabolic_process|#located_in_extracellular_region	cd00519-Lipase_3|cl21494-Esterase_lipase	--	--	Ca_02354.1|Ca_LG_1:34986104-34991179|plus|	0.48	0.56	2.68	ii
Ca_02362	35102358	35105477	NA	+	beta-amylase 3	PTHR31352 PTHR31352	IPR001554 IPR013781 IPR017853	PF01373	GO:0000272 GO:0005975 GO:0016161		SSF51445	Ca_02362	Inactive_beta-amylase_9	XM_004486008.1	#has_beta-amylase_activity|#has_catalytic_activity|#has_cation_binding|#involved_in_carbohydrate_metabolic_process|#involved_in_polysaccharide_catabolic_process|#located_in_chloroplast|#related_to_cellulose_biosynthetic_process	cl07893-AmyAc_family	--	--	Ca_02362.1|Ca_LG_1:35102358-35105477|plus|	0.98	0.88	2.73	ii
Ca_02394	35433105	35441096	NA	+	c("ATP-dependent RNA helicase"	PTHR18934	IPR001650 IPR002464 IPR007502 IPR011545 IPR011709 IPR014001 IPR027417	PF00270 PF00271 PF04408 PF07717	GO:0003676 GO:0004386 GO:0005524 GO:0008026	PS00690 PS51192 PS51194	SSF52540	Ca_02394	Probable_ATP-dependent_RNA_helicase_DHX35	XM_004485807.1	#has_ATP_binding|#has_ATP-dependent_helicase_activity|#has_helicase_activity|#has_nucleic_acid_binding|#located_in_cytosol|#located_in_nucleus|#located_in_plasmodesma	cd00046-DEXDc|cd00079-HELICc|cl04503-HA2|cl06657-OB_NTP_bind|cl21455-ABC_ATPase|smart00382-AAA	--	--	Ca_02394.1|Ca_LG_1:35433105-35441096|plus|	-0.39	-0.06	1.19	ii
Ca_02431	35764245	35766096	NA	-	serine/threonine-protein kinase TIO-like [Glycine max]	PTHR24347 PTHR24347	IPR000719 IPR002290 IPR004041 IPR008271 IPR011009 IPR017441 IPR018451 IPR020636	PF00069 PF03822	GO:0004672 GO:0004674 GO:0005524 GO:0006468 GO:0007165	PS00107 PS00108 PS50011 PS50816	SSF56112	Ca_02431	CBL-interacting_protein_kinase_5	XM_004485849.1	#has_ATP_binding|#has_protein_kinase_activity|#has_protein_serine/threonine_kinase_activity|#has_transferase_activity,_transferring_phosphorus-containing_groups|#involved_in_protein_phosphorylation|#involved_in_signal_transduction|#located_in_plasma_membrane	cd12195-CIPK_C|cd14663-STKc_SnRK3|cl17070-AMPKA_C_like|cl21453-PKc_like|smart00220-S_TKc	--	--	Ca_02431.1|Ca_LG_1:35764245-35766096|minus|	-0.13	-0.56	2.48	ii
Ca_02434	35800059	35803568	NA	-	uncharacterized protein At1g04910-like [Glycine max]	PTHR31933	IPR019378 IPR024709	PF10250				Ca_02434	Uncharacterized_protein_At1g04910	XM_004485853.1	#located_in_Golgi_apparatus	cd11299-O-FucT_plant|cl16914-O-FucT_like	--	--	Ca_02434.1|Ca_LG_1:35800059-35803568|minus|	1.43	1.52	1.68	ii
Ca_02455	35975955	35978610	NA	-	transmembrane protein 230-like isoform X5 [Glycine max]	PTHR15664	IPR008590	PF05915				Ca_02455	Transmembrane_protein_230	XM_004509978.1	#located_in_nucleus	cl05468-DUF872	--	--	Ca_02455.1|Ca_LG_1:35976241-35978610|minus|	1.11	0.74	1.22	ii
Ca_02455	35975955	35978610	NA	-	transmembrane protein 230-like isoform X5 [Glycine max]	PTHR15664	IPR008590	PF05915				Ca_02455	Transmembrane_protein_230	XM_004509978.1	#located_in_nucleus	cl05468-DUF872	--	--	Ca_02455.2|Ca_LG_1:35975955-35978610|minus|	1.1	0.73	1.32	ii
Ca_02457	35985316	35988748	NA	-	RING/FYVE/PHD-type zinc finger family protein	PTHR15629 PTHR15629	IPR000306 IPR007461 IPR011011 IPR013083 IPR017455	PF01363 PF04366	GO:0046872	PS50178	SSF57903	Ca_02457	SH3_domain-containing_protein_PJ696.02	XM_004485881.1	#has_metal_ion_binding|#located_in_cytoplasm	cd00065-FYVE|cd11526-SYLF_FYVE|cl01109-SYLF|cl17764-FYVE	--	--	Ca_02457.1|Ca_LG_1:35985316-35988748|minus|	0.74	0.53	2.75	ii
Ca_02462	36030447	36032909	NA	-	Putative adipose-regulatory protein (Seipin)	PTHR21212	IPR009617	PF06775				Ca_02462	Seipin	XM_004485888.1	#located_in_nucleus	cl06028-Seipin	--	--	Ca_02462.1|Ca_LG_1:36030447-36032909|minus|	0.66	0.36	1.03	ii
Ca_02469	36061497	36068241	NA	+	Protein kinase superfamily protein	PTHR23257 PTHR23257	IPR000719 IPR001245 IPR002110 IPR011009 IPR016253 IPR020683 IPR028324	PF00069 PF12796	GO:0004672 GO:0004674	PS50011 PS50088 PS50297	SSF48403 SSF56112	Ca_02469	Probable_serine/threonine-protein_kinase_drkA	XM_004485894.1	#has_ATP_binding|#has_protein_kinase_activity|#has_protein_serine/threonine_kinase_activity|#has_protein_tyrosine_kinase_activity|#has_transferase_activity,_transferring_phosphorus-containing_groups|#involved_in_protein_phosphorylation|#involved_in_regulation_of_signal_transduction|#located_in_plasma_membrane	cd00204-ANK|cd13999-STKc_MAP3K-like|cl02529-ANK|cl21453-PKc_like|smart00220-S_TKc	--	--	Ca_02469.1|Ca_LG_1:36061497-36068241|plus|	1.93	1.53	2.34	ii
Ca_02494	36327203	36333310	NA	+	Galactosyltransferase family protein	PTHR11214 PTHR11214	IPR001079 IPR002659 IPR008985 IPR013320	PF00337 PF01762	GO:0006486 GO:0008378 GO:0016020 GO:0030246	PS51257 PS51304	SSF49899	Ca_02494	Probable_beta-1,3-galactosyltransferase_17	XM_004485925.1	#functions_in_carbohydrate_binding|#has_galactosyltransferase_activity|#involved_in_protein_glycosylation|#located_in_Golgi_apparatus|#located_in_membrane	cd00070-GLECT|cl00071-GLECT|cl21608-Galactosyl_T	--	--	Ca_02494.1|Ca_LG_1:36327203-36333310|plus|	0.16	0.02	1.51	ii
Ca_02501	36372816	36375865	NA	+	F-box/LRR protein	PTHR23125 PTHR23125	IPR001810 IPR006553	PF12937 PF13516	GO:0005515	PS50181	SSF52047	Ca_02501	F-box_protein_SKIP19	XM_004485933.1	#located_in_nucleus	cl02535-F-box|cl22709-AMN1	--	--	Ca_02501.1|Ca_LG_1:36372816-36375865|plus|	0.4	0.2	1.36	ii
Ca_02517	36573505	36581181	NA	+	c("ATP-dependent RNA helicase"	PTHR18934	IPR001650 IPR002464 IPR007502 IPR011545 IPR011709 IPR014001 IPR027417	PF00270 PF00271 PF04408 PF07717	GO:0003676 GO:0004386 GO:0005524 GO:0008026	PS00690 PS51192 PS51194	SSF52540	Ca_02517	Probable_ATP-dependent_RNA_helicase_DHX35	XM_004485807.1	#has_ATP_binding|#has_ATP-dependent_helicase_activity|#has_helicase_activity|#has_nucleic_acid_binding|#located_in_cytosol|#located_in_nucleus|#located_in_plasmodesma	cd00046-DEXDc|cd00079-HELICc|cl04503-HA2|cl06657-OB_NTP_bind|cl21455-ABC_ATPase|smart00382-AAA	--	--	Ca_02517.1|Ca_LG_1:36573505-36581181|plus|	-0.36	-0.08	1.1	ii
Ca_02554	36876627	36888284	NA	+	calmodulin-binding transcription activator 1	PTHR23335	IPR000048 IPR002110 IPR002909 IPR005559 IPR013783 IPR014756 IPR020683 IPR027417	PF00612 PF01833 PF03859 PF12796		PS50088 PS50096 PS50297 PS51437	SSF48403 SSF52540 SSF81296	Ca_02554	Calmodulin-binding_transcription_activator_2	XM_004485525.1	#has_DNA_binding|#located_in_nucleus	cd00204-ANK|cl02529-ANK|cl04295-CG-1|cl15674-IPT|cl22706-IQ	CAMTA	--	Ca_02554.1|Ca_LG_1:36876627-36888284|plus|	0.82	0.59	1.48	ii
Ca_02556	36899508	36902842	NA	+	unknown protein							Ca_02556	--	XM_004485529.1	--	--	--	--	Ca_02556.1|Ca_LG_1:36899508-36902842|plus|	-0.08	0.72	2.08	ii
Ca_02563	36946155	36950026	NA	+	DNA methyltransferase-2	PTHR10629	IPR001525	PF00145	GO:0003677 GO:0006306 GO:0008168		SSF53335	Ca_02563	tRNA_(cytosine-5-)-methyltransferase	XM_004485539.1	#has_DNA_binding|#involved_in_DNA_methylation|#located_in_nucleus	cl17173-AdoMet_MTases	--	--	Ca_02563.1|Ca_LG_1:36946155-36950026|plus|	-0.58	-0.21	1.4	ii
Ca_02596	37236894	37240584	NA	+	c("Metal ion transporter "	PTHR21535 PTHR21535	IPR002523	PF01544	GO:0016020 GO:0030001 GO:0046873 GO:0055085		SSF14386 SSF14408	Ca_02596	Zinc_transport_protein_ZntB	XM_004485572.1	#has_metal_ion_transmembrane_transporter_activity|#involved_in_metal_ion_transport|#involved_in_transmembrane_transport|#located_in_membrane|#located_in_plasma_membrane	cl00459-MIT_CorA-like	--	--	Ca_02596.1|Ca_LG_1:37236894-37240584|plus|	0.91	0.54	1.21	ii
Ca_02603	37285039	37285617	NA	+	uncharacterized protein LOC102665280 [Glycine max]							Ca_02603	--	XM_004485579.1	--	--	--	--	Ca_02603.1|Ca_LG_1:37285039-37285617|plus|	1.42	0.52	2.09	ii
Ca_02608	37323804	37327956	NA	-	Eukaryotic aspartyl protease family protein	PTHR13683 PTHR13683	IPR001461 IPR001969 IPR021109	PF14541 PF14543	GO:0004190 GO:0006508	PS00141	SSF50630	Ca_02608	Aspartic_proteinase-like_protein_2	XM_004485585.1	#has_aspartic-type_endopeptidase_activity|#involved_in_proteolysis	cl11403-pepsin_retropepsin_like	--	--	Ca_02608.1|Ca_LG_1:37323804-37327956|minus|	-0.49	-0.43	2.48	ii
Ca_02615	37382075	37390357	NA	+	squalene monooxygenase 2	PTHR10835	IPR003042 IPR013698	PF01946 PF08491	GO:0004506 GO:0008152 GO:0016021 GO:0016491 GO:0050660 GO:0055114		SSF51905	Ca_02615	Squalene_epoxidase_3	XM_004485595.1	#has_electron_carrier_activity|#has_flavin_adenine_dinucleotide_binding|#has_oxidoreductase_activity|#has_squalene_monooxygenase_activity|#involved_in_metabolic_process|#involved_in_oxidation-reduction_process|#located_in_extracellular_region|#located_in_integral_to_membrane	COG0654-UbiH|cl21454-SDR	--	--	Ca_02615.1|Ca_LG_1:37382075-37390357|plus|	1.35	1.03	2.12	ii
Ca_02649	37630714	37635744	NA	+	Transcription factor jumonji (jmjC) domain-containing protein	PTHR12549 PTHR12549	IPR001841 IPR003347 IPR014977	PF08879	GO:0005515 GO:0008270	PS50089 PS51667		Ca_02649	Probable_JmjC_domain-containing_histone_demethylation_protein_2C	XM_004486203.1	#has_zinc_ion_binding|#located_in_nucleus	cl07468-WRC|cl20401-zf-4CXXC_R1	--	--	Ca_02649.1|Ca_LG_1:37630714-37635744|plus|	0.55	0.77	1.95	ii
Ca_02665	37752206	37755154	NA	-	DNA-binding bromodomain-containing protein	PTHR22880 PTHR22880	IPR001487	PF00439	GO:0005515	PS50014	SSF47370	Ca_02665	--	XM_004485676.1	#located_in_nucleus	cl02556-Bromodomain	MYB-related	--	Ca_02665.1|Ca_LG_1:37752206-37755154|minus|	0.97	0.95	1.55	ii
Ca_02672	37838778	37850263	NA	+	zinc ion binding	PTHR10799 PTHR10799	IPR000330 IPR001650 IPR001841 IPR013083 IPR014001 IPR017907 IPR027417	PF00176 PF00271 PF13923	GO:0003676 GO:0003677	PS00518 PS50089 PS51192 PS51194	SSF52540 SSF57850	Ca_02672	Uncharacterized_ATP-dependent_helicase_C23E6.02	XM_004485686.1	#has_ATP_binding|#has_DNA_binding|#has_helicase_activity|#has_nucleic_acid_binding|#has_zinc_ion_binding|#located_in_nucleus	COG0553-HepA|cd00046-DEXDc|cd00079-HELICc|cd00162-RING|cl17238-RING|cl21455-ABC_ATPase	--	--	Ca_02672.1|Ca_LG_1:37838778-37850263|plus|	1.31	1.27	1.68	ii
Ca_02674	37878405	37880332	NA	-	c("polyphenol oxidase A1"	PTHR11474 PTHR11474	IPR002227 IPR008922 IPR016213 IPR022739 IPR022740	PF00264 PF12142 PF12143	GO:0004097 GO:0008152 GO:0016491 GO:0046148 GO:0055114	PS00497 PS00498	SSF48056	Ca_02674	Aureusidin_synthase_	XM_004485691.1	--	cl02830-Tyrosinase|cl13563-PPO1_DWL|cl15965-PPO1_KFDV	--	--	Ca_02674.1|Ca_LG_1:37878405-37880332|minus|	1.01	0.86	3.45	ii
Ca_02681	37940045	37941928	NA	+	Aluminium induced protein with YGL and LRDR motifs	PTHR11772	IPR024286	PF12481			SSF56235	Ca_02681	Stem-specific_protein_TSJT1	XM_004485699.1	#located_in_plasma_membrane|#located_in_plasmodesma	cd01910-Wali7|cl00319-Gn_AT_II	--	--	Ca_02681.1|Ca_LG_1:37940045-37941928|plus|	1.27	0.51	3.43	ii
Ca_02693	38092235	38099263	NA	+	splicing factor 3B subunit 2-like [Glycine max]	PTHR12785 PTHR12785	IPR006568 IPR007180	PF04037 PF04046	GO:0005634			Ca_02693	Splicing_factor_3B_subunit_2	XM_004485710.1	#located_in_nucleus	cl02643-PSP|cl04373-DUF382	--	--	Ca_02693.1|Ca_LG_1:38092235-38099263|plus|	0.29	-0.14	1.01	ii
Ca_02696	38117219	38118496	NA	+	Rubber elongation factor protein (REF)		IPR008802	PF05755				Ca_02696	Stress-related_protein	XM_004485714.1	#located_in_cytoplasm|#located_in_vacuole	cl05362-REF	--	--	Ca_02696.1|Ca_LG_1:38117219-38118496|plus|	0.73	0.68	1.08	ii
Ca_02702	38135413	38136486	NA	-	E3 ubiquitin-protein ligase RMA1H1-like isoform X3 [Glycine max]	PTHR12313	IPR001841 IPR013083 IPR017907	PF13923	GO:0005515 GO:0008270	PS00518 PS50089	SSF57850	Ca_02702	E3_ubiquitin-protein_ligase_RMA1H1	XM_004485721.1	#has_zinc_ion_binding|#located_in_nucleus	PLN03208-PLN03208|cd00162-RING|cl17238-RING	--	--	Ca_02702.1|Ca_LG_1:38135413-38136486|minus|	0.24	0.07	1.24	ii
Ca_02710	38213638	38217357	NA	+	Protein kinase superfamily protein	PTHR23257 PTHR23257	IPR000719 IPR001245 IPR002290 IPR008271 IPR011009	PF07714	GO:0004672 GO:0004674 GO:0005524 GO:0006468 GO:0016772	PS00108 PS50011	SSF56112	Ca_02710	Serine/threonine-protein_kinase_HT1	XM_004485731.1	#has_ATP_binding|#has_protein_kinase_activity|#has_protein_serine/threonine_kinase_activity|#has_transferase_activity,_transferring_phosphorus-containing_groups|#involved_in_protein_phosphorylation|#located_in_plasma_membrane	cd13999-STKc_MAP3K-like|cl21453-PKc_like|smart00221-STYKc	--	--	Ca_02710.1|Ca_LG_1:38213638-38217357|plus|	-0.29	-0.35	1.33	ii
Ca_02737	38562460	38567841	NA	-	Inositol monophosphatase family protein	PTHR20854 PTHR20854	IPR000760 IPR020583	PF00459	GO:0046854	PS00629	SSF56655	Ca_02737	Putative_PAP-specific_phosphatase,_mitochondrial	XM_004485640.1	#involved_in_phosphatidylinositol_phosphorylation|#located_in_chloroplast	cd01517-PAP_phosphatase|cl00289-FIG	--	--	Ca_02737.1|Ca_LG_1:38562460-38567841|minus|	-0.16	0.75	2.6	ii
Ca_02744	38634642	38638668	NA	+	sphingosine kinase 1	PTHR12358 PTHR12358	IPR001206 IPR016064	PF00781	GO:0003951 GO:0004143 GO:0007205 GO:0008152	PS50146	SSF11133	Ca_02744	Sphingosine_kinase_1	XM_004485651.1	#located_in_nucleus|#located_in_vacuole	PLN02958-PLN02958|cl01255-DAGK_cat	--	--	Ca_02744.1|Ca_LG_1:38634642-38638668|plus|	0.94	0.53	1.24	ii
Ca_02746	38662099	38662948	NA	+	sphingosine kinase 1	PTHR12358 PTHR12358	IPR016064		GO:0003951 GO:0008152		SSF11133	Ca_02746	Sphingosine_kinase_1	XM_004485651.1	#located_in_chloroplast|#located_in_vacuole	cl01255-DAGK_cat	--	--	Ca_02746.1|Ca_LG_1:38662099-38662948|plus|	1.74	0.99	2.43	ii
Ca_02763	38777788	38780893	NA	-	DNA-binding bromodomain-containing protein	PTHR22880 PTHR22880	IPR001487	PF00439	GO:0005515	PS50014	SSF47370	Ca_02763	--	XM_004485676.1	#located_in_nucleus	cl02556-Bromodomain	MYB-related	--	Ca_02763.1|Ca_LG_1:38777788-38780893|minus|	3.37	-2.9	4.92	ii
Ca_02788	39058332	39061630	NA	+	c("Nucleic acid binding protein"	PTHR14003 PTHR14003	IPR007087 IPR013087 IPR015880	PF13465 PF13894	GO:0003676 GO:0046872	PS00028 PS50157	SSF57667	Ca_02788	Uncharacterized_zinc_finger_protein_At4g06634	XM_004485410.1	#located_in_intracellular|#located_in_nucleus	COG5048-COG5048	C2H2	--	Ca_02788.1|Ca_LG_1:39058332-39061630|plus|	0.6	0.8	1.31	ii
Ca_02796	39097199	39099825	NA	+	serine/threonine-protein kinase SRK2A-like [Glycine max]	PTHR24343 PTHR24343	IPR000719 IPR002290 IPR008271 IPR011009	PF00069	GO:0004672 GO:0004674 GO:0005524 GO:0006468 GO:0016772	PS00108 PS50011	SSF56112	Ca_02796	Serine/threonine-protein_kinase_SRK2B	XM_004485419.1	#located_in_plasma_membrane	cl21453-PKc_like|smart00220-S_TKc	--	--	Ca_02796.1|Ca_LG_1:39097199-39099825|plus|	-0.16	0.12	1.82	ii
Ca_02800	39124520	39130968	NA	-	T-complex protein 11	PTHR12832 PTHR12832	IPR008862	PF05794				Ca_02800	T-complex_protein_11-like_protein_1	XR_189252.1	#located_in_nucleus|#located_in_plasmodesma	cl05390-Tcp11	--	--	Ca_02800.1|Ca_LG_1:39124520-39130968|minus|	0	0.21	1.34	ii
Ca_02842	39503272	39506795	NA	-	c("fructose-1"	PTHR11556 PTHR11556	IPR000146 IPR020548 IPR028343	PF00316	GO:0005975 GO:0042132 GO:0042578	PS00124	SSF56655	Ca_02842	Fructose-1,6-bisphosphatase,_cytosolic	XM_004485475.1	#has_phosphoric_ester_hydrolase_activity|#involved_in_carbohydrate_metabolic_process|#located_in_cytoplasm|#located_in_cytosol	cd00354-FBPase|cl00289-FIG	--	--	Ca_02842.1|Ca_LG_1:39503272-39506795|minus|	1.67	0.92	3.27	ii
Ca_02856	39593602	39598665	NA	+	receptor-like protein kinase 1	PTHR24420 PTHR24420	IPR000719 IPR001611 IPR002290 IPR008271 IPR011009 IPR013210 IPR013320 IPR017441	PF00069 PF00560 PF08263		PS00107 PS00108 PS50011	SSF52058 SSF56112	Ca_02856	Somatic_embryogenesis_receptor_kinase_5	XM_004485495.1	#has_ATP_binding|#has_protein_kinase_activity|#has_protein_serine/threonine_kinase_activity|#has_transferase_activity,_transferring_phosphorus-containing_groups|#involved_in_protein_phosphorylation|#located_in_plasma_membrane	cl08472-LRRNT_2|cl21453-PKc_like|smart00219-TyrKc	--	--	Ca_02856.1|Ca_LG_1:39593602-39598665|plus|	1.41	1.22	1.75	ii
Ca_02871	39861432	39875995	NA	+	alpha/beta-Hydrolases superfamily protein	PTHR12482 PTHR12482	IPR007751	PF05057			SSF53474	Ca_02871	Putative_lipase_YOR059C	XM_004498013.1	#located_in_cytoplasm	cl21494-Esterase_lipase	--	--	Ca_02871.1|Ca_LG_1:39861432-39875995|plus|	0.78	0.21	1.02	ii
Ca_02872	39897505	39898452	NA	+	ethylene-responsive transcription factor 1B	PTHR31677 PTHR31677	IPR001471 IPR016177	PF00847	GO:0003677 GO:0003700 GO:0006355	PS51032	SSF54171	Ca_02872	Ethylene-responsive_transcription_factor_5	XM_004498014.1	#has_DNA_binding|#has_sequence-specific_DNA_binding_transcription_factor_activity|#involved_in_regulation_of_transcription,_DNA-dependent|#located_in_nucleus	cd00018-AP2|cl00033-AP2	ERF	--	Ca_02872.1|Ca_LG_1:39897505-39898452|plus|	0.06	-0.78	2.21	ii
Ca_02886	234418	237031	NA	-	Protein phosphatase 2C family protein	PTHR13832 PTHR13832	IPR000222 IPR001932 IPR015655	PF00481	GO:0003824 GO:0004722 GO:0006470	PS01032	SSF81606	Ca_02886	Probable_protein_phosphatase_2C_63	XM_004496841.1	#has_catalytic_activity|#has_protein_serine/threonine_phosphatase_activity|#involved_in_protein_dephosphorylation	cd00143-PP2Cc|cl00120-PP2Cc	--	--	Ca_02886.1|Ca_LG_2:234418-237031|minus|	1.67	1.37	2.36	ii
Ca_02887	243351	246040	NA	-	RING-H2 finger protein 2B	PTHR14155	IPR001841 IPR013083	PF13639	GO:0005515 GO:0008270	PS50089	SSF57850	Ca_02887	E3_ubiquitin-protein_ligase_RLIM	XM_004496839.1	#has_zinc_ion_binding|#located_in_nucleus	cd00162-RING|cl17238-RING	--	--	Ca_02887.1|Ca_LG_2:243351-246040|minus|	1.49	1.3	1.28	ii
Ca_02917	612831	618195	NA	+	sn1-specific diacylglycerol lipase beta-like [Glycine max]	PTHR21493 PTHR21493	IPR002921 IPR005592	PF01764 PF03893	GO:0004806 GO:0006629 GO:0016042		SSF53474	Ca_02917	Sn1-specific_diacylglycerol_lipase_alpha	XM_004510455.1	#has_carboxylesterase_activity|#has_triglyceride_lipase_activity|#involved_in_lipid_catabolic_process|#involved_in_lipid_metabolic_process|#located_in_plasma_membrane	PLN02847-PLN02847|cd00519-Lipase_3|cl04312-Lipase3_N|cl21494-Esterase_lipase	--	--	Ca_02917.1|Ca_LG_2:612831-618195|plus|	0.12	-0.06	1.33	ii
Ca_02923	726874	735197	NA	+	c("linoleate 13S-lipoxygenase 2-1"	PTHR11771 PTHR11771	IPR000907 IPR001024 IPR001246 IPR008976 IPR013819 IPR020833 IPR020834 IPR027433	PF00305 PF01477	GO:0009695 GO:0031408 GO:0016702	PS00081 PS00711 PS50095 PS51393		Ca_02923	Probable_linoleate_9S-lipoxygenase_4	XM_004510424.1	#located_in_chloroplast|#located_in_cytoplasm	PLN02264-PLN02264|cd01751-PLAT_LH2|cl00011-PLAT|cl09510-Lipoxygenase	--	--	Ca_02923.1|Ca_LG_2:726874-735197|plus|	1.88	1.65	2.11	ii
Ca_02926	796774	801375	NA	+	RELA/SPOT homolog 3	PTHR21262 PTHR21262	IPR003607 IPR007685	PF04607 PF13328	GO:0003824 GO:0015969		SSF10960 SSF81301	Ca_02926	Probable_guanosine-3',5'-bis(diphosphate)_3'-pyrophosphohydrolase	XM_004510421.1	#has_catalytic_activity|#has_metal_ion_binding|#has_phosphoric_diester_hydrolase_activity|#involved_in_guanosine_tetraphosphate_metabolic_process|#located_in_chloroplast	COG0317-SpoT|cd00077-HDc|cd05399-NT_Rel-Spo_like|cl11966-Rel-Spo_like|cl21469-HDc	--	--	Ca_02926.1|Ca_LG_2:796774-801375|plus|	0.43	0.28	2.01	ii
Ca_02927	801944	802471	NA	-	Serine rich protein n=1 Tax=Medicago truncatula RepID=Q4VYD0_MEDTR							Ca_02927	--	XM_004510420.1	--	--	--	--	Ca_02927.1|Ca_LG_2:801944-802471|minus|	0.83	0.25	1.5	ii
Ca_02953	1410820	1414123	NA	+	mediator of RNA polymerase II transcription subunit 4-like isoform X4 [Glycine max]		IPR019258	PF10018	GO:0001104 GO:0006357 GO:0016592			Ca_02953	Mediator_of_RNA_polymerase_II_transcription_subunit_4	XM_004506281.1	#has_RNA_polymerase_II_transcription_cofactor_activity|#involved_in_regulation_of_transcription_from_RNA_polymerase_II_promoter|#located_in_nucleus	cl10818-Med4	--	--	Ca_02953.1|Ca_LG_2:1410820-1414123|plus|	1.21	1.1	1.88	ii
Ca_02973	1575610	1579697	NA	-	acyl-CoA oxidase 2	PTHR10909 PTHR10909	IPR002655 IPR006091 IPR009075 IPR009100 IPR012258 IPR013786	PF00441 PF01756 PF02770	GO:0003995 GO:0003997 GO:0005777 GO:0006631 GO:0006635 GO:0008152 GO:0016627 GO:0050660 GO:0055114		SSF47203 SSF56645	Ca_02973	Acyl-coenzyme_A_oxidase_2,_peroxisomal	XM_004503999.1	#has_acyl-CoA_dehydrogenase_activity|#has_acyl-CoA_oxidase_activity|#has_flavin_adenine_dinucleotide_binding|#has_oxidoreductase_activity,_acting_on_the_CH-CH_group_of_donors|#involved_in_fatty_acid_beta-oxidation|#involved_in_fatty_acid_metabolic_process|#involved_in_metabolic_process|#involved_in_oxidation-reduction_process|#located_in_nucleus|#located_in_peroxisome	PLN02636-PLN02636|cd01150-AXO|cl09933-ACAD	--	--	Ca_02973.1|Ca_LG_2:1575610-1579697|minus|	1.6	1.23	2.53	ii
Ca_02974	1586689	1588475	NA	+	uncharacterized protein LOC100798703 isoform X2 [Glycine max]							Ca_02974	--	XR_189971.1	#located_in_nucleus	--	--	--	Ca_02974.1|Ca_LG_2:1586689-1588475|plus|	1.31	1.09	2.44	ii
Ca_03016	1952601	1956736	NA	+	Ubiquinone biosynthesis O-methyltransferase n=2 Tax=Bartonella RepID=J1J283_9RHIZ	PTHR23134 PTHR23134	IPR010233	PF13489	GO:0006744 GO:0008425		SSF53335	Ca_03016	Hexaprenyldihydroxybenzoate_methyltransferase,_mitochondrial	XM_004491295.1	#has_2-polyprenyl-6-methoxy-1,4-benzoquinone_methyltransferase_activity|#has_methyltransferase_activity|#involved_in_metabolic_process|#involved_in_ubiquinone_biosynthetic_process|#located_in_mitochondrion	PLN02396-PLN02396|cd02440-AdoMet_MTases|cl17173-AdoMet_MTases	--	--	Ca_03016.1|Ca_LG_2:1952601-1956736|plus|	-0.1	0.36	1.01	ii
Ca_03025	2046591	2047923	NA	+	c("DNA/RNA-binding protein Kin17"	PTHR12805	IPR019447	PF10357			SSF57667	Ca_03025	DNA/RNA-binding_protein_KIN17	XM_004491309.1	#has_zinc_ion_binding|#located_in_intracellular	cd13155-KOW_KIN17|cl00354-KOW|cl11024-Kin17_mid	--	--	Ca_03025.1|Ca_LG_2:2046591-2047923|plus|	0.22	0.18	1.09	ii
Ca_03050	2330660	2336241	NA	-	magnesium transporter NIPA2-like isoform X1 [Glycine max]	PTHR12570	IPR008521	PF05653	GO:0015095 GO:0015693 GO:0016020		SSF10348	Ca_03050	Magnesium_transporter_NIPA2	XM_004491204.1	#located_in_plasma_membrane	COG0697-RhaT|cl00910-EamA	--	--	Ca_03050.1|Ca_LG_2:2330660-2336241|minus|	1.15	0.82	1.43	ii
Ca_03052	2349014	2366629	NA	-	chromodomain-helicase-DNA-binding protein 1-like [Glycine max]	PTHR10799 PTHR10799	IPR000330 IPR000953 IPR001650 IPR014001 IPR016197 IPR023780 IPR025260 IPR027417	PF00176 PF00271 PF00385 PF13907		PS50013 PS51192 PS51194	SSF52540 SSF54160	Ca_03052	Chromodomain-helicase-DNA-binding_protein_2	XM_004491206.1	#has_ATP_binding|#has_DNA_binding|#has_helicase_activity|#has_nucleic_acid_binding|#located_in_nucleus|#located_in_plasmodesma	cd00024-CHROMO|cd00046-DEXDc|cd00079-HELICc|cl16467-DUF4208|cl17459-CHROMO|cl21455-ABC_ATPase	--	--	Ca_03052.1|Ca_LG_2:2349014-2366629|minus|	0.3	0.39	1.1	ii
Ca_03092	2693632	2698934	NA	-	uncharacterized protein LOC100810533 isoform X6 [Glycine max]	PTHR22884 PTHR22884	IPR001965 IPR013083 IPR022702	PF12047	GO:0005515 GO:0008270			Ca_03092	PHD_finger-containing_protein_DDB_G0268158	XM_004491388.1	#has_zinc_ion_binding|#located_in_nucleus	cl13480-DNMT1-RFD|cl17040-ADDz	--	--	Ca_03092.1|Ca_LG_2:2693632-2698934|minus|	0.21	-0.16	2.1	ii
Ca_03093	2699759	2704913	NA	-	actin-binding calponin-like (CH) domain protein	PTHR19961 PTHR19961	IPR001589 IPR001715 IPR011992	PF00307	GO:0003779 GO:0005509 GO:0005515	PS00020 PS50021	SSF47473 SSF47576	Ca_03093	Putative_fimbrin-like_protein_3	XM_004491389.1	#has_actin_binding|#located_in_cytoplasm	COG5069-SAC6|cd00014-CH|cl00030-CH	--	--	Ca_03093.1|Ca_LG_2:2699759-2704913|minus|	1.14	0.9	2.1	ii
Ca_03130	2964563	2969371	NA	-	c("nicotinamide mononucleotide adenylyltransferase"	PTHR12039 PTHR12039	IPR004821 IPR005248 IPR014729	PF01467	GO:0003824 GO:0009058 GO:0009435 GO:0016779		SSF52374	Ca_03130	Nicotinamide_mononucleotide_adenylyltransferase	XM_004491460.1	#has_nucleotidyltransferase_activity|#involved_in_NAD_biosynthetic_process|#involved_in_biosynthetic_process|#located_in_nucleus	cd09286-NMNAT_Eukarya|cl00015-nt_trans	--	--	Ca_03130.1|Ca_LG_2:2964563-2969371|minus|	0.13	-0.04	1.19	ii
Ca_03158	3211872	3216114	NA	+	probable galactinol--sucrose galactosyltransferase 2-like isoform X1 [Glycine max]	PTHR31268 PTHR31268	IPR008811 IPR013785 IPR017853	PF05691	GO:0003824		SSF51445	Ca_03158	Probable_galactinol--sucrose_galactosyltransferase_6	XM_004491491.1	#located_in_cytoplasm	cl07893-AmyAc_family	--	--	Ca_03158.1|Ca_LG_2:3211872-3216114|plus|	0.52	-0.11	1.24	ii
Ca_03159	3218073	3223188	NA	+	cytochrome C oxidase assembly protein COX15	PTHR23289	IPR003780 IPR008811 IPR023754	PF02628 PF05691	GO:0006784 GO:0016020 GO:0016627 GO:0055114			Ca_03159	Cytochrome_c_oxidase_assembly_protein_COX15	XM_004491486.1	#has_oxidoreductase_activity,_acting_on_the_CH-CH_group_of_donors|#involved_in_heme_a_biosynthetic_process|#involved_in_oxidation-reduction_process|#located_in_membrane|#located_in_mitochondrion	PTZ00127-PTZ00127|cl07893-AmyAc_family|cl19388-COX15-CtaA	--	--	Ca_03159.1|Ca_LG_2:3218073-3223188|plus|	0.78	-0.05	3.39	ii
Ca_03160	3224094	3230906	NA	+	Structural constituent of ribosome n=1 Tax=Elaeis guineensis var. tenera RepID=B3TLS2_ELAGV	PTHR22950 PTHR22950	IPR001854 IPR010729 IPR013057	PF01490 PF06984	GO:0003735 GO:0005622 GO:0005761 GO:0005840 GO:0006412		SSF46561	Ca_03160	Probable_amino_acid_permease_7	XM_004491492.1	#functions_as_structural_constituent_of_ribosome|#involved_in_translation|#located_in_intracellular|#located_in_mitochondrial_ribosome|#located_in_mitochondrion|#located_in_ribosome	cd00427-Ribosomal_L29_HIP|cl00456-SLC5-6-like_sbd|cl09943-Ribosomal_L29_HIP	--	--	Ca_03160.1|Ca_LG_2:3224094-3230906|plus|	-0.44	-0.07	1.84	ii
Ca_03202	3601946	3604158	NA	-	RPM1 interacting protein 4		IPR008700	PF05627				Ca_03202	RPM1-interacting_protein_4	XM_004491556.1	#located_in_nucleus|#located_in_plasma_membrane|#located_in_plasmodesma	cl05281-AvrRpt-cleavage	--	--	Ca_03202.1|Ca_LG_2:3601946-3604158|minus|	1.18	1.24	1.48	ii
Ca_03235	3903948	3907167	NA	-	syntaxin/T-SNARE family protein	PTHR12380 PTHR12380	IPR000727 IPR010989 IPR015260	PF05739 PF09177	GO:0005515 GO:0016020 GO:0016192 GO:0048193	PS50192	SSF47661 SSF58038	Ca_03235	Syntaxin-61	XM_004491345.1	#has_SNAP_receptor_activity|#involved_in_Golgi_vesicle_transport|#involved_in_intracellular_protein_transport|#involved_in_vesicle-mediated_transport|#located_in_Golgi_apparatus	cd00193-t_SNARE|cl00152-t_SNARE|cl07702-Syntaxin-6_N	--	--	Ca_03235.1|Ca_LG_2:3903948-3907167|minus|	0.53	0.49	1.01	ii
Ca_03250	4128264	4130502	NA	-	Protein kinase superfamily protein	PTHR13902 PTHR13902	IPR000719 IPR011009	PF00069	GO:0004672 GO:0005524 GO:0006468 GO:0016772	PS50011	SSF56112	Ca_03250	Probable_serine/threonine-protein_kinase_WNK11	XM_004491414.1	#has_ATP_binding|#has_protein_kinase_activity|#has_transferase_activity,_transferring_phosphorus-containing_groups|#involved_in_protein_phosphorylation|#located_in_nucleus	cd13983-STKc_WNK|cl21453-PKc_like|smart00220-S_TKc	--	--	Ca_03250.1|Ca_LG_2:4128264-4130502|minus|	0.68	0.16	1.46	ii
Ca_03268	4332100	4333158	NA	-	hyccin-like [Glycine max]	PTHR31220 PTHR31220	IPR018619	PF09790				Ca_03268	Protein_FAM126B	XM_004491112.1	#located_in_nucleus	cl10764-Hyccin	--	--	Ca_03268.1|Ca_LG_2:4332100-4333158|minus|	0.73	-0.18	1.82	ii
Ca_03285	4531173	4536005	NA	+	SNF1-related kinase regulatory subunit beta-2	PTHR10343 PTHR10343	IPR006828 IPR014756	PF04739	GO:0005515		SSF16021 SSF81296	Ca_03285	SNF1-related_protein_kinase_regulatory_subunit_beta-1	XM_004491138.1	#located_in_cytoplasm	cd02859-E_set_AMPKbeta_like_N|cl08426-AMPKBI|cl09101-E_set	--	--	Ca_03285.1|Ca_LG_2:4531173-4536005|plus|	0.9	0.7	2.41	ii
Ca_03290	4568351	4574351	NA	-	protein kinase family protein	PTHR24343 PTHR24343	IPR000719 IPR002290 IPR004041 IPR008271 IPR011009 IPR017441 IPR018451	PF00069 PF03822	GO:0004672 GO:0004674 GO:0005524 GO:0006468 GO:0007165	PS00107 PS00108 PS50011 PS50816	SSF56112	Ca_03290	CBL-interacting_serine/threonine-protein_kinase_8	XM_004491146.1	#has_ATP_binding|#has_protein_kinase_activity|#has_protein_modification_of_type_protein_phosphorylation|#has_protein_serine/threonine_kinase_activity|#has_protein_tyrosine_kinase_activity|#has_transferase_activity,_transferring_phosphorus-containing_groups|#involved_in_protein_phosphorylation|#involved_in_signal_transduction|#located_in_plasma_membrane	cd12195-CIPK_C|cd14663-STKc_SnRK3|cl17070-AMPKA_C_like|cl21453-PKc_like|smart00220-S_TKc	--	--	Ca_03290.1|Ca_LG_2:4568351-4574351|minus|	1.9	1.3	2.25	ii
Ca_03291	4592751	4594422	NA	+	protein kinase 2A	PTHR24420	IPR000719 IPR002290 IPR008271 IPR011009 IPR013320 IPR017441	PF00069	GO:0004672 GO:0004674 GO:0005524 GO:0006468 GO:0016772	PS00107 PS00108 PS50011	SSF56112	Ca_03291	Protein_kinase_2B,_chloroplastic	XM_004491147.1	#has_ATP_binding|#has_protein_kinase_activity|#has_protein_serine/threonine_kinase_activity|#has_transferase_activity,_transferring_phosphorus-containing_groups|#involved_in_protein_phosphorylation|#located_in_chloroplast|#located_in_plasma_membrane	cd14066-STKc_IRAK|cl21453-PKc_like|smart00221-STYKc	--	--	Ca_03291.1|Ca_LG_2:4592751-4594422|plus|	0.43	0.03	1.33	ii
Ca_03328	5009811	5014312	NA	-	protein kinase family protein	PTHR24343 PTHR24343	IPR000719 IPR002290 IPR004041 IPR008271 IPR011009 IPR017441 IPR018451	PF00069 PF03822	GO:0004672 GO:0004674 GO:0005524 GO:0006468 GO:0007165	PS00107 PS00108 PS50011 PS50816	SSF56112	Ca_03328	CBL-interacting_serine/threonine-protein_kinase_8	XM_004491146.1	#has_ATP_binding|#has_protein_kinase_activity|#has_protein_modification_of_type_protein_phosphorylation|#has_protein_serine/threonine_kinase_activity|#has_protein_tyrosine_kinase_activity|#has_transferase_activity,_transferring_phosphorus-containing_groups|#involved_in_protein_phosphorylation|#involved_in_signal_transduction|#located_in_plasma_membrane	cd12195-CIPK_C|cd14663-STKc_SnRK3|cl17070-AMPKA_C_like|cl21453-PKc_like|smart00220-S_TKc	--	--	Ca_03328.1|Ca_LG_2:5009811-5014312|minus|	1.85	1.25	2.29	ii
Ca_03337	5143201	5149209	NA	+	plant/MEB5-like protein							Ca_03337	--	XM_004489935.1	#located_in_chloroplast	--	--	--	Ca_03337.1|Ca_LG_2:5143201-5149209|plus|	-0.46	-0.2	1.57	ii
Ca_03361	5481579	5485182	NA	+	ubiquitin fusion degradation 1	PTHR12555 PTHR12555	IPR004854	PF02176 PF03152	GO:0006511			Ca_03361	Ubiquitin_fusion_degradation_protein_1_homolog	XM_004491233.1	#has_zinc_ion_binding|#involved_in_ubiquitin-dependent_protein_catabolic_process|#located_in_intracellular|#located_in_nucleus	PLN03086-PLN03086|cl04420-PPC|cl08341-zf-TRAF|cl09720-DUF2514|cl20245-UFD1	C2H2	--	Ca_03361.1|Ca_LG_2:5481579-5485182|plus|	1.12	0.84	1.33	ii
Ca_03416	6354400	6360384	NA	-	unknown protein							Ca_03416	--	XM_003616522.1	#located_in_nucleus	--	--	--	Ca_03416.1|Ca_LG_2:6354400-6360384|minus|	0.19	-0.2	1.15	ii
Ca_03433	6613103	6615150	NA	-	Tetratricopeptide repeat (TPR)-like superfamily protein	PTHR23083 PTHR23083	IPR011990		GO:0005515		SSF48452	Ca_03433	--	XM_004490907.1	#located_in_nucleus	cd00189-TPR|cl22441-TPR	--	--	Ca_03433.1|Ca_LG_2:6613103-6615150|minus|	1.08	-0.36	1.24	ii
Ca_03466	7051940	7057222	NA	+	GTP-binding nuclear protein Ran-3 [Glycine max]	PTHR24073 PTHR24073	IPR001806 IPR002041 IPR003578 IPR003579 IPR005225 IPR020849 IPR027417	PF00071	GO:0003924 GO:0005525 GO:0005622 GO:0006184 GO:0006886 GO:0006913	PS51419	SSF52540	Ca_03466	Ras-related_protein_RHN1	XM_004490716.1	#has_GTP_binding|#involved_in_protein_transport|#involved_in_small_GTPase_mediated_signal_transduction	cd01860-Rab5_related|cl21455-ABC_ATPase	--	--	Ca_03466.1|Ca_LG_2:7051940-7057222|plus|	1.1	0.64	1.61	ii
Ca_03476	7130239	7133576	NA	-	MYB transcription factor MYB114 isoform X2 [Glycine max]	PTHR12802 PTHR12802	IPR001005 IPR006447 IPR009057 IPR017930	PF00249	GO:0003677 GO:0003682	PS51294	SSF46689	Ca_03476	Myb-like_protein_G	XM_004490725.1	#has_DNA_binding|#located_in_nucleus	cd00167-SANT|cl21498-SANT	MYB-related	--	Ca_03476.1|Ca_LG_2:7130239-7133576|minus|	0.34	1	3.09	ii
Ca_03478	7162030	7163495	NA	+	armadillo/beta-catenin-like repeat protein	PTHR23315 PTHR23315	IPR000225 IPR011989 IPR016024	PF00514	GO:0005488 GO:0005515		SSF48371	Ca_03478	Armadillo_repeat-containing_protein_7	XM_004490730.1	#located_in_nucleus	cd00020-ARM|cl22454-ARM	--	--	Ca_03478.1|Ca_LG_2:7162030-7163495|plus|	0.68	0.12	2.17	ii
Ca_03485	7273653	7278743	NA	-	pre-mRNA-splicing factor	PTHR23142	IPR005037	PF03371				Ca_03485	Pre-mRNA-splicing_factor_38B	XM_004490739.1	#located_in_nucleus	cl04030-PRP38	--	--	Ca_03485.1|Ca_LG_2:7273653-7278743|minus|	0.62	0.45	1.6	ii
Ca_03590	8694485	8698552	NA	+	serine/threonine protein phosphatase 2A	PTHR11668 PTHR11668	IPR004843 IPR006186	PF00149	GO:0016787	PS00125	SSF56300	Ca_03590	Minor_serine/threonine-protein_phosphatase_PP2A-1_catalytic_subunit	XM_004489891.1	#has_hydrolase_activity|#located_in_cytoplasm|#located_in_plasma_membrane	PTZ00239-PTZ00239|cd07415-MPP_PP2A_PP4_PP6|cl13995-MPP_superfamily	FAR1	--	Ca_03590.1|Ca_LG_2:8694485-8698552|plus|	1.49	1.1	1.43	ii
Ca_03594	8742505	8746028	NA	-	camphor resistance CrcB family protein		IPR003691	PF02537	GO:0016021			Ca_03594	UPF0695_membrane_protein_C977.11/PB8B6.06c	XM_004500530.1	#located_in_membrane	cl09114-CRCB	--	--	Ca_03594.1|Ca_LG_2:8742505-8746028|minus|	0.89	0.33	2.23	ii
Ca_03655	9619899	9622666	NA	-	Protein kinase superfamily protein	PTHR24420	IPR000719 IPR001245 IPR008271 IPR011009 IPR017441	PF07714	GO:0004672 GO:0004674 GO:0005524 GO:0006468 GO:0016772	PS00107 PS00108 PS50011	SSF56112	Ca_03655	Probable_serine/threonine-protein_kinase_NAK	XM_004490841.1	#has_ATP_binding|#has_protein_kinase_activity|#has_protein_serine/threonine_kinase_activity|#has_protein_tyrosine_kinase_activity|#has_transferase_activity,_transferring_phosphorus-containing_groups|#involved_in_protein_phosphorylation|#located_in_chloroplast|#located_in_plasma_membrane	cd14066-STKc_IRAK|cl21453-PKc_like|smart00221-STYKc	--	--	Ca_03655.1|Ca_LG_2:9619899-9622666|minus|	0.21	0.04	1.37	ii
Ca_03667	9747463	9752208	NA	+	GTP-binding nuclear protein Ran-3 [Glycine max]	PTHR24073 PTHR24073	IPR001806 IPR002041 IPR003578 IPR003579 IPR005225 IPR020849 IPR027417	PF00071	GO:0003924 GO:0005525 GO:0005622 GO:0006184 GO:0006886 GO:0006913	PS51419	SSF52540	Ca_03667	Ras-related_protein_RHN1	XM_004490716.1	#has_GTP_binding|#involved_in_protein_transport|#involved_in_small_GTPase_mediated_signal_transduction	cd01860-Rab5_related|cl21455-ABC_ATPase	--	--	Ca_03667.1|Ca_LG_2:9747463-9752208|plus|	1.2	0.7	1.85	ii
Ca_03676	9875131	9881508	NA	-	ATP binding / kinase/ protein serine / threonine kinase n=3 Tax=Vitis vinifera RepID=C5DB47_VITVI	PTHR24420 PTHR24420	IPR000719 IPR001611 IPR002290 IPR008271 IPR011009 IPR013320 IPR017441	PF00069 PF00560	GO:0004672 GO:0004674 GO:0005515	PS00107 PS00108 PS50011	SSF52058 SSF56112	Ca_03676	Putative_leucine-rich_repeat_receptor-like_serine/threonine-protein_kinase_At3g53590	XM_004490675.1	#has_ATP_binding|#has_protein_kinase_activity|#has_protein_serine/threonine_kinase_activity|#has_transferase_activity,_transferring_phosphorus-containing_groups|#involved_in_protein_phosphorylation|#located_in_plasma_membrane	cd14066-STKc_IRAK|cl21453-PKc_like|cl22710-LRR_RI|smart00221-STYKc	--	--	Ca_03676.1|Ca_LG_2:9875131-9881508|minus|	0.32	0.4	2.94	ii
Ca_03681	9965162	9976994	NA	-	MAU2 chromatid cohesion factor homolog [Glycine max]	PTHR21394	IPR011990 IPR019440	PF10345	GO:0005515		SSF48452	Ca_03681	MAU2_chromatid_cohesion_factor_homolog	XM_004490683.1	#located_in_nucleus	cl20398-Cohesin_load	--	--	Ca_03681.1|Ca_LG_2:9965162-9976994|minus|	0.46	0.38	1.72	ii
Ca_03699	10261868	10263707	NA	-	ribosomal RNA large subunit methyltransferase	PTHR10920 PTHR10920	IPR002877 IPR015507	PF01728	GO:0001510 GO:0008168 GO:0032259		SSF53335	Ca_03699	Ribosomal_RNA_large_subunit_methyltransferase_E	XM_004490826.1	#has_methyltransferase_activity|#has_nucleic_acid_binding|#involved_in_RNA_methylation|#involved_in_methylation|#located_in_cytoplasm	COG0293-FtsJ|cl17173-AdoMet_MTases	--	--	Ca_03699.1|Ca_LG_2:10261868-10263707|minus|	0.33	1.02	1.9	ii
Ca_03700	10264311	10269672	NA	-	telomere repeat-binding protein 3-like isoform X2 [Glycine max]	PTHR31519 PTHR31519	IPR001005 IPR009057 IPR017930		GO:0003677 GO:0003682	PS51294	SSF46689 SSF54236	Ca_03700	Telomere_repeat-binding_protein_4	XM_004490829.1	#located_in_nucleus	cd11660-SANT_TRF|cl21498-SANT	MYB-related	--	Ca_03700.1|Ca_LG_2:10264311-10269672|minus|	0.25	-0.25	1.72	ii
Ca_03716	10507214	10509171	NA	-	acyl-CoA synthetase 5	PTHR24095	IPR000873 IPR020845 IPR025110	PF00501 PF13193	GO:0003824 GO:0008152	PS00455	SSF56801	Ca_03716	Probable_acyl-activating_enzyme_10	XM_004490692.1	#has_catalytic_activity|#involved_in_metabolic_process|#located_in_mitochondrion	PRK08162-PRK08162|cd12118-ttLC_FACS_AEE21_like|cl17068-AFD_class_I	--	--	Ca_03716.1|Ca_LG_2:10507214-10509171|minus|	0.97	0.29	2.65	ii
Ca_03717	10521501	10524965	NA	+	NC domain-containing protein-related	PTHR31364 PTHR31364	IPR000064 IPR007053	PF04970				Ca_03717	--	XM_004490693.1	--	COG0791-Spr|cl04867-LRAT	--	--	Ca_03717.1|Ca_LG_2:10521501-10524965|plus|	0.19	-0.15	1.18	ii
Ca_03730	10669942	10686975	NA	-	uncharacterized protein LOC100787145 isoform X9 [Glycine max]	PTHR23092 PTHR23092					SSF81301 SSF81631	Ca_03730	--	XM_004490655.1	--	cd05402-NT_PAP_TUTase|cl11966-Rel-Spo_like	--	--	Ca_03730.1|Ca_LG_2:10669942-10686975|minus|	0.46	0.62	1.75	ii
Ca_03769	11295972	11297964	NA	+	exocyst subunit exo70 family protein B1	PTHR12542 PTHR12542	IPR004140 IPR016159	PF03081	GO:0000145 GO:0006887		SSF74788	Ca_03769	Exocyst_complex_component_EXO70B1	XM_004490613.1	#involved_in_exocytosis|#located_in_cytoplasm|#located_in_plasma_membrane	cl03878-Exo70|cl09326-MATE_like	WRKY	--	Ca_03769.1|Ca_LG_2:11295972-11297964|plus|	1.38	1.66	0.97	ii
Ca_03772	11352539	11358765	NA	-	serine palmitoyltransferase 1	PTHR13693 PTHR13693	IPR004839 IPR015421 IPR015422 IPR015424	PF00155	GO:0003824 GO:0009058 GO:0030170		SSF53383	Ca_03772	Long_chain_base_biosynthesis_protein_1c	XM_004490568.1	#has_catalytic_activity|#has_pyridoxal_phosphate_binding|#has_transferase_activity|#located_in_chloroplast	COG0156-BioF|PLN02822-PLN02822|cl18945-AAT_I	--	--	Ca_03772.1|Ca_LG_2:11352539-11358765|minus|	1.33	1.03	1.33	ii
Ca_03809	12023684	12027740	NA	-	multiple myeloma tumor-associated protein 2 homolog [Glycine max]	PTHR14580 PTHR14580	IPR019315	PF10159				Ca_03809	Multiple_myeloma_tumor-associated_protein_2_homolog	XM_004490041.1	#located_in_nucleus	cl10856-MMtag	--	--	Ca_03809.1|Ca_LG_2:12023684-12027740|minus|	0.88	0.61	1.13	ii
Ca_03841	12426079	12431001	NA	-	c("Protein binding protein"	PTHR15860 PTHR15860	IPR001841 IPR013083 IPR017907	PF13639	GO:0005515 GO:0008270	PS00518 PS50089	SSF57850	Ca_03841	RING_finger_and_transmembrane_domain-containing_protein_2	XM_004490456.1	#has_zinc_ion_binding	cd00162-RING|cl17238-RING	--	--	Ca_03841.1|Ca_LG_2:12426079-12431001|minus|	0.75	0.49	1.74	ii
Ca_03845	12484845	12485567	NA	-	c("serine protease inhibitor"							Ca_03845	--	XM_004490468.1	#located_in_chloroplast	cl00097-KAZAL_FS	--	--	Ca_03845.1|Ca_LG_2:12484845-12485567|minus|	2.03	0.94	1.48	ii
Ca_03868	12983836	12986288	NA	+	c("Uncharacterised conserved protein UCP015417"	PTHR31373	IPR002035 IPR011205 IPR024553	PF11443			SSF53300	Ca_03868	Uncharacterized_protein_L728	XM_004490151.1	#located_in_chloroplast	cd00198-vWFA|cl00057-vWFA	--	--	Ca_03868.1|Ca_LG_2:12983836-12986288|plus|	1.52	0.93	1.25	ii
Ca_03870	13042732	13048004	NA	+	6-phosphogluconolactonase 1	PTHR11054	IPR005900 IPR006148	PF01182	GO:0005975 GO:0006098 GO:0017057		SSF10095	Ca_03870	Probable_6-phosphogluconolactonase_1	XM_004490154.1	#has_6-phosphogluconolactonase_activity|#involved_in_carbohydrate_metabolic_process|#involved_in_pentose-phosphate_shunt|#located_in_chloroplast	cd01400-6PGL|cl00339-SugarP_isomerase	--	--	Ca_03870.1|Ca_LG_2:13042732-13048004|plus|	0.03	0.12	1.29	ii
Ca_03888	13298494	13305211	NA	+	PAB1-binding protein 1-like isoform X4 [Glycine max]	PTHR12854	IPR009604 IPR009818 IPR025852	PF06741 PF07145 PF14438				Ca_03888	Uncharacterized_protein_C21B10.03c	XM_004510374.1	#located_in_nucleus	cl00259-Sm_like|cl06258-PAM2|cl10004-LsmAD	--	--	Ca_03888.1|Ca_LG_2:13298595-13305211|plus|	-0.04	-0.14	1.43	ii
Ca_03896	13426139	13435907	NA	-	NAD(P)-binding Rossmann-fold superfamily protein	PTHR24322 PTHR24322	IPR002198 IPR002347 IPR016040	PF00106	GO:0008152 GO:0016491		SSF51735	Ca_03896	(+)-neomenthol_dehydrogenase	XM_004513767.1	#has_nucleotide_binding|#has_oxidoreductase_activity|#involved_in_metabolic_process|#located_in_cytoplasm|#located_in_cytosol|#located_in_plasma_membrane	TIGR01829-Acetoacetyl-CoA_reductase|cd05324-carb_red_PTCR-like_SDR_c|cl21454-SDR	--	--	Ca_03896.1|Ca_LG_2:13426139-13435907|minus|	1.42	1.36	1.6	ii
Ca_03924	13942667	13944387	NA	-	Ribosomal protein L27 family protein	PTHR23253 PTHR23253	IPR001684 IPR003891 IPR016021 IPR016024 IPR018261	PF01016 PF02847	GO:0003735 GO:0005488 GO:0005622 GO:0005840 GO:0006412	PS00831 PS51366	SSF11032 SSF48371	Ca_03924	Eukaryotic_translation_initiation_factor_isoform_4G-1	XM_004513022.1	#functions_as_structural_constituent_of_ribosome|#involved_in_translation|#located_in_chloroplast|#located_in_intracellular|#located_in_ribosome	PRK05435-rpmA|cl00359-Ribosomal_L27|cl02653-MA3	--	--	Ca_03924.1|Ca_LG_2:13942667-13944387|minus|	0.59	0.36	2.01	ii
Ca_03925	13956439	13958005	NA	-	zinc finger CCCH domain protein	PTHR14493 PTHR14493	IPR000571	PF00642	GO:0046872	PS50103		Ca_03925	Zinc_finger_CCCH_domain-containing_protein_20	XM_004513019.1	#has_nucleic_acid_binding|#has_zinc_ion_binding|#located_in_nucleus	cl11592-zf-CCCH|smart00356-ZnF_C3H1	C3H	--	Ca_03925.1|Ca_LG_2:13956439-13958005|minus|	0.14	0.43	2.15	ii
Ca_03934	14067231	14074272	NA	-	Vacuolar iron transporter (VIT) family protein		IPR007688 IPR008217	PF01988 PF04610	GO:0030255			Ca_03934	--	XM_004490473.1	#located_in_membrane|#located_in_nucleus	cl00278-CCC1_like	--	--	Ca_03934.1|Ca_LG_2:14067231-14074272|minus|	0.58	0.88	2.28	ii
Ca_03941	14150880	14156850	NA	+	Autophagy-related protein 13	PTHR31546	IPR018731	PF10033				Ca_03941	Autophagy-related_protein_13	XM_004516197.1	#located_in_nucleus	cl12374-ATG13	--	--	Ca_03941.1|Ca_LG_2:14150880-14156850|plus|	-0.34	0.06	1.18	ii
Ca_04012	15658499	15662525	NA	-	carbonic anhydrase 2	PTHR11002 PTHR11002	IPR001765 IPR015892	PF00484	GO:0004089 GO:0008270 GO:0015976	PS00704	SSF53056	Ca_04012	Carbonic_anhydrase,_chloroplastic	XM_004490385.1	#has_carbonate_dehydratase_activity|#has_zinc_ion_binding|#involved_in_carbon_utilization|#located_in_chloroplast	cd00884-beta_CA_cladeB|cl00391-beta_CA	--	--	Ca_04012.1|Ca_LG_2:15658499-15662525|minus|	0.62	-0.37	2.47	ii
Ca_04030	16069666	16073907	NA	-	unknown protein							Ca_04030	--	XM_004490373.1	#located_in_nucleus	--	--	--	Ca_04030.1|Ca_LG_2:16069666-16073907|minus|	0.09	-0.49	1.77	ii
Ca_04032	16136297	16137843	NA	+	Adenosylmethionine decarboxylase family protein	PTHR11570 PTHR11570	IPR001985 IPR012511 IPR016067 IPR018166 IPR018167	PF01536 PF08132	GO:0004014 GO:0006597 GO:0008295	PS01336	SSF56276	Ca_04032	S-adenosylmethionine_decarboxylase_proenzyme	XM_004490241.1	#has_adenosylmethionine_decarboxylase_activity|#involved_in_spermidine_biosynthetic_process|#involved_in_spermine_biosynthetic_process	PLN02524-PLN02524|cl03253-SAM_decarbox|cl06942-AdoMetDC_leader	--	--	Ca_04032.1|Ca_LG_2:16136297-16137843|plus|	0.54	0.23	1.4	ii
Ca_04039	16269105	16270706	NA	-	LAG1 longevity assurance homolog 3	PTHR12560	IPR006634	PF03798	GO:0016021	PS50922		Ca_04039	ASC1-like_protein_1	XM_004490262.1	#located_in_integral_to_membrane	cl02759-TRAM_LAG1_CLN8|smart00724-TLC	--	--	Ca_04039.1|Ca_LG_2:16269105-16270706|minus|	-0.06	0	1.3	ii
Ca_04078	17016885	17019961	NA	+	Phosphatidylinositol 3- and 4-kinase family protein	PTHR15245 PTHR15245	IPR000403	PF00454	GO:0016773			Ca_04078	Phosphatidylinositol_4-kinase_gamma_6	XM_004490208.1	#has_phosphotransferase_activity,_alcohol_group_as_acceptor	cl21453-PKc_like	--	--	Ca_04078.1|Ca_LG_2:17016885-17019961|plus|	1.08	0.64	2.07	ii
Ca_04131	18272655	18275498	NA	-	c("Core-2/I-branching beta-1"	PTHR31042 PTHR31042	IPR003406	PF02485	GO:0008375 GO:0016020			Ca_04131	--	XM_004516593.1	#located_in_membrane	cl12266-Branch	--	--	Ca_04131.1|Ca_LG_2:18272655-18275498|minus|	2.05	1.08	2.15	ii
Ca_04135	18361640	18367694	NA	+	Sec14p-like phosphatidylinositol transfer family protein	PTHR10174 PTHR10174	IPR001071 IPR001251 IPR011074	PF00650 PF03765	GO:0005215 GO:0005622 GO:0006810	PS50191	SSF46938 SSF52087	Ca_04135	Random_slug_protein_5	XM_004513771.1	#located_in_Golgi_apparatus	cd00170-SEC14|cl15787-SEC14|cl16919-CRAL_TRIO_N	--	--	Ca_04135.1|Ca_LG_2:18361640-18367694|plus|	1.09	0.75	1.33	ii
Ca_04177	19528938	19530086	NA	-	AP2/B3 transcription factor family protein	PTHR31140 PTHR31140	IPR001471 IPR003340 IPR015300 IPR016177	PF00847 PF02362	GO:0003677 GO:0003700 GO:0006355	PS50863 PS51032	SSF10193 SSF54171	Ca_04177	AP2/ERF_and_B3_domain-containing_transcription_repressor_TEM1	XM_004514268.1	#functions_in_DNA_binding|#has_DNA_binding|#has_sequence-specific_DNA_binding_transcription_factor_activity|#involved_in_ethylene_mediated_signaling_pathway|#involved_in_regulation_of_transcription,_DNA-dependent|#located_in_nucleus	cd00018-AP2|cd10017-B3_DNA|cl00033-AP2|cl15242-BfiI_C_EcoRII_N_B3	RAV	--	Ca_04177.1|Ca_LG_2:19528938-19530086|minus|	1.61	1.36	1.38	ii
Ca_04249	21483895	21488147	NA	+	Phosphoglycerate mutase family protein	PTHR23029	IPR013078	PF00300			SSF53254	Ca_04249	Phosphomutase-like_protein_3_	XM_004513931.1	--	cd07067-HP_PGM_like|cl11399-HP	--	--	Ca_04249.1|Ca_LG_2:21483895-21488147|plus|	1.17	0.67	1.58	ii
Ca_04321	22986256	22989610	NA	+	emp24/gp25L/p24 family/GOLD family protein	PTHR22811 PTHR22811	IPR009038	PF01105	GO:0006810 GO:0016021	PS50866		Ca_04321	Transmembrane_emp24_domain-containing_protein_p24delta9	XM_004489359.1	#involved_in_transport|#located_in_extracellular_region|#located_in_integral_to_membrane	cl03099-EMP24_GP25L	--	--	Ca_04321.1|Ca_LG_2:22986256-22989610|plus|	0.43	0.09	1.87	ii
Ca_04329	23041987	23046921	NA	-	protein kinase family protein	PTHR24343 PTHR24343	IPR000449 IPR000719 IPR001772 IPR002290 IPR008271 IPR011009 IPR015940 IPR017441 IPR028375	PF00069 PF00627 PF02149		PS00107 PS00108 PS50011 PS50030 PS50032		Ca_04329	Carbon_catabolite-derepressing_protein_kinase	XM_004489368.1	#has_ATP_binding|#has_protein_kinase_activity|#has_protein_serine/threonine_kinase_activity|#has_transferase_activity,_transferring_phosphorus-containing_groups|#involved_in_protein_phosphorylation|#located_in_cytoplasm	cd12122-AMPKA_C|cd14335-UBA_SnRK1_plant|cl17070-AMPKA_C_like|cl21453-PKc_like|cl21463-UBA_like_SF|smart00220-S_TKc	--	--	Ca_04329.1|Ca_LG_2:23041987-23046921|minus|	-0.43	-0.06	1.01	ii
Ca_04342	23169792	23171720	NA	+	Plant calmodulin-binding protein-related		IPR012417	PF07839	GO:0005516			Ca_04342	--	XM_004489383.1	#has_calmodulin_binding|#located_in_nucleus|#located_in_vacuolar_membrane	cl22702-CaM_binding	--	--	Ca_04342.1|Ca_LG_2:23169792-23171720|plus|	-0.13	0.55	1.13	ii
Ca_04350	23234833	23237750	NA	-	unknown protein		IPR021503	PF11360				Ca_04350	--	XM_004490058.1	#located_in_chloroplast	--	--	--	Ca_04350.1|Ca_LG_2:23234833-23237750|minus|	0.71	0.14	1.93	ii
Ca_04393	24137671	24141675	NA	-	RING/FYVE/PHD zinc finger superfamily protein	PTHR23012 PTHR23012	IPR011016 IPR013083 IPR022143	PF12428 PF12906	GO:0008270	PS51292	SSF57850	Ca_04393	Probable_E3_ubiquitin_ligase_SUD1	XM_004490002.1	#has_zinc_ion_binding|#located_in_nucleus	cl13815-DUF3675|cl17238-RING|smart00744-RINGv	--	--	Ca_04393.1|Ca_LG_2:24137671-24141675|minus|	0.7	0.52	1.12	ii
Ca_04407	24422906	24428070	NA	-	Ubiquitin ligase SCF complex subunit cullin n=1 Tax=Chlamydomonas reinhardtii RepID=A8I7H0_CHLRE	PTHR11932 PTHR11932	IPR001373 IPR011991 IPR016158 IPR016159 IPR019559	PF00888 PF10557	GO:0006511 GO:0031461 GO:0031625	PS50069	SSF46785 SSF74788 SSF75632	Ca_04407	Cullin-3	XM_004489980.1	#has_ubiquitin_protein_ligase_binding|#involved_in_ubiquitin-dependent_protein_catabolic_process|#located_in_cullin-RING_ubiquitin_ligase_complex|#located_in_cytosol|#located_in_nucleus	cl10551-CULLIN|cl11186-Cullin_Nedd8|smart00182-CULLIN	--	--	Ca_04407.1|Ca_LG_2:24422906-24428070|minus|	0.61	0.43	1.01	ii
Ca_04414	24577507	24578281	NA	+	Actin cross-linking protein	PTHR31205 PTHR31205	IPR007679 IPR008999	PF04601			SSF50405	Ca_04414	--	XM_004489902.1	#located_in_nucleus|#located_in_vacuole	cl22458-RICIN	--	--	Ca_04414.1|Ca_LG_2:24577507-24578281|plus|	1.7	1.39	1.81	ii
Ca_04476	25586843	25590243	NA	-	sterol 3-beta-glucosyltransferase UGT80A2-like isoform X2 [Glycine max]	PTHR11926 PTHR11926	IPR002213	PF00201	GO:0008152 GO:0016758		SSF53756	Ca_04476	Sterol_3-beta-glucosyltransferase_UGT80A2	XM_004492758.1	#has_transferase_activity,_transferring_hexosyl_groups|#involved_in_carbohydrate_metabolic_process|#involved_in_lipid_glycosylation|#involved_in_metabolic_process|#located_in_membrane|#located_in_plasma_membrane	cd03784-GT1_Gtf_like|cl10013-Glycosyltransferase_GTB_type	--	--	Ca_04476.1|Ca_LG_2:25586843-25590243|minus|	-0.28	0.38	2.08	ii
Ca_04492	25794326	25799537	NA	+	Potassium transporter family protein	PTHR30540 PTHR30540	IPR003855	PF02705	GO:0015079 GO:0016020 GO:0071805			Ca_04492	Potassium_transporter_9	XM_004489801.1	#has_potassium_ion_transmembrane_transporter_activity|#involved_in_potassium_ion_transmembrane_transport|#located_in_membrane	cl15781-K_trans	--	--	Ca_04492.1|Ca_LG_2:25794326-25799537|plus|	1.86	1.73	2.6	ii
Ca_04523	26227217	26232544	NA	-	arginyl-tRNA-protein transferase	PTHR21367 PTHR21367	IPR007471 IPR007472 IPR016181 IPR017137	PF04376 PF04377	GO:0004057 GO:0016598		SSF55729	Ca_04523	Arginyl-tRNA--protein_transferase_1	XM_004500620.1	#has_arginyltransferase_activity|#involved_in_protein_arginylation|#located_in_nucleus	cl04104-Arg_tRNA_synt_N|cl04490-ATE_N|cl17182-NAT_SF	--	--	Ca_04523.1|Ca_LG_2:26227217-26232544|minus|	1.55	1.3	2.18	ii
Ca_04527	26266636	26267606	NA	-	mitochondrial import inner membrane translocase subunit tim16-like [Glycine max]	PTHR12388	IPR005341	PF03656	GO:0005744 GO:0030150			Ca_04527	Mitochondrial_import_inner_membrane_translocase_subunit_tim16	XM_004489674.1	#located_in_mitochondrion	cl02542-DnaJ	--	--	Ca_04527.1|Ca_LG_2:26266636-26267606|minus|	1.08	0.26	1.91	ii
Ca_04529	26291419	26298267	NA	+	Regulator of Vps4 activity in the MVB pathway protein	PTHR12161 PTHR12161	IPR005061	PF03398				Ca_04529	IST1-like_protein_	XM_004489669.1	--	cl04048-Ist1	--	--	Ca_04529.1|Ca_LG_2:26291419-26298267|plus|	0.6	0.54	1.13	ii
Ca_04555	26620157	26631015	NA	+	uncharacterized protein LOC100810588 isoform X1 [Glycine max]	PTHR13992 PTHR13992	IPR001005 IPR009057 IPR017884	PF00249	GO:0003677 GO:0003682	PS51293	SSF46689	Ca_04555	Nuclear_receptor_corepressor_1	XM_004489873.1	#has_DNA_binding|#located_in_nucleus	cd00167-SANT|cl21498-SANT	MYB	--	Ca_04555.1|Ca_LG_2:26620157-26631015|plus|	-0.1	-0.17	1.03	ii
Ca_04582	26979128	26982841	NA	-	Chaperone DnaJ-domain superfamily protein	PTHR24076	IPR001623 IPR018253	PF00226		PS00636 PS50076	SSF46565	Ca_04582	Chaperone_protein_dnaJ_72	XM_004489581.1	#has_heat_shock_protein_binding|#located_in_cytoplasm	COG0484-DnaJ|cd06257-DnaJ|cl02542-DnaJ	--	--	Ca_04582.1|Ca_LG_2:26979128-26982841|minus|	-0.06	-0.2	1.99	ii
Ca_04615	27423988	27426344	NA	-	c("Ubiquinone biosynthesis protein COQ4 homolog"	PTHR12922 PTHR12922	IPR007715 IPR027540	PF05019	GO:0005743 GO:0006744			Ca_04615	Ubiquinone_biosynthesis_protein_COQ4_homolog,_mitochondrial	XM_004489630.1	#involved_in_ubiquinone_biosynthetic_process|#located_in_mitochondrion	cl02093-Coq4	--	--	Ca_04615.1|Ca_LG_2:27423988-27426344|minus|	0.51	0.53	1.1	ii
Ca_04667	28016376	28020075	NA	+	lipase 1	PTHR11005	IPR000073 IPR006693 IPR025483	PF00561 PF04083	GO:0006629 GO:0016788		SSF53474	Ca_04667	Triacylglycerol_lipase_2	XM_004489546.1	#involved_in_lipid_metabolic_process|#located_in_extracellular_region	PLN02872-PLN02872|cl04390-Abhydro_lipase|cl21494-Esterase_lipase	--	--	Ca_04667.1|Ca_LG_2:28016376-28020075|plus|	1.42	0.98	1.21	ii
Ca_04680	28158725	28163893	NA	-	GTP-binding nuclear Ran-like protein	PTHR24073 PTHR24073	IPR001806 IPR002041 IPR003578 IPR003579 IPR005225 IPR020849 IPR027417	PF00071	GO:0003924 GO:0005525 GO:0005622 GO:0006184 GO:0006886 GO:0006913 GO:0007165	PS51419	SSF52540	Ca_04680	Ras-related_protein_RABB1b	XM_004489493.1	#has_GTP_binding|#involved_in_protein_transport|#involved_in_small_GTPase_mediated_signal_transduction|#located_in_Golgi_apparatus|#located_in_chloroplast	PLN03108-PLN03108|cd01866-Rab2|cl21455-ABC_ATPase	--	--	Ca_04680.1|Ca_LG_2:28158725-28163893|minus|	-0.58	-0.16	1.2	ii
Ca_04707	28577611	28578949	NA	+	RING/U-box superfamily protein	PTHR22763 PTHR22763	IPR001841 IPR013083	PF13639	GO:0005515 GO:0008270	PS50089	SSF57850	Ca_04707	E3_ubiquitin-protein_ligase_RING1-like	XM_004507212.1	#has_zinc_ion_binding|#located_in_cytoplasm	cd00162-RING|cl17238-RING	--	--	Ca_04707.1|Ca_LG_2:28577611-28578949|plus|	-0.36	0.03	1.03	ii
Ca_04729	28853021	28855770	NA	-	probable carboxylesterase 11-like [Glycine max]	PTHR23024 PTHR23024	IPR013094	PF07859	GO:0008152 GO:0016787		SSF53474	Ca_04729	Probable_carboxylesterase_16	XM_004489513.1	#has_hydrolase_activity|#involved_in_metabolic_process|#located_in_extracellular_region	cl21494-Esterase_lipase	--	--	Ca_04729.1|Ca_LG_2:28853021-28855770|minus|	0.43	0.54	1.04	ii
Ca_04806	29789214	29793677	NA	-	Cysteine proteinases superfamily protein	PTHR12419 PTHR12419	IPR003323	PF02338		PS50802	SSF54001	Ca_04806	OTU_domain-containing_protein_DDB_G0284757	XM_004489683.1	#located_in_nucleus	cl19932-OTU	--	--	Ca_04806.1|Ca_LG_2:29789214-29793677|minus|	1.74	1.28	1.75	ii
Ca_04812	29889455	29891645	NA	+	glycoside hydrolase family 81 protein	PTHR31983	IPR005200	PF03639	GO:0016998 GO:0052861 GO:0052862			Ca_04812	Endo-1,3(4)-beta-glucanase_1	XM_004514375.1	#involved_in_cell_wall_macromolecule_catabolic_process|#located_in_chloroplast	cl02310-Glyco_hydro_81	--	--	Ca_04812.1|Ca_LG_2:29889455-29891645|plus|	1.72	1.07	1.47	ii
Ca_04829	30155176	30155874	NA	-	uncharacterized protein At5g19025-like [Glycine max]	PTHR10759 PTHR10759	IPR008195		GO:0003735 GO:0005622 GO:0005840 GO:0006412			Ca_04829	Uncharacterized_protein_At5g19025	XM_004489341.1	#functions_as_structural_constituent_of_ribosome|#involved_in_translation|#located_in_intracellular|#located_in_ribosome	--	--	--	Ca_04829.1|Ca_LG_2:30155176-30155874|minus|	1.38	1	2.12	ii
Ca_04880	30794765	30804687	NA	-	paired amphipathic helix SIN3-like protein	PTHR12346	IPR003822 IPR013194	PF02671 PF08295	GO:0005634 GO:0006355	PS51477	SSF47762	Ca_04880	Paired_amphipathic_helix_protein_Sin3-like_2	XM_004489294.1	#involved_in_regulation_of_transcription,_DNA-dependent|#located_in_nucleus	COG5602-SIN3|cl07053-Sin3_corepress|cl07842-PAH	--	--	Ca_04880.1|Ca_LG_2:30794765-30804687|minus|	0.1	0.11	1.3	ii
Ca_04899	31073957	31111284	NA	+	Peroxidase superfamily protein	PTHR11903 PTHR11903	IPR002007 IPR010255	PF03098	GO:0004601 GO:0006979 GO:0020037 GO:0055114	PS50292	SSF48113	Ca_04899	Alpha-dioxygenase_2	XM_004489262.1	#has_heme_binding|#has_peroxidase_activity|#involved_in_oxidation-reduction_process|#involved_in_response_to_oxidative_stress|#located_in_extracellular_region	cd09818-PIOX_like|cl14561-An_peroxidase_like	--	--	Ca_04899.1|Ca_LG_2:31073957-31111284|plus|	1.75	1	1.56	ii
Ca_04901	31134371	31141934	NA	-	J domain-containing protein DDB_G0295729-like isoform X2 [Glycine max]	PTHR15141 PTHR15141	IPR001025 IPR003617 IPR017923	PF01426 PF08711	GO:0003677 GO:0003682 GO:0005634 GO:0006351	PS51038 PS51319	SSF47676	Ca_04901	--	XM_004489265.1	#has_DNA_binding|#involved_in_regulation_of_transcription,_DNA-dependent|#involved_in_transcription,_DNA-dependent|#located_in_integral_to_membrane|#located_in_nucleus	TIGR01385-Putative_transcription_elongation_factor_S-II|cd00183-TFIIS_I|cl00146-TFIIS_I|cl02608-BAH	--	--	Ca_04901.1|Ca_LG_2:31134371-31141934|minus|	0.36	0.47	1.17	ii
Ca_04931	31378879	31383056	NA	+	Protein kinase superfamily protein	PTHR24360 PTHR24360	IPR000719 IPR002290 IPR008271 IPR011009 IPR017441 IPR018222	PF00069	GO:0004672 GO:0004674 GO:0005524 GO:0006468 GO:0016772	PS00107 PS00108 PS50011 PS50177	SSF54427 SSF56112	Ca_04931	Mitogen-activated_protein_kinase_kinase_6	XM_004489180.1	#has_ATP_binding|#has_protein_kinase_activity|#has_protein_serine/threonine_kinase_activity|#has_transferase_activity,_transferring_phosphorus-containing_groups|#involved_in_protein_phosphorylation|#located_in_plasma_membrane	cd06623-PKc_MAPKK_plant_like|cl09109-NTF2_like|cl21453-PKc_like|smart00220-S_TKc	--	--	Ca_04931.1|Ca_LG_2:31378879-31383056|plus|	0.78	0.52	1.08	ii
Ca_04958	31666030	31670996	NA	-	unknown protein							Ca_04958	--	XM_004489221.1	#has_protein_modification_of_type_N-terminal_protein_myristoylation|#located_in_nucleus	cl03224-Porin3	--	--	Ca_04958.1|Ca_LG_2:31666030-31670996|minus|	1.52	1.73	2.1	ii
Ca_04970	31793062	31796800	NA	-	Protein kinase superfamily protein	PTHR24420	IPR000719 IPR001245 IPR008271 IPR011009 IPR013320 IPR017441	PF07714	GO:0004672 GO:0004674 GO:0005524 GO:0006468 GO:0016772	PS00107 PS00108 PS50011	SSF56112	Ca_04970	Probable_receptor-like_protein_kinase_At5g47070	XM_004516935.1	#has_ATP_binding|#has_protein_kinase_activity|#has_protein_serine/threonine_kinase_activity|#has_transferase_activity,_transferring_phosphorus-containing_groups|#involved_in_protein_phosphorylation|#located_in_plasma_membrane	cd14066-STKc_IRAK|cl21453-PKc_like|smart00221-STYKc	--	--	Ca_04970.1|Ca_LG_2:31793062-31796800|minus|	1.51	1.01	1.42	ii
Ca_04972	31820672	31822756	NA	+	c("zinc finger CCCH domain protein"	PTHR14493 PTHR14493	IPR000571 IPR002110 IPR020683	PF00642 PF12796	GO:0005515 GO:0046872	PS50088 PS50103 PS50297	SSF48403	Ca_04972	Zinc_finger_CCCH_domain-containing_protein_29	XM_004490974.1	#has_nucleic_acid_binding|#has_zinc_ion_binding|#located_in_nucleus	cd00204-ANK|cl02529-ANK|cl11592-zf-CCCH|cl20612-FAM75|smart00356-ZnF_C3H1	C3H	--	Ca_04972.1|Ca_LG_2:31820672-31822756|plus|	1.98	1.78	2.42	ii
Ca_04974	31845191	31848298	NA	+	2-oxoglutarate (2OG) and Fe(II)-dependent oxygenase superfamily protein	PTHR10209 PTHR10209	IPR027443				SSF51197	Ca_04974	Gibberellin_2-beta-dioxygenase_1	XM_004490971.1	#located_in_chloroplast	COG3491-PcbC|cl21496-2OG-FeII_Oxy|cl21672-DIOX_N	--	--	Ca_04974.1|Ca_LG_2:31845191-31848298|plus|	1.82	0.81	1.75	ii
Ca_05005	32230691	32238039	NA	+	Protein kinase superfamily protein	PTHR31426 PTHR31426	IPR000719 IPR001890 IPR002290 IPR008271 IPR011009	PF00069 PF01985	GO:0003723 GO:0004672 GO:0004674 GO:0005524 GO:0006468 GO:0016772	PS00108 PS50011 PS51295	SSF56112 SSF75471	Ca_05005	Uncharacterized_CRM_domain-containing_protein_At3g25440,_chloroplastic	XM_004489142.1	#has_RNA_binding|#located_in_chloroplast	cl00663-CRS1_YhbY|cl21453-PKc_like|smart01103-CRS1_YhbY	--	--	Ca_05005.1|Ca_LG_2:32230691-32238039|plus|	-0.61	-0.36	1.05	ii
Ca_05028	32792100	32800441	NA	+	ARID/BRIGHT DNA-binding domain-containing protein	PTHR22970	IPR001606 IPR011011 IPR013083	PF01388	GO:0003677 GO:0005622	PS51011	SSF46774 SSF57903	Ca_05028	AT-rich_interactive_domain-containing_protein_4	XM_004510505.1	#has_DNA_binding|#has_zinc_ion_binding|#located_in_intracellular	cl02633-ARID|cl17040-ADDz|smart01014-ARID	--	--	Ca_05028.1|Ca_LG_2:32792100-32800441|plus|	-0.13	0.25	1.87	ii
Ca_05031	32837084	32847876	NA	+	phosphatidylinositol-4-phosphate 5-kinase family protein	PTHR11353 PTHR11353	IPR000306 IPR002423 IPR002498 IPR011011 IPR013083 IPR016034 IPR017455 IPR027409 IPR027483 IPR027484	PF00118 PF01363 PF01504		PS50178 PS51455		Ca_05031	1-phosphatidylinositol-3-phosphate_5-kinase_FAB1B	XM_004510509.1	#has_ATP_binding|#has_metal_ion_binding|#has_phosphatidylinositol_phosphate_kinase_activity|#located_in_cytoplasm	cd00065-FYVE|cd03334-Fab1_TCP|cl02572-PIPKc|cl02777-chaperonin_like|cl17764-FYVE	--	--	Ca_05031.1|Ca_LG_2:32837084-32847876|plus|	1.15	0.77	2.41	ii
Ca_05082	540594	548838	NA	-	Regulator of chromosome condensation (RCC1) family protein	PTHR22870 PTHR22870	IPR000408 IPR002110 IPR009091 IPR020683	PF00415 PF12796	GO:0005515	PS50012 PS50088 PS50297	SSF48403 SSF50985	Ca_05082	Inhibitor_of_Bruton_tyrosine_kinase_	XM_004493130.1	--	cd00204-ANK|cd14821-SPOP_C_like|cl02529-ANK|cl06652-BACK_like|cl08266-RCC1|cl16296-RCC1_2	--	--	Ca_05082.1|Ca_LG_3:540594-548702|minus|	0.01	0.96	1.5	ii
Ca_05082	540594	548838	NA	-	Regulator of chromosome condensation (RCC1) family protein	PTHR22870 PTHR22870	IPR000408 IPR002110 IPR009091 IPR020683	PF00415 PF12796	GO:0005515	PS50012 PS50088 PS50297	SSF48403 SSF50985	Ca_05082	Inhibitor_of_Bruton_tyrosine_kinase_	XM_004493130.1	--	cd00204-ANK|cd14821-SPOP_C_like|cl02529-ANK|cl06652-BACK_like|cl08266-RCC1|cl16296-RCC1_2	--	--	Ca_05082.2|Ca_LG_3:540594-548838|minus|	0.06	0.98	1.32	ii
Ca_05105	748442	755433	NA	+	cationic amino acid transporter 4	PTHR11785 PTHR11785	IPR002293	PF13520 PF13906	GO:0003333 GO:0015171 GO:0016020			Ca_05105	Cationic_amino_acid_transporter_3,_mitochondrial	XM_004493157.1	#has_amino_acid_transmembrane_transporter_activity|#has_protein_modification_of_type_N-terminal_protein_myristoylation|#involved_in_amino_acid_transmembrane_transport|#involved_in_transmembrane_transport|#involved_in_transport|#located_in_membrane	TIGR00906-Low_affinity_cationic_amino_acid_transporter_2|cl00456-SLC5-6-like_sbd|cl18287-AA_permease_C	--	--	Ca_05105.1|Ca_LG_3:748442-755433|plus|	-0.27	-0.55	1.51	ii
Ca_05106	757959	764157	NA	+	cationic amino acid transporter 2	PTHR11785 PTHR11785	IPR002293	PF13520 PF13906	GO:0003333 GO:0015171 GO:0016020			Ca_05106	Cationic_amino_acid_transporter_4,_vacuolar	XM_004493158.1	#has_amino_acid_transmembrane_transporter_activity|#involved_in_amino_acid_transmembrane_transport|#involved_in_transmembrane_transport|#involved_in_transport|#located_in_membrane|#located_in_vacuolar_membrane|#located_in_vacuole	TIGR00906-Low_affinity_cationic_amino_acid_transporter_2|cl00456-SLC5-6-like_sbd|cl18287-AA_permease_C	--	--	Ca_05106.1|Ca_LG_3:757959-764157|plus|	-0.41	-0.5	1.21	ii
Ca_05124	973589	976886	NA	+	bZIP transcription factor family protein	PTHR22952 PTHR22952	IPR004827 IPR020983	PF00170 PF12498	GO:0003700 GO:0006355 GO:0043565	PS00036 PS50217	SSF57959	Ca_05124	Light-inducible_protein_CPRF2	XM_004494908.1	#involved_in_regulation_of_transcription,_DNA-dependent|#located_in_nucleus	cl13879-bZIP_C|cl21462-bZIP	bZIP	--	Ca_05124.1|Ca_LG_3:973589-976886|plus|	1.66	0.87	3.07	ii
Ca_05125	982220	990456	NA	-	mediator of RNA polymerase II transcription subunit 14	PTHR12809 PTHR12809	IPR013947	PF08638	GO:0001104 GO:0006357 GO:0016592			Ca_05125	Mediator_of_RNA_polymerase_II_transcription_subunit_14	XM_004494644.1	#located_in_nucleus|#located_in_plasmodesma	cl07312-Med14	--	--	Ca_05125.1|Ca_LG_3:982220-990456|minus|	-0.25	0.02	1.65	ii
Ca_05131	1106435	1112023	NA	-	alpha/beta-hydrolase superfamily protein	PTHR12482 PTHR12482	IPR007751	PF05057			SSF53474 SSF54001	Ca_05131	Putative_lipase_C4A8.10	XR_189975.1	#located_in_chloroplast	cl21494-Esterase_lipase	--	--	Ca_05131.1|Ca_LG_3:1106435-1112023|minus|	0.6	0.48	1.18	ii
Ca_05185	2133338	2136682	NA	+	Transducin/WD40 repeat-like superfamily protein	PTHR14221 PTHR14221	IPR001680 IPR015943 IPR017986 IPR020472	PF00400	GO:0005515	PS50082 PS50294	SSF50978	Ca_05185	WD_repeat-containing_protein_44	XM_004503512.1	#located_in_cytoplasm	COG2319-COG2319|cl02567-WD40	--	--	Ca_05185.1|Ca_LG_3:2133338-2136682|plus|	1.11	1.09	1.23	ii
Ca_05196	2207278	2208909	NA	-	scarecrow-like transcription factor PAT1-like [Glycine max]	PTHR31636 PTHR31636	IPR005202	PF03514		PS50985		Ca_05196	Scarecrow-like_protein_13	XM_004507551.1	#located_in_nucleus	cl15987-GRAS	--	--	Ca_05196.1|Ca_LG_3:2207278-2208909|minus|	1.35	1.41	1.42	ii
Ca_05205	2457429	2458871	NA	+	F-box protein	PTHR32133 PTHR32133	IPR001810 IPR015915	PF00646	GO:0005515		SSF11728 SSF81383	Ca_05205	SKP1-interacting_partner_15	XM_004515068.1	#located_in_nucleus	cl02535-F-box|cl02701-Kelch_3	--	--	Ca_05205.1|Ca_LG_3:2457429-2458871|plus|	1.15	0.73	2.16	ii
Ca_05219	2666435	2670607	NA	+	protein serine/threonine phosphatases	PTHR24354 PTHR24354	IPR000719 IPR000961 IPR002290 IPR008271 IPR011009 IPR017441	PF00069	GO:0004672 GO:0004674 GO:0005524 GO:0006468 GO:0016772	PS00107 PS00108 PS50011 PS51285	SSF56112	Ca_05219	Serine/threonine-protein_kinase_AtPK1/AtPK6	XM_004492515.1	#has_ATP_binding|#has_protein_kinase_activity|#has_protein_serine/threonine_kinase_activity|#has_transferase_activity,_transferring_phosphorus-containing_groups|#involved_in_protein_phosphorylation	cd05123-STKc_AGC|cl11395-Pkinase_C|cl21453-PKc_like|smart00133-S_TK_X|smart00220-S_TKc	--	--	Ca_05219.1|Ca_LG_3:2666435-2670607|plus|	0.91	0.25	2.59	ii
Ca_05261	3107544	3116665	NA	+	MATE efflux family protein	PTHR11206 PTHR11206	IPR002528	PF01554	GO:0006855 GO:0015238 GO:0015297 GO:0016020 GO:0055085			Ca_05261	MATE_efflux_family_protein_2,_chloroplastic	XM_004492443.1	#has_antiporter_activity|#has_drug_transmembrane_transporter_activity|#involved_in_drug_transmembrane_transport|#involved_in_transmembrane_transport|#located_in_membrane|#located_in_plasma_membrane	TIGR00797-Multidrug_resistance_protein_HmrM|cl09326-MATE_like	--	--	Ca_05261.1|Ca_LG_3:3107544-3116665|plus|	1.08	0.84	1.46	ii
Ca_05263	3130444	3131946	NA	-	Pentatricopeptide repeat (PPR) superfamily protein	PTHR24015	IPR002885	PF01535 PF13041		PS51375		Ca_05263	Pentatricopeptide_repeat-containing_protein_At2g38420,_mitochondrial	AC150384.17	#located_in_mitochondrion	TIGR00756-PPR|cl03252-PPR	--	--	Ca_05263.1|Ca_LG_3:3130444-3131946|minus|	0.88	0.37	1.52	ii
Ca_05265	3143817	3149345	NA	+	ENTH/VHS/GAT family protein	PTHR13856 PTHR13856	IPR002014 IPR004152 IPR008942 IPR018205	PF00790 PF03127	GO:0005622 GO:0006886	PS50179 PS50909	SSF48464 SSF89009	Ca_05265	TOM1-like_protein_2	XM_004492470.1	#involved_in_intracellular_protein_transport|#located_in_intracellular|#located_in_nucleus|#located_in_plasma_membrane	cd03561-VHS|cd14231-GAT_GGA_like_plant|cl02544-VHS_ENTH_ANTH|cl03906-GAT_SF|cl21892-ECM1	--	--	Ca_05265.1|Ca_LG_3:3143817-3149345|plus|	0.94	0.98	2.13	ii
Ca_05280	3343706	3346760	NA	-	uncharacterized protein LOC100794599 isoform X6 [Glycine max]	PTHR11102 PTHR11102	IPR006597 IPR011990	PF08238	GO:0005515		SSF81901	Ca_05280	--	XM_004492464.1	#located_in_nucleus	COG0790-COG0790|cl02723-Sel1|smart00671-SEL1	--	--	Ca_05280.1|Ca_LG_3:3343706-3346760|minus|	1.26	0.98	1.92	ii
Ca_05306	3775369	3781864	NA	-	Transcription elongation factor Spt5	PTHR11125	IPR005100 IPR005824 IPR006645 IPR008991 IPR014722 IPR017071	PF00467 PF03439	GO:0006355 GO:0006357 GO:0032784		SSF50104	Ca_05306	Putative_transcription_elongation_factor_SPT5_homolog_2	XM_004502520.1	#functions_as_structural_constituent_of_ribosome|#involved_in_positive_regulation_of_transcription_elongation_from_RNA_polymerase_II_promoter|#involved_in_regulation_of_DNA-dependent_transcription,_elongation|#involved_in_regulation_of_transcription_from_RNA_polymerase_II_promoter|#involved_in_translation|#located_in_intracellular|#located_in_nucleus|#located_in_ribosome	COG5164-SPT5|TIGR00405-Transcription_elongation_factor_Spt5|cd06081-KOW_Spt5_1|cd06082-KOW_Spt5_2|cd06083-KOW_Spt5_3|cd06084-KOW_Spt5_4|cd06085-KOW_Spt5_5|cd09888-NGN_Euk|cl00354-KOW|cl02766-NGN	--	--	Ca_05306.2|Ca_LG_3:3776590-3781864|minus|	-0.26	-0.09	1.26	ii
Ca_05306	3775369	3781864	NA	-	Transcription elongation factor Spt5	PTHR11125	IPR005100 IPR005824 IPR006645 IPR008991 IPR014722 IPR017071	PF00467 PF03439	GO:0006355 GO:0006357 GO:0032784		SSF50104	Ca_05306	Putative_transcription_elongation_factor_SPT5_homolog_2	XM_004502520.1	#functions_as_structural_constituent_of_ribosome|#involved_in_positive_regulation_of_transcription_elongation_from_RNA_polymerase_II_promoter|#involved_in_regulation_of_DNA-dependent_transcription,_elongation|#involved_in_regulation_of_transcription_from_RNA_polymerase_II_promoter|#involved_in_translation|#located_in_intracellular|#located_in_nucleus|#located_in_ribosome	COG5164-SPT5|TIGR00405-Transcription_elongation_factor_Spt5|cd06081-KOW_Spt5_1|cd06082-KOW_Spt5_2|cd06083-KOW_Spt5_3|cd06084-KOW_Spt5_4|cd06085-KOW_Spt5_5|cd09888-NGN_Euk|cl00354-KOW|cl02766-NGN	--	--	Ca_05306.1|Ca_LG_3:3775369-3781864|minus|	0.47	0.07	1.89	ii
Ca_05434	6112524	6120812	NA	+	E3 ubiquitin-protein ligase Hakai-like isoform X3 [Glycine max]	PTHR13480 PTHR13480	IPR007087 IPR017907		GO:0046872	PS00028 PS00518		Ca_05434	E3_ubiquitin-protein_ligase_Hakai	XM_004514431.1	#has_zinc_ion_binding|#located_in_intracellular|#located_in_nucleus	cl05270-LAP1C	--	--	Ca_05434.1|Ca_LG_3:6112524-6120812|plus|	-0.24	0	1.17	ii
Ca_05521	7839744	7844260	NA	+	prenylated RAB acceptor 1.A1	PTHR12859	IPR004895	PF03208				Ca_05521	PRA1_family_protein_A1	XM_004515886.1	#located_in_nucleus	cl02137-PRA1	--	--	Ca_05521.1|Ca_LG_3:7839744-7844260|plus|	0.68	0.65	1.2	ii
Ca_05522	7866082	7869483	NA	+	Protein kinase family protein	PTHR24420	IPR000719 IPR002290 IPR008271 IPR011009 IPR013320 IPR017441 IPR025287	PF00069 PF13947	GO:0004672 GO:0004674 GO:0005524 GO:0006468 GO:0016772 GO:0030247	PS00107 PS00108 PS50011	SSF56112	Ca_05522	Wall-associated_receptor_kinase-like_20	XM_004491936.1	#has_ATP_binding|#has_protein_kinase_activity|#has_protein_serine/threonine_kinase_activity|#has_transferase_activity,_transferring_phosphorus-containing_groups|#involved_in_protein_phosphorylation	cd14066-STKc_IRAK|cl21453-PKc_like|smart00219-TyrKc	--	--	Ca_05522.1|Ca_LG_3:7866082-7869483|plus|	0.43	0.05	1.94	ii
Ca_05541	8162180	8167451	NA	+	proteasome inhibitor-related	PTHR13266	IPR021625	PF11566				Ca_05541	Probable_proteasome_inhibitor_	XM_004492314.1	--	cl07260-PI31_Prot_C|cl13079-PI31_Prot_N	--	--	Ca_05541.1|Ca_LG_3:8162180-8167451|plus|	0.92	0.89	1.56	ii
Ca_05544	8242196	8247327	NA	+	respiratory burst oxidase homolog A	PTHR11972 PTHR11972	IPR000778 IPR002048 IPR011992 IPR013112 IPR013121 IPR013130 IPR013623 IPR017927 IPR017938 IPR018247	PF01794 PF08022 PF08030 PF08414 PF13499		PS00018 PS50222 PS51384		Ca_05544	Putative_respiratory_burst_oxidase_homolog_protein_H	XM_004492281.1	#has_calcium_ion_binding|#has_electron_carrier_activity|#has_flavin_adenine_dinucleotide_binding|#has_iron_ion_binding|#has_oxidoreductase_activity|#has_oxidoreductase_activity,_acting_on_NAD(P)H,_oxygen_as_acceptor|#has_peroxidase_activity|#involved_in_oxidation-reduction_process|#located_in_integral_to_membrane|#located_in_membrane|#located_in_mitochondrion	cd00051-EFh|cd06186-NOX_Duox_like_FAD_NADP|cl01043-Ferric_reduct|cl06868-FNR_like|cl07149-NADPH_Ox|cl08302-EFh	--	--	Ca_05544.1|Ca_LG_3:8242196-8247327|plus|	-0.17	-0.12	1.63	ii
Ca_05572	8918706	8926411	NA	+	sphingosine-1-phosphate lyase	PTHR11999 PTHR11999	IPR002129 IPR015421 IPR015424	PF00282	GO:0003824 GO:0016831 GO:0019752 GO:0030170		SSF53383	Ca_05572	Sphingosine-1-phosphate_lyase	XM_004492002.1	#has_carboxy-lyase_activity|#has_catalytic_activity|#has_pyridoxal_phosphate_binding|#involved_in_carboxylic_acid_metabolic_process|#located_in_membrane	cl18945-AAT_I	--	--	Ca_05572.1|Ca_LG_3:8918706-8926411|plus|	1.6	1.15	1.37	ii
Ca_05611	9717873	9721547	NA	+	U-box domain-containing protein 5-like [Glycine max]	PTHR22849 PTHR22849	IPR003613 IPR011989 IPR013083 IPR016024	PF04564 PF05804	GO:0000151 GO:0004842 GO:0005488 GO:0016567		SSF48371 SSF57850	Ca_05611	U-box_domain-containing_protein_5	XM_004509217.1	#has_kinesin_binding|#has_ubiquitin-protein_ligase_activity|#involved_in_protein_ubiquitination|#located_in_kinesin_complex|#located_in_ubiquitin_ligase_complex	cd00020-ARM|cl17238-RING|cl22454-ARM|smart00504-Ubox	--	--	Ca_05611.1|Ca_LG_3:9717873-9721547|plus|	1	0.86	1.65	ii
Ca_05765	13169283	13170865	NA	-	Adenosylmethionine decarboxylase family protein	PTHR11570 PTHR11570	IPR001985 IPR012511 IPR016067 IPR018166 IPR018167	PF01536 PF08132	GO:0004014 GO:0006597 GO:0008295	PS01336	SSF56276	Ca_05765	S-adenosylmethionine_decarboxylase_proenzyme	XM_004491714.1	#has_adenosylmethionine_decarboxylase_activity|#involved_in_spermidine_biosynthetic_process|#involved_in_spermine_biosynthetic_process	PLN02524-PLN02524|cl03253-SAM_decarbox|cl06942-AdoMetDC_leader	--	--	Ca_05765.1|Ca_LG_3:13169283-13170865|minus|	0.72	0.68	2.06	ii
Ca_05798	13593161	13597860	NA	+	mannose-6-phosphate isomerase	PTHR10309 PTHR10309	IPR001250 IPR011051 IPR014710 IPR016305 IPR018050	PF01238	GO:0004476 GO:0005975 GO:0008270 GO:0009298	PS00965 PS00966	SSF51182	Ca_05798	Mannose-6-phosphate_isomerase_2	XM_004489051.1	#has_mannose-6-phosphate_isomerase_activity|#has_zinc_ion_binding|#located_in_cytoplasm	COG1482-ManA|PLN02288-PLN02288|cl21464-ABD	--	--	Ca_05798.1|Ca_LG_3:13593161-13597860|plus|	1.32	0.6	2.24	ii
Ca_05805	13723632	13731360	NA	-	clathrin interactor EPSIN 2-like isoform X2 [Glycine max]	PTHR12276 PTHR12276	IPR001026 IPR008942 IPR013809	PF01417		PS50942	SSF48464	Ca_05805	Clathrin_interactor_EPSIN_3	XM_004489075.1	#located_in_nucleus	cd03571-ENTH_epsin|cl02544-VHS_ENTH_ANTH|cl21734-PRP38_assoc	--	--	Ca_05805.1|Ca_LG_3:13723632-13731360|minus|	1.7	1.56	1.53	ii
Ca_05842	14649897	14657691	NA	-	Regulator of chromosome condensation (RCC1) family protein	PTHR22870 PTHR22870	IPR000408 IPR009091	PF00415 PF13540		PS00626 PS50012	SSF50985	Ca_05842	Ultraviolet-B_receptor_UVR8_	XM_004491851.1	--	cl08266-RCC1|cl16296-RCC1_2	--	--	Ca_05842.1|Ca_LG_3:14649897-14657691|minus|	-0.32	-0.5	1.24	ii
Ca_05845	14684814	14688286	NA	+	RING finger protein 165-like [Glycine max]	PTHR22766 PTHR22766	IPR001841 IPR013083	PF13639	GO:0005515 GO:0008270	PS50089	SSF57850	Ca_05845	E3_ubiquitin-protein_ligase_At3g02290	XR_189476.1	#has_zinc_ion_binding|#located_in_cytoplasm	cd00162-RING|cl17238-RING	--	--	Ca_05845.1|Ca_LG_3:14684814-14688286|plus|	0.56	0.12	1.21	ii
Ca_05867	15038193	15041398	NA	-	membrane-anchored ubiquitin-fold protein 2	PTHR13169	IPR017000	PF13881			SSF54236	Ca_05867	Membrane-anchored_ubiquitin-fold_protein_1	XM_004491823.1	#located_in_plasma_membrane	cl00155-UBQ	--	--	Ca_05867.1|Ca_LG_3:15038193-15041398|minus|	1.85	1.12	2.1	ii
Ca_05912	15716052	15720823	NA	-	Transmembrane amino acid transporter family protein	PTHR22950 PTHR22950	IPR013057	PF01490				Ca_05912	Sodium-coupled_neutral_amino_acid_transporter_2_	XM_004491908.1	--	COG0814-SdaC|cl00456-SLC5-6-like_sbd	--	--	Ca_05912.1|Ca_LG_3:15716052-15720823|minus|	1.42	1.63	2.35	ii
Ca_05939	16307437	16311932	NA	-	nuclear matrix constituent protein-related	PTHR31908 PTHR31908						Ca_05939	Putative_nuclear_matrix_constituent_protein_1-like_protein	XM_004514352.1	#located_in_cytosol|#located_in_nucleus	cl20140-Rota_VP2	--	--	Ca_05939.1|Ca_LG_3:16307437-16311932|minus|	0.03	-0.01	1.44	ii
Ca_05976	17125217	17130165	NA	-	CDP-diacylglycerol--glycerol-3-phosphate 3-phosphatidyltransferase n=5 Tax=Andropogoneae RepID=K7VMX5_MAIZE	PTHR14269	IPR000462 IPR004570	PF01066	GO:0008444 GO:0008654 GO:0016020 GO:0016021 GO:0016780	PS00379		Ca_05976	CDP-diacylglycerol--glycerol-3-phosphate_3-phosphatidyltransferase	XM_004515520.1	#has_CDP-diacylglycerol-glycerol-3-phosphate_3-phosphatidyltransferase_activity|#has_phosphotransferase_activity,_for_other_substituted_phosphate_groups|#involved_in_phospholipid_biosynthetic_process|#located_in_chloroplast|#located_in_chloroplast_envelope|#located_in_integral_to_membrane|#located_in_membrane	cl00453-CDP-OH_P_transf	--	--	Ca_05976.1|Ca_LG_3:17125217-17130165|minus|	2.06	1.06	2.33	ii
Ca_05983	17203582	17208504	NA	-	uncharacterized protein At2g33490-like isoform X5 [Glycine max]		IPR004148 IPR027267	PF03114	GO:0005515 GO:0005737		SSF10365	Ca_05983	Uncharacterized_protein_At2g33490	XM_003620916.1	#located_in_nucleus|#located_in_plasma_membrane	cd07307-BAR|cl12013-BAR	--	--	Ca_05983.1|Ca_LG_3:17203582-17208504|minus|	1.98	1.85	2.16	ii
Ca_06003	17585087	17587934	NA	-	F-box-like protein	PTHR20995 PTHR20995	IPR001810	PF12937	GO:0005515	PS50181	SSF81383	Ca_06003	F-box_protein_At5g39250	XM_004489446.1	#located_in_nucleus	cl02535-F-box	--	--	Ca_06003.1|Ca_LG_3:17585087-17587934|minus|	0.56	0.47	1.1	ii
Ca_06025	18074769	18079985	NA	+	aldehyde dehydrogenase family 2 member C4-like [Glycine max]	PTHR11699 PTHR11699	IPR015590 IPR016160 IPR016161 IPR016162 IPR016163	PF00171	GO:0008152 GO:0016491 GO:0016620 GO:0055114	PS00070 PS00687	SSF53720	Ca_06025	Aldehyde_dehydrogenase,_cytosolic_1	XM_004509777.1	#has_oxidoreductase_activity|#involved_in_metabolic_process|#involved_in_oxidation-reduction_process|#located_in_cytoplasm	PLN02466-PLN02466|cd07142-ALDH_F2BC|cl11961-ALDH-SF	--	--	Ca_06025.1|Ca_LG_3:18074769-18079985|plus|	1.31	1.28	3.03	ii
Ca_06037	18314861	18318095	NA	-	flocculation protein FLO11 isoform X3 [Glycine max]	PTHR31949 PTHR31949						Ca_06037	--	XM_004492371.1	#located_in_nucleus	cl21218-DUF4607	--	--	Ca_06037.1|Ca_LG_3:18314861-18318095|minus|	0.94	0.8	1.15	ii
Ca_06146	20705218	20706028	NA	-	maternal effect embryo arrest 60							Ca_06146	--	XM_004492174.1	#located_in_chloroplast	--	--	--	Ca_06146.1|Ca_LG_3:20705218-20706028|minus|	-0.44	0.2	1.02	ii
Ca_06150	20776558	20779651	NA	+	metacaspase 1	PTHR31773 PTHR31773	IPR005735 IPR011600	PF00656 PF06943	GO:0004197 GO:0006508			Ca_06150	Metacaspase-1	XM_004492179.1	#involved_in_proteolysis	TIGR01053-zinc-finger_protein_Lsd1|cl00042-CASc|cl22603-zf-LSD1	LBD	--	Ca_06150.1|Ca_LG_3:20776558-20779651|plus|	1.45	1.13	1.23	ii
Ca_06195	21866120	21868580	NA	+	glutamate receptor 2.5	PTHR18966 PTHR18966	IPR001638 IPR001828 IPR028082	PF00497 PF01094	GO:0005215 GO:0006810		SSF53822 SSF53850	Ca_06195	Glutamate_receptor_2.5	XM_004513978.1	#has_G-protein_coupled_receptor_activity|#has_extracellular-glutamate-gated_ion_channel_activity|#has_ionotropic_glutamate_receptor_activity|#has_transporter_activity|#involved_in_G-protein_coupled_receptor_signaling_pathway|#involved_in_transport|#located_in_integral_to_membrane|#located_in_membrane	cl10011-Periplasmic_Binding_Protein_Type_1|cl21456-Periplasmic_Binding_Protein_Type_2	--	--	Ca_06195.1|Ca_LG_3:21866120-21868580|plus|	1.44	0.46	2.31	ii
Ca_06235	22497349	22498816	NA	+	transcription factor GTE10-like [Glycine max]	PTHR22880	IPR001487 IPR027353	PF00439	GO:0005515	PS50014 PS51525	SSF47370	Ca_06235	Transcription_factor_GTE8	XM_004516226.1	#located_in_chloroplast|#located_in_nucleus	cd05506-Bromo_plant1|cl02556-Bromodomain	--	--	Ca_06235.1|Ca_LG_3:22497349-22498816|plus|	0.57	0.64	1.37	ii
Ca_06236	22514706	22516058	NA	+	transcription factor GTE8-like isoform X2 [Glycine max]							Ca_06236	Transcription_factor_GTE11	XM_004516227.1	#located_in_nucleus	PLN03086-PLN03086	--	--	Ca_06236.1|Ca_LG_3:22514706-22516058|plus|	0.84	0.48	2.03	ii
Ca_06263	22940395	22942464	NA	-	receptor lectin kinase	PTHR24420 PTHR24420	IPR000719 IPR001220 IPR002290 IPR008271 IPR008985 IPR011009 IPR013320 IPR017441	PF00069 PF00139	GO:0004672 GO:0004674 GO:0005524	PS00107 PS00108 PS50011	SSF49899 SSF56112	Ca_06263	Probable_L-type_lectin-domain_containing_receptor_kinase_I.5	XM_004492111.1	#has_ATP_binding|#has_protein_kinase_activity|#has_protein_serine/threonine_kinase_activity|#has_protein_tyrosine_kinase_activity|#has_transferase_activity,_transferring_phosphorus-containing_groups|#involved_in_protein_phosphorylation|#located_in_plasma_membrane	cd06899-lectin_legume_LecRK_Arcelin_ConA|cd14066-STKc_IRAK|cl14058-lectin_L-type|cl21453-PKc_like	--	--	Ca_06263.1|Ca_LG_3:22940395-22942464|minus|	1.89	1.14	1.5	ii
Ca_06282	23347199	23347647	NA	+	metacaspase 1							Ca_06282	Metacaspase-1	XM_004492179.1	#involved_in_proteolysis	--	--	--	Ca_06282.1|Ca_LG_3:23347199-23347647|plus|	1.65	1.05	1.66	ii
Ca_06293	23568476	23573839	NA	+	c("Protein binding protein"	PTHR15860 PTHR15860	IPR001841 IPR013083 IPR017907	PF13639	GO:0005515 GO:0008270	PS00518 PS50089	SSF57850	Ca_06293	RING_finger_and_transmembrane_domain-containing_protein_2	XM_004492539.1	#has_zinc_ion_binding	cd00162-RING|cl17238-RING	--	--	Ca_06293.1|Ca_LG_3:23568476-23573839|plus|	0.17	0.14	1.17	ii
Ca_06316	23883222	23887927	NA	+	protein kinase family protein	PTHR24347 PTHR24347	IPR000719 IPR002290 IPR004041 IPR008271 IPR011009 IPR017441 IPR018451 IPR020636	PF00069 PF03822	GO:0004672 GO:0004674 GO:0005524	PS00107 PS00108 PS50011 PS50816	SSF56112	Ca_06316	CBL-interacting_serine/threonine-protein_kinase_15	XM_004492487.1	#has_ATP_binding|#has_protein_kinase_activity|#has_protein_serine/threonine_kinase_activity|#has_transferase_activity,_transferring_phosphorus-containing_groups|#involved_in_protein_phosphorylation|#involved_in_signal_transduction|#located_in_plasma_membrane	cd12195-CIPK_C|cd14663-STKc_SnRK3|cl17070-AMPKA_C_like|cl21453-PKc_like|smart00220-S_TKc	--	--	Ca_06316.1|Ca_LG_3:23883222-23887927|plus|	0.49	0.36	1.96	ii
Ca_06319	23935684	23937325	NA	-	serine/threonine-protein kinase TIO-like [Glycine max]	PTHR24347 PTHR24347	IPR000719 IPR002290 IPR004041 IPR008271 IPR011009 IPR017441 IPR018451 IPR020636	PF00069 PF03822	GO:0004672 GO:0004674 GO:0005524 GO:0006468 GO:0007165	PS00107 PS00108 PS50011 PS50816	SSF56112	Ca_06319	CBL-interacting_serine/threonine-protein_kinase_11	XM_004492489.1	#involved_in_protein_phosphorylation|#involved_in_signal_transduction|#located_in_plasma_membrane	cd12195-CIPK_C|cl17070-AMPKA_C_like|cl21453-PKc_like|smart00220-S_TKc	--	--	Ca_06319.1|Ca_LG_3:23935684-23937325|minus|	0.82	0.53	1.69	ii
Ca_06324	24018465	24020333	NA	+	Protein kinase superfamily protein	PTHR23257 PTHR23257	IPR000719 IPR002290 IPR008271 IPR011009 IPR017441	PF00069	GO:0004672 GO:0004674 GO:0005524 GO:0006468 GO:0016772	PS00107 PS00108 PS50011	SSF56112	Ca_06324	Serine/threonine-protein_kinase_HT1	XM_004492572.1	#has_ATP_binding|#has_protein_kinase_activity|#has_protein_serine/threonine_kinase_activity|#has_transferase_activity,_transferring_phosphorus-containing_groups|#involved_in_protein_phosphorylation|#located_in_cytoplasm	cd13999-STKc_MAP3K-like|cl21453-PKc_like	--	--	Ca_06324.1|Ca_LG_3:24018465-24020333|plus|	0	0.41	1.23	ii
Ca_06334	24106442	24109635	NA	+	protein serine/threonine phosphatases	PTHR24354 PTHR24354	IPR000719 IPR000961 IPR002290 IPR008271 IPR011009 IPR017441	PF00069	GO:0004672 GO:0004674 GO:0005524 GO:0006468 GO:0016772	PS00107 PS00108 PS50011 PS51285	SSF56112	Ca_06334	Serine/threonine-protein_kinase_AtPK1/AtPK6	XM_004492515.1	#has_ATP_binding|#has_protein_kinase_activity|#has_protein_serine/threonine_kinase_activity|#has_transferase_activity,_transferring_phosphorus-containing_groups|#involved_in_protein_phosphorylation	cd05123-STKc_AGC|cl11395-Pkinase_C|cl21453-PKc_like|smart00133-S_TK_X|smart00220-S_TKc	--	--	Ca_06334.1|Ca_LG_3:24106442-24109635|plus|	0.5	0.24	1.36	ii
Ca_06344	24188703	24189441	NA	+	unknown protein							Ca_06344	--	XM_004492501.1	#located_in_Golgi_apparatus|#located_in_plasma_membrane	--	--	--	Ca_06344.1|Ca_LG_3:24188703-24189441|plus|	1.37	0.99	1.15	ii
Ca_06355	24473340	24481620	NA	+	myb transcription factor	PTHR10641 PTHR10641	IPR001005 IPR009057 IPR017930	PF00249	GO:0003677 GO:0003682	PS51294	SSF46689	Ca_06355	Myb-related_protein_3R-1	XM_003623065.1	#has_DNA_binding|#located_in_nucleus	cd00167-SANT|cl21498-SANT	MYB	--	Ca_06355.1|Ca_LG_3:24473340-24481620|plus|	0.67	0.2	1.89	ii
Ca_06357	24484600	24485621	NA	+	Unknown protein							Ca_06357	--	--	--	--	--	--	Ca_06357.1|Ca_LG_3:24484600-24485621|plus|	1.16	1.01	2.91	ii
Ca_06367	24695765	24697021	NA	-	F-box protein interaction domain protein	PTHR31790 PTHR31790	IPR001810 IPR017451	PF12937	GO:0005515	PS50181	SSF81383	Ca_06367	F-box/kelch-repeat_protein_At3g23880	XM_004514223.1	#located_in_nucleus	cl02535-F-box|cl19514-FBA_1|smart00256-FBOX	--	--	Ca_06367.1|Ca_LG_3:24695765-24697021|minus|	-0.16	0.48	1.24	ii
Ca_06369	24736896	24746564	NA	-	uncharacterized protein LOC100793138 isoform X3 [Glycine max]	PTHR10241 PTHR10241	IPR001388 IPR001680 IPR011047 IPR015943 IPR017986 IPR019775	PF00957	GO:0005515 GO:0016021 GO:0016192	PS00678 PS50892	SSF50978 SSF50998 SSF58038	Ca_06369	Syntaxin-binding_protein_5	XM_004514161.1	#has_methyltransferase_activity|#has_nucleic_acid_binding|#involved_in_methylation|#involved_in_vesicle-mediated_transport|#located_in_integral_to_membrane|#located_in_nucleus|#located_in_plasma_membrane	COG2319-COG2319|cl02567-WD40|cl09522-Synaptobrevin	--	--	Ca_06369.1|Ca_LG_3:24736896-24746564|minus|	0.36	0.31	1.25	ii
Ca_06389	25062661	25067659	NA	+	calcium-dependent protein kinase 20	PTHR24349 PTHR24349	IPR000719 IPR002048 IPR002290 IPR008271 IPR011009 IPR011992 IPR017441 IPR018247	PF00069 PF13499		PS00018 PS00107 PS00108 PS50011 PS50222	SSF47473 SSF56112	Ca_06389	Calcium-dependent_protein_kinase	XM_004497565.1	#has_ATP_binding|#has_calcium_ion_binding|#has_protein_kinase_activity|#has_protein_serine/threonine_kinase_activity|#has_transferase_activity,_transferring_phosphorus-containing_groups|#involved_in_protein_phosphorylation|#located_in_plasma_membrane	PTZ00184-PTZ00184|cd00051-EFh|cd05117-STKc_CAMK|cl08302-EFh|cl21453-PKc_like|smart00220-S_TKc	--	--	Ca_06389.1|Ca_LG_3:25062661-25067659|plus|	0.76	1	2.38	ii
Ca_06397	25262845	25270768	NA	+	SGF29 tudor-like domain	PTHR21539 PTHR21539	IPR010750	PF07039		PS51518		Ca_06397	SAGA-associated_factor_29_homolog	XM_004514508.1	#located_in_nucleus	cl18505-DUF1325	--	--	Ca_06397.1|Ca_LG_3:25262845-25270768|plus|	0.13	-0.25	1.52	ii
Ca_06411	25547090	25549743	NA	-	phosphatidic acid phosphatase-related / PAP2-related			PF14378				Ca_06411	--	XM_004506895.1	--	cl00474-PAP2_like	--	--	Ca_06411.1|Ca_LG_3:25547090-25549743|minus|	0.4	1.1	0.9	ii
Ca_06448	26075019	26078174	NA	+	C2 calcium/lipid-binding and GRAM domain containing protein	PTHR10024 PTHR10024	IPR000008 IPR013583	PF00168 PF08372	GO:0005515	PS50004	SSF49562	Ca_06448	Multiple_C2_and_transmembrane_domain-containing_protein_2	XM_004492656.1	#located_in_nucleus	cd04019-C2C_MCTP_PRT_plant|cd04022-C2A_MCTP_PRT_plant|cd08378-C2B_MCTP_PRT_plant|cd08379-C2D_MCTP_PRT_plant|cl07117-PRT_C|cl14603-C2	--	--	Ca_06448.1|Ca_LG_3:26075019-26078174|plus|	1.39	0.61	2.21	ii
Ca_06457	26214888	26220954	NA	+	SIGNAL PEPTIDE PEPTIDASE-LIKE 4	PTHR12174 PTHR12174	IPR003137 IPR006639 IPR007369	PF02225 PF04258	GO:0004190 GO:0016021		SSF52025	Ca_06457	Signal_peptide_peptidase-like_4	XM_004492688.1	#has_aspartic-type_endopeptidase_activity|#located_in_integral_to_membrane|#located_in_plasma_membrane	cl01342-Peptidase_A22B|cl10459-Peptidases_S8_S53	--	--	Ca_06457.1|Ca_LG_3:26214888-26220954|plus|	-0.45	-0.25	2.23	ii
Ca_06460	26238440	26240671	NA	-	origin recognition complex protein 5	PTHR12705	IPR020796 IPR027417	PF13191 PF14630	GO:0000808 GO:0005634 GO:0006260		SSF52540	Ca_06460	Origin_recognition_complex_subunit_5	XM_004492691.1	#located_in_nucleus|#located_in_origin_recognition_complex	COG1474-CDC6|cl20600-ORC5_C|cl21455-ABC_ATPase	--	--	Ca_06460.1|Ca_LG_3:26238440-26240671|minus|	-0.41	-0.33	1.62	ii
Ca_06469	26330698	26332655	NA	+	RING/U-box superfamily protein	PTHR14155	IPR001841 IPR013083	PF13639	GO:0005515 GO:0008270	PS50089	SSF57850	Ca_06469	E3_ubiquitin-protein_ligase_ATL59	XM_004492629.1	#has_zinc_ion_binding|#located_in_nucleus	cd00162-RING|cl17238-RING	--	--	Ca_06469.1|Ca_LG_3:26330698-26332655|plus|	-0.34	-0.47	2.19	ii
Ca_06498	26596666	26604365	NA	+	phospholipase D P2	PTHR18896 PTHR18896	IPR000008 IPR001736 IPR015679 IPR024632	PF00168 PF00614 PF12357	GO:0003824 GO:0005515 GO:0008152	PS50004 PS50035	SSF49562 SSF56024	Ca_06498	Phospholipase_D_alpha_1	XM_004492614.1	#has_calcium_ion_binding|#has_catalytic_activity|#has_phospholipase_D_activity|#involved_in_metabolic_process|#involved_in_phosphatidylcholine_metabolic_process|#located_in_membrane	PLN03008-PLN03008|cd04015-C2_plant_PLD|cl13753-PLD_C|cl14603-C2|cl15239-PLDc_SF	--	--	Ca_06498.1|Ca_LG_3:26596666-26604365|plus|	1.18	1.16	2.17	ii
Ca_06504	26654561	26658940	NA	-	Protein kinase superfamily protein	PTHR24057	IPR000719 IPR002290 IPR008271 IPR011009 IPR017441	PF00069	GO:0004672 GO:0004674 GO:0005524 GO:0006468 GO:0016772	PS00107 PS00108 PS50011	SSF56112	Ca_06504	Shaggy-related_protein_kinase_eta	XM_004492619.1	#has_ATP_binding|#has_protein_kinase_activity|#has_protein_serine/threonine_kinase_activity|#has_transferase_activity,_transferring_phosphorus-containing_groups|#involved_in_protein_phosphorylation|#located_in_plasma_membrane	cd14137-STKc_GSK3|cl21453-PKc_like	C3H	--	Ca_06504.1|Ca_LG_3:26654561-26658940|minus|	1.17	0.75	1.55	ii
Ca_06544	27181359	27191738	NA	+	golgin candidate 3-like isoform X1 [Glycine max]							Ca_06544	Golgin_candidate_4	XM_004492752.1	#located_in_Golgi_apparatus	COG1340-COG1340	--	--	Ca_06544.1|Ca_LG_3:27181359-27191738|plus|	0.68	0.59	1.36	ii
Ca_06548	27226526	27229197	NA	+	Protein kinase family protein	PTHR24420	IPR000719 IPR002290 IPR008271 IPR011009 IPR013320 IPR017441 IPR018392	PF00069 PF01476	GO:0004672 GO:0004674 GO:0005524 GO:0006468 GO:0016772	PS00107 PS00108 PS50011	SSF56112	Ca_06548	Wall-associated_receptor_kinase-like_1	XM_004492756.1	#has_ATP_binding|#has_protein_kinase_activity|#has_protein_serine/threonine_kinase_activity|#has_transferase_activity,_transferring_phosphorus-containing_groups|#involved_in_protein_phosphorylation|#located_in_integral_to_membrane	cd14066-STKc_IRAK|cl21453-PKc_like|smart00220-S_TKc	--	--	Ca_06548.1|Ca_LG_3:27226526-27229197|plus|	1.57	1.15	3.3	ii
Ca_06566	27454517	27456670	NA	-	membrane-anchored ubiquitin-fold protein 2	PTHR13169	IPR017000	PF13881			SSF54236	Ca_06566	Membrane-anchored_ubiquitin-fold_protein_1	XM_004491823.1	#located_in_plasma_membrane	cl00155-UBQ	--	--	Ca_06566.1|Ca_LG_3:27454517-27456670|minus|	1.74	0.89	1.93	ii
Ca_06586	27730326	27730640	NA	+	zinc finger (C2H2 type) family protein	PTHR21213 PTHR21213	IPR026939				SSF11835	Ca_06586	--	XM_004492780.1	#has_zinc_ion_binding|#located_in_intracellular	--	--	--	Ca_06586.1|Ca_LG_3:27730326-27730640|plus|	1.07	0.67	1.14	ii
Ca_06631	28236430	28238529	NA	+	exocyst subunit exo70 family protein C2	PTHR12542 PTHR12542	IPR004140 IPR016159	PF03081	GO:0000145 GO:0006887		SSF74788	Ca_06631	Exocyst_complex_component_EXO70B1	XM_004492101.1	#involved_in_exocytosis|#located_in_exocyst|#located_in_nucleus	cl03878-Exo70	--	--	Ca_06631.1|Ca_LG_3:28236430-28238529|plus|	0.78	-0.39	2.5	ii
Ca_06648	28571824	28577158	NA	-	RNA-binding protein 38-like isoform X2 [Glycine max]	PTHR24012 PTHR24012	IPR000504 IPR012677	PF00076	GO:0000166 GO:0003676	PS50102	SSF54928	Ca_06648	Heterogeneous_nuclear_ribonucleoprotein_Q	XM_004492849.1	#has_nucleic_acid_binding|#has_nucleotide_binding	cd00590-RRM_SF|cl17169-RRM_SF|smart00360-RRM	--	--	Ca_06648.1|Ca_LG_3:28571824-28577158|minus|	0.39	0.64	1.91	ii
Ca_06651	28594326	28598262	NA	+	Smr (small MutS-related) domain protein	PTHR13308	IPR002625 IPR013899	PF01713 PF08590		PS50828	SSF16044	Ca_06651	--	XM_004492856.1	#located_in_cytoplasm	cl02619-Smr|cl07270-DUF1771	--	--	Ca_06651.1|Ca_LG_3:28594326-28598262|plus|	1.34	0.85	1.47	ii
Ca_06662	28691207	28694890	NA	-	trafficking protein particle complex subunit-like protein	PTHR12403 PTHR12403	IPR006722 IPR011012	PF04628	GO:0005622 GO:0006810 GO:0006888		SSF64356	Ca_06662	Trafficking_protein_particle_complex_subunit_2-like_protein	XM_004492843.1	#involved_in_ER_to_Golgi_vesicle-mediated_transport|#involved_in_transport|#located_in_cytoplasm|#located_in_intracellular	cl21566-Sedlin_N	--	--	Ca_06662.1|Ca_LG_3:28691207-28694890|minus|	0.2	0.03	1.23	ii
Ca_06664	28719354	28721252	NA	-	trihelix transcription factor GTL1-like [Glycine max]	PTHR31307 PTHR31307	IPR006578 IPR017877	PF13837		PS50090		Ca_06664	--	XM_004492847.1	#has_DNA_binding|#located_in_nucleus	cl21498-SANT	Trihelix	--	Ca_06664.1|Ca_LG_3:28719354-28721252|minus|	0.71	0.34	1.65	ii
Ca_06672	28796071	28799423	NA	-	Protein phosphatase 2C family protein	PTHR13832 PTHR13832	IPR000222 IPR001932 IPR015655	PF00481	GO:0003824 GO:0004722 GO:0006470	PS01032	SSF81606	Ca_06672	Probable_protein_phosphatase_2C_48	XM_004492842.1	#has_catalytic_activity|#has_protein_serine/threonine_phosphatase_activity|#involved_in_protein_dephosphorylation|#located_in_protein_serine/threonine_phosphatase_complex	cd00143-PP2Cc|cl00120-PP2Cc	--	--	Ca_06672.1|Ca_LG_3:28796071-28799423|minus|	0.27	0	1.65	ii
Ca_06701	29084439	29085758	NA	+	eukaryotic translation initiation factor 5	PTHR23001 PTHR23001	IPR002735 IPR003307 IPR016021 IPR016024 IPR016189 IPR016190	PF01873 PF02020	GO:0003743 GO:0005488 GO:0005515 GO:0006413	PS51363	SSF10096 SSF48371 SSF75689	Ca_06701	Eukaryotic_translation_initiation_factor_5	XM_004492924.1	#has_translation_initiation_factor_activity|#involved_in_translational_initiation|#located_in_nucleus	cd11561-W2_eIF5|cl17013-W2|cl17014-eIF-5_eIF-2B|smart00653-eIF2B_5	--	--	Ca_06701.1|Ca_LG_3:29084439-29085758|plus|	1.05	0.41	1.21	ii
Ca_06702	29090527	29092103	NA	+	eukaryotic translation initiation factor 5	PTHR23001 PTHR23001	IPR002735 IPR003307 IPR016021 IPR016024 IPR016189 IPR016190	PF01873 PF02020	GO:0003743 GO:0005488 GO:0005515 GO:0006413	PS51363	SSF10096 SSF48371 SSF75689	Ca_06702	Eukaryotic_translation_initiation_factor_5	XM_004492923.1	#has_translation_initiation_factor_activity|#involved_in_translational_initiation|#located_in_cytosol	cd11561-W2_eIF5|cl17013-W2|cl17014-eIF-5_eIF-2B	--	--	Ca_06702.1|Ca_LG_3:29090527-29092103|plus|	0.48	0.25	1.13	ii
Ca_06708	29200390	29206456	NA	-	uncharacterized protein LOC100793556 isoform X7 [Glycine max]	PTHR13199 PTHR13199	IPR025261	PF13889 PF13915				Ca_06708	Protein_FAM214B	XM_004492934.1	#located_in_chloroplast	cl16457-Chromosome_seg|cl16474-DUF4210	--	--	Ca_06708.1|Ca_LG_3:29200390-29206456|minus|	0.71	0.75	1.75	ii
Ca_06711	29283049	29285792	NA	-	Glycerophosphodiester phosphodiesterase GDE1 n=2 Tax=Triticeae RepID=M8BLH1_AEGTA	PTHR22958 PTHR22958	IPR004129 IPR017946	PF03009	GO:0006071 GO:0006629 GO:0008081 GO:0008889		SSF51695	Ca_06711	Glycerophosphodiester_phosphodiesterase_GDE1	XM_004492940.1	#has_glycerophosphodiester_phosphodiesterase_activity|#has_phosphoric_diester_hydrolase_activity|#involved_in_glycerol_metabolic_process|#involved_in_lipid_metabolic_process|#located_in_cytoplasm	cl14615-PI-PLCc_GDPD_SF	--	--	Ca_06711.1|Ca_LG_3:29283049-29285792|minus|	0.63	0.43	3.3	ii
Ca_06745	29597344	29607600	NA	-	Double-strand-break repair protein rad21-like protein n=1 Tax=Medicago truncatula RepID=G7KSF3_MEDTR	PTHR12585 PTHR12585	IPR006909 IPR006910 IPR023093	PF04824 PF04825	GO:0000228 GO:0005515		SSF46785	Ca_06745	Double-strand-break_repair_protein_rad21_homolog	XM_004492814.1	#located_in_nuclear_chromosome|#located_in_nucleus	cl04780-Rad21_Rec8|cl04781-Rad21_Rec8_N	--	--	Ca_06745.1|Ca_LG_3:29597344-29607600|minus|	0.7	0.66	1.9	ii
Ca_06761	29809606	29813546	NA	+	GTP-binding nuclear protein Ran-3-like [Glycine max]	PTHR24073 PTHR24073	IPR001806 IPR002041 IPR003578 IPR003579 IPR005225 IPR020849 IPR024156 IPR027417	PF00071	GO:0003924 GO:0005525 GO:0005622 GO:0006184 GO:0006886	PS51419	SSF52540	Ca_06761	Ras-related_protein_RABD2a	XM_004492867.1	#has_GTP_binding|#involved_in_protein_transport|#involved_in_response_to_cadmium_ion|#involved_in_small_GTPase_mediated_signal_transduction|#located_in_Golgi_apparatus|#located_in_plasma_membrane|#located_in_vacuole	cd01869-Rab1_Ypt1|cl21455-ABC_ATPase	--	--	Ca_06761.1|Ca_LG_3:29809606-29813546|plus|	1	0.67	1.61	ii
Ca_06784	30170583	30174132	NA	-	calcium-binding mitochondrial carrier protein SCaMC-1-like [Glycine max]	PTHR24089 PTHR24089	IPR002048 IPR002067 IPR011992 IPR018108 IPR018247 IPR023395	PF00153 PF13499 PF13833	GO:0005509 GO:0055085	PS00018 PS50222 PS50920	SSF10350 SSF47473	Ca_06784	Calcium-binding_mitochondrial_carrier_protein_SCaMC-1	XM_004493045.1	#has_calcium_ion_binding|#involved_in_transmembrane_transport|#involved_in_transport|#located_in_mitochondrion	COG5126-FRQ1|cd00051-EFh|cl02813-Mito_carr|cl08302-EFh	--	--	Ca_06784.2|Ca_LG_3:30170583-30173701|minus|	0.85	0.94	1.05	ii
Ca_06794	30259870	30261502	NA	+	Cytochrome P450 superfamily protein	PTHR24296 PTHR24296	IPR001128 IPR002401 IPR017972	PF00067	GO:0005506 GO:0016705 GO:0020037 GO:0055114	PS00086	SSF48264	Ca_06794	Cytochrome_P450_94A1	XM_007161977.1	#has_electron_carrier_activity|#has_heme_binding|#has_iron_ion_binding|#has_oxidoreductase_activity,_acting_on_paired_donors,_with_incorporation_or_reduction_of_molecular_oxygen|#involved_in_oxidation-reduction_process|#located_in_chloroplast	cl12078-p450	--	--	Ca_06794.1|Ca_LG_3:30259870-30261502|plus|	0.75	0.73	1.79	ii
Ca_06807	30469688	30479047	NA	+	apyrase 2	PTHR11782 PTHR11782	IPR000407 IPR000425 IPR023271	PF00230 PF01150	GO:0005215 GO:0006810 GO:0016020 GO:0016787	PS01238	SSF81338	Ca_06807	Probable_apyrase_2	XM_004493074.1	#has_nucleoside-diphosphatase_activity|#located_in_Golgi_apparatus|#located_in_cytoplasm	cd00012-NBD_sugar-kinase_HSP70_actin|cl00200-MIP|cl17037-NBD_sugar-kinase_HSP70_actin	--	--	Ca_06807.1|Ca_LG_3:30469688-30479047|plus|	0.75	0.88	1.18	ii
Ca_06810	30531736	30533847	NA	+	NAC domain containing protein 47	PTHR31719 PTHR31719	IPR003441	PF02365	GO:0003677 GO:0006355	PS51005	SSF10194	Ca_06810	NAC_transcription_factor_29	XM_004493079.1	#has_DNA_binding|#involved_in_regulation_of_transcription,_DNA-dependent|#located_in_nucleus	cl03558-NAM|cl06461-YycH	NAC	--	Ca_06810.1|Ca_LG_3:30531736-30533847|plus|	1.68	2.03	2.61	ii
Ca_06839	30890709	30892326	NA	-	Presenilin-1	PTHR10202 PTHR10202	IPR001108 IPR006639	PF01080	GO:0004190 GO:0016021			Ca_06839	Presenilin-like_protein_At1g08700	XM_004493196.1	#has_aspartic-type_endopeptidase_activity	cl01342-Peptidase_A22B	--	--	Ca_06839.1|Ca_LG_3:30890709-30892326|minus|	-0.23	0.05	1.01	ii
Ca_06843	30926002	30931669	NA	-	ELMO domain-containing protein A-like isoform X2 [Glycine max]	PTHR12771	IPR006816	PF04727	GO:0005856 GO:0006909	PS51335		Ca_06843	ELMO_domain-containing_protein_A	XM_004493209.1	#involved_in_phagocytosis|#located_in_cytoskeleton|#located_in_mitochondrion	cl04708-ELMO_CED12	--	--	Ca_06843.1|Ca_LG_3:30926002-30931669|minus|	1.26	0.93	1.61	ii
Ca_06872	31279800	31281831	NA	+	thioredoxin 2	PTHR10438 PTHR10438	IPR005746 IPR012336 IPR013766	PF00085	GO:0006662 GO:0015035 GO:0045454	PS51352	SSF52833	Ca_06872	Thioredoxin-like_1-1,_chloroplastic	XM_004493084.1	#has_electron_carrier_activity|#has_protein_disulfide_oxidoreductase_activity|#involved_in_cell_redox_homeostasis|#involved_in_glycerol_ether_metabolic_process|#located_in_chloroplast	cd02947-TRX_family|cl00388-Thioredoxin_like	--	--	Ca_06872.1|Ca_LG_3:31279800-31281831|plus|	1.35	0.98	2.23	ii
Ca_06890	31441737	31446295	NA	+	c("family 31 glycosyl hydrolase"	PTHR22762 PTHR22762	IPR000322 IPR011013 IPR017853	PF01055	GO:0003824 GO:0004553 GO:0005975 GO:0030246		SSF51011 SSF51445 SSF74650	Ca_06890	Alpha-glucosidase_YihQ	XM_004493342.1	#has_hydrolase_activity,_hydrolyzing_O-glycosyl_compounds|#involved_in_carbohydrate_metabolic_process|#involved_in_response_to_cadmium_ion|#located_in_chloroplast|#located_in_extracellular_region	PRK10426-PRK10426|cd06594-GH31_glucosidase_YihQ|cd14752-GH31_N|cl07893-AmyAc_family|cl16409-GH31_N	--	--	Ca_06890.1|Ca_LG_3:31441737-31446295|plus|	1.65	1.22	3.27	ii
Ca_06905	31616098	31618497	NA	+	S-adenosylmethionine-dependent methyltransferase	PTHR31166 PTHR31166	IPR013216	PF08241	GO:0008152 GO:0008168		SSF53335	Ca_06905	Putative_methyltransferase_DDB_G0268948	XM_004493358.1	#has_methyltransferase_activity|#involved_in_metabolic_process|#involved_in_response_to_cadmium_ion	cd02440-AdoMet_MTases|cl17173-AdoMet_MTases	--	--	Ca_06905.1|Ca_LG_3:31616098-31618497|plus|	1.78	1.01	2.02	ii
Ca_06917	31778936	31783551	NA	+	plant calmodulin-binding-like protein		IPR012417	PF07839	GO:0005516			Ca_06917	--	XM_004493375.1	#has_calmodulin_binding|#located_in_nucleus|#located_in_plasma_membrane	cl22702-CaM_binding	--	--	Ca_06917.1|Ca_LG_3:31778936-31783551|plus|	2.07	1.59	2.31	ii
Ca_06924	31828744	31831920	NA	-	F-box/FBD-like domain protein		IPR013101	PF07723			SSF52047	Ca_06924	--	XM_004493389.1	--	--	--	--	Ca_06924.1|Ca_LG_3:31828744-31831920|minus|	0.26	0.15	2.12	ii
Ca_06976	32291126	32296461	NA	-	DHHC-type zinc finger family protein	PTHR22883 PTHR22883	IPR001594	PF01529	GO:0008270	PS50216		Ca_06976	Probable_protein_S-acyltransferase_4	XM_004493239.1	#has_zinc_ion_binding|#located_in_nucleus|#located_in_plasma_membrane	cl19890-zf-DHHC	--	--	Ca_06976.1|Ca_LG_3:32291126-32296461|minus|	-0.1	0.07	1.2	ii
Ca_06987	32445436	32448961	NA	-	transcription elongation factor (TFIIS) family protein	PTHR15141 PTHR15141	IPR003617 IPR017923	PF08711	GO:0003677 GO:0005634 GO:0006351	PS51319	SSF47676	Ca_06987	Probable_mediator_of_RNA_polymerase_II_transcription_subunit_26b	XM_004493319.1	#has_DNA_binding|#involved_in_regulation_of_transcription,_DNA-dependent|#involved_in_transcription,_DNA-dependent|#located_in_integral_to_membrane|#located_in_nucleus	cd00183-TFIIS_I|cl00146-TFIIS_I	--	--	Ca_06987.1|Ca_LG_3:32445436-32448961|minus|	1.52	1.67	0.85	ii
Ca_07050	33179101	33182823	NA	-	TGACG-sequence-specific DNA-binding protein TGA-2.1-like isoform X1 [Glycine max]	PTHR22952 PTHR22952	IPR004827 IPR025422	PF00170 PF14144	GO:0003700 GO:0006351 GO:0006355 GO:0043565	PS00036 PS50217	SSF57959	Ca_07050	Transcription_factor_HBP-1b(c1)_(Fragment)	XM_004493502.1	#has_protein_dimerization_activity|#has_sequence-specific_DNA_binding|#has_sequence-specific_DNA_binding_transcription_factor_activity|#involved_in_regulation_of_transcription,_DNA-dependent|#located_in_nucleus	cd14708-bZIP_HBP1b-like|cl13665-Microcephalin|cl16653-DOG1|cl21462-bZIP	bZIP	--	Ca_07050.1|Ca_LG_3:33179101-33182823|minus|	0.26	0.26	2.37	ii
Ca_07126	33878251	33881202	NA	+	c("RING zinc finger protein"	PTHR12930	IPR000571 IPR001841 IPR013083 IPR017907	PF00642 PF13920	GO:0005515 GO:0008270 GO:0046872	PS00518 PS50089 PS50103	SSF57850 SSF90229	Ca_07126	Zinc_finger_CCCH_domain-containing_protein_1	XM_004494350.1	#has_nucleic_acid_binding|#has_zinc_ion_binding|#located_in_nucleus	COG5152-COG5152|cd00162-RING|cl11592-zf-CCCH|cl17238-RING	C3H	--	Ca_07126.1|Ca_LG_3:33878251-33881202|plus|	0.91	0.69	1.13	ii
Ca_07144	34056514	34060129	NA	-	HIT zinc finger	PTHR21561 PTHR21561	IPR006880 IPR007529	PF04438 PF04795	GO:0031011			Ca_07144	--	XM_004494372.1	#located_in_cytoplasm	TIGR02794-Protein_TolA|cl04519-zf-HIT|cl04756-PAPA-1	--	--	Ca_07144.1|Ca_LG_3:34056514-34060129|minus|	-0.03	-0.2	1.53	ii
Ca_07190	34465688	34470142	NA	-	cathepsin B-like cysteine protease	PTHR12411 PTHR12411	IPR000668 IPR012599 IPR013128 IPR025660	PF00112 PF08127	GO:0004197 GO:0006508 GO:0008234 GO:0050790	PS00639	SSF54001	Ca_07190	Cathepsin_B	XM_004494435.1	#has_cysteine-type_endopeptidase_activity|#has_cysteine-type_peptidase_activity|#involved_in_proteolysis|#involved_in_regulation_of_catalytic_activity|#located_in_extracellular_region|#located_in_vacuole	cd02620-Peptidase_C1A_CathepsinB|cl00296-Peptidase_C1|cl06937-Propeptide_C1	--	--	Ca_07190.1|Ca_LG_3:34465688-34470142|minus|	0.72	0.4	1.52	ii
Ca_07196	34506843	34513266	NA	+	transmembrane protein 184A-like [Glycine max]	PTHR23423 PTHR23423	IPR005178	PF03619				Ca_07196	Transmembrane_protein_184A	XM_004494439.1	#located_in_extracellular_region	cl04182-Solute_trans_a	--	--	Ca_07196.1|Ca_LG_3:34506843-34513266|plus|	0.75	0.5	1.41	ii
Ca_07198	34529911	34535525	NA	+	Light-sensor Protein kinase n=2 Tax=Ceratodon purpureus RepID=PHY1_CERPU	PTHR24423 PTHR24423	IPR000014 IPR001294 IPR003018 IPR003594 IPR003661 IPR005467 IPR012129 IPR013515 IPR013516 IPR013654 IPR013767 IPR016132	PF00360 PF00512 PF00989 PF01590 PF02518				Ca_07198	Phytochrome_A_type_5_(Fragment)	XM_004494441.1	#has_ATP_binding|#has_G-protein_coupled_photoreceptor_activity|#has_phosphorelay_sensor_kinase_activity|#has_photoreceptor_activity|#has_protein_histidine_kinase_activity|#has_protein_homodimerization_activity|#has_signal_transducer_activity|#involved_in_detection_of_visible_light|#involved_in_peptidyl-histidine_phosphorylation|#involved_in_protein-chromophore_linkage|#involved_in_protein-tetrapy…	cd00075-HATPase_c|cd00130-PAS|cl00075-HATPase_c|cl00080-HisKA|cl02849-PHY|cl20158-PAS_2|cl21515-GAF|cl21578-PAS	--	--	Ca_07198.1|Ca_LG_3:34529911-34535525|plus|	0.72	-0.29	2.9	ii
Ca_07212	34658435	34662992	NA	+	myb family transcription factor APL-like isoform X1 [Glycine max]	PTHR31314 PTHR31314	IPR001005 IPR006447 IPR009057 IPR017930 IPR025756	PF00249 PF14379	GO:0003677 GO:0003682	PS51294	SSF46689	Ca_07212	Protein_PHR1-LIKE_1	XM_004494677.1	#located_in_nucleus	TIGR01557-unnamed_protein_product|cl16840-Myb_CC_LHEQLE|cl21498-SANT	G2-like	--	Ca_07212.1|Ca_LG_3:34658435-34662992|plus|	0	0.29	2.27	ii
Ca_07223	34755576	34761817	NA	+	probable serine/threonine protein phosphatase 2A regulatory subunit B''delta-like isoform X3 [Glycine max]	PTHR14095	IPR002048 IPR011992 IPR018247	PF13499	GO:0005509	PS00018 PS50222	SSF47473	Ca_07223	Probable_serine/threonine_protein_phosphatase_2A_regulatory_subunit_B''epsilon	XM_004494694.1	#has_calcium_ion_binding|#located_in_nucleus	--	--	--	Ca_07223.1|Ca_LG_3:34755576-34761817|plus|	0.79	0.68	1.63	ii
Ca_07238	34935511	34937898	NA	-	Iron-sulfur cluster assembly protein SufB n=2 Tax=Porphyromonas RepID=S4PK14_9PORP	PTHR30508 PTHR30508	IPR000825 IPR010231	PF01458	GO:0016226		SSF10196	Ca_07238	FeS_cluster_assembly_protein_SufB	XM_004494714.1	#involved_in_iron-sulfur_cluster_assembly|#located_in_chloroplast	PRK11814-PRK11814|cl19515-UPF0051	--	--	Ca_07238.1|Ca_LG_3:34935511-34937898|minus|	0.39	0.23	1.57	ii
Ca_07248	35013986	35017794	NA	+	putative glucose-6-phosphate 1-epimerase-like isoform X4 [Glycine max]	PTHR11122 PTHR11122	IPR008183 IPR011013 IPR014718 IPR025532	PF01263	GO:0003824 GO:0005975 GO:0016853 GO:0030246		SSF74650	Ca_07248	Putative_glucose-6-phosphate_1-epimerase	XM_004494731.1	#has_carbohydrate_binding|#has_catalytic_activity|#has_isomerase_activity|#has_protein_modification_of_type_N-terminal_protein_myristoylation|#involved_in_carbohydrate_metabolic_process|#located_in_nucleus	cd09020-D-hex-6-P-epi_like|cl14648-Aldose_epim	--	--	Ca_07248.1|Ca_LG_3:35013986-35017794|plus|	0.96	0.8	2.06	ii
Ca_07272	35186511	35195631	NA	-	Transcription factor jumonji (jmjC) domain-containing protein	PTHR12549 PTHR12549	IPR001841 IPR003347 IPR007110	PF02373	GO:0005515 GO:0008270	PS50089 PS50835 PS51184	SSF51197	Ca_07272	Lysine-specific_demethylase_3B	XM_004494772.1	#has_zinc_ion_binding|#located_in_nucleus	cl20401-zf-4CXXC_R1|cl21464-ABD|smart00558-JmjC	--	--	Ca_07272.1|Ca_LG_3:35186511-35195631|minus|	0.37	0.38	1.67	ii
Ca_07279	35243794	35247086	NA	-	uncharacterized protein LOC100805767 isoform X6 [Glycine max]							Ca_07279	--	XM_003521764.2	--	--	--	--	Ca_07279.1|Ca_LG_3:35243794-35247086|minus|	-0.12	0.13	2.31	ii
Ca_07290	35322596	35328164	NA	+	E3 ubiquitin protein ligase DRIP2-like [Glycine max]	PTHR10825 PTHR10825	IPR001841 IPR013083 IPR017907 IPR018957	PF00097	GO:0005515 GO:0008270 GO:0046872	PS00518 PS50089	SSF57850	Ca_07290	E3_ubiquitin_protein_ligase_DRIP2	XR_189582.1	#has_zinc_ion_binding|#located_in_nucleus	cd00162-RING|cl17238-RING	--	--	Ca_07290.1|Ca_LG_3:35322596-35328164|plus|	1.29	1.52	0.95	ii
Ca_07309	35545484	35547048	NA	-	Bax inhibitor-1 family protein	PTHR23291 PTHR23291	IPR006214	PF01027				Ca_07309	BI1-like_protein_	XM_004493665.1	--	cl00473-BI-1-like	--	--	Ca_07309.1|Ca_LG_3:35545484-35547048|minus|	-0.24	0.44	1.5	ii
Ca_07315	35645002	35646273	NA	+	Protein of unknown function (DUF506)	PTHR31579 PTHR31579	IPR006502	PF04720				Ca_07315	--	XM_004493676.1	#located_in_nucleus	cl04704-DUF506	--	--	Ca_07315.1|Ca_LG_3:35645002-35646273|plus|	0.46	-0.21	1.45	ii
Ca_07356	36087453	36090491	NA	-	charged multivesicular body protein	PTHR10476 PTHR10476	IPR005024	PF03357	GO:0015031			Ca_07356	Vacuolar_protein_sorting-associated_protein_2_homolog_3	XM_004493738.1	#involved_in_protein_transport	cl21588-Snf7	--	--	Ca_07356.1|Ca_LG_3:36087453-36090491|minus|	1.07	0.77	1.52	ii
Ca_07368	36192796	36194760	NA	+	Cytochrome P450 superfamily protein	PTHR24298 PTHR24298	IPR001128 IPR002401 IPR017972	PF00067	GO:0005506 GO:0016705 GO:0020037 GO:0055114	PS00086	SSF48264	Ca_07368	Cytochrome_P450_93A3	XM_004493497.1	#has_electron_carrier_activity|#has_heme_binding|#has_iron_ion_binding|#has_oxidoreductase_activity,_acting_on_paired_donors,_with_incorporation_or_reduction_of_molecular_oxygen|#involved_in_oxidation-reduction_process	cl12078-p450	--	--	Ca_07368.1|Ca_LG_3:36192796-36194760|plus|	1.34	-0.61	2.32	ii
Ca_07393	36389140	36395949	NA	+	DNA-3-methyladenine glycosylase	PTHR10429 PTHR10429	IPR003180 IPR011034	PF02245	GO:0003677 GO:0003824 GO:0003905 GO:0006284		SSF50486	Ca_07393	DNA-3-methyladenine_glycosylase	XM_004493547.1	#has_DNA_binding|#has_alkylbase_DNA_N-glycosylase_activity|#has_catalytic_activity|#involved_in_base-excision_repair|#located_in_nucleus	cd00540-AAG|cl14785-FMT_C_like	--	--	Ca_07393.1|Ca_LG_3:36389140-36395949|plus|	0.45	0.05	1.01	ii
Ca_07433	36717504	36722929	NA	-	WD repeat-containing protein 5-like [Glycine max]	PTHR22874 PTHR22874	IPR001680 IPR011047 IPR015943 IPR017986 IPR019775	PF00400	GO:0005515	PS00678 PS50082 PS50294	SSF50998	Ca_07433	Activating_molecule_in_BECN1-regulated_autophagy_protein_1_	XM_004493787.1	--	COG2319-COG2319|cl02567-WD40	--	--	Ca_07433.1|Ca_LG_3:36717504-36722929|minus|	0.05	0.25	1.85	ii
Ca_07455	36983919	36985825	NA	+	cation/H+ exchanger 20	PTHR32468 PTHR32468	IPR014729					Ca_07455	Cation/H(+)_antiporter_20	XM_004493943.1	#has_solute:hydrogen_antiporter_activity|#involved_in_cation_transport|#involved_in_transmembrane_transport|#located_in_chloroplast|#located_in_integral_to_membrane	cl00292-AANH_like	--	--	Ca_07455.1|Ca_LG_3:36983919-36985825|plus|	1.9	1.82	2.42	ii
Ca_07456	36986871	36990320	NA	-	ADP-ribosylation factor GTPase-activating protein AGD10	PTHR23180 PTHR23180	IPR001164	PF01412	GO:0008060 GO:0008270 GO:0032312	PS50115	SSF57863	Ca_07456	ADP-ribosylation_factor_GTPase-activating_protein_AGD7	XM_004493833.1	#has_ARF_GTPase_activator_activity|#has_zinc_ion_binding|#involved_in_regulation_of_ARF_GTPase_activity|#located_in_Golgi_apparatus	cl02464-ArfGap	--	--	Ca_07456.1|Ca_LG_3:36986871-36990320|minus|	1.32	0.89	1.7	ii
Ca_07470	37129346	37132718	NA	+	Ankyrin repeat family protein	PTHR24177 PTHR24177	IPR002110 IPR020683 IPR026961 IPR027001	PF00023 PF12796 PF13606 PF13962	GO:0005515	PS50088 PS50297	SSF48403	Ca_07470	Ankyrin_repeat-containing_protein_At3g12360	XM_004493850.1	#located_in_plasma_membrane	cd00204-ANK|cl02529-ANK|cl16503-PGG	--	--	Ca_07470.1|Ca_LG_3:37129346-37132718|plus|	1.25	1.05	1.58	ii
Ca_07473	37143244	37147589	NA	-	phosphatidate phosphatase LPIN3-like [Glycine max]	PTHR12181 PTHR12181	IPR007651 IPR013209 IPR023214	PF04571 PF08235			SSF56784	Ca_07473	Phosphatidate_phosphatase_LPIN2	XM_004493852.1	#located_in_nucleus	cl04599-Lipin_N|cl20893-AF1Q|cl22529-LNS2|smart00775-LNS2	--	--	Ca_07473.1|Ca_LG_3:37143244-37147589|minus|	1.22	0.93	3.37	ii
Ca_07478	37194264	37197562	NA	+	serine/arginine-rich splicing factor 4-like isoform X2 [Glycine max]	PTHR10548 PTHR10548	IPR000504 IPR001878 IPR012677	PF00076 PF00098	GO:0000166 GO:0003676 GO:0008270	PS50102 PS50158	SSF54928 SSF57756	Ca_07478	Serine/arginine-rich_splicing_factor_RS2Z32	XM_004493859.1	#has_nucleic_acid_binding|#has_nucleotide_binding|#has_zinc_ion_binding|#located_in_nucleus	cl17169-RRM_SF|cl22700-zf-CCHC|smart00343-ZnF_C2HC|smart00360-RRM	FAR1	--	Ca_07478.2|Ca_LG_3:37194264-37197562|plus|	0.15	-0.15	1.01	ii
Ca_07479	37200589	37203226	NA	-	c("transmembrane protein"							Ca_07479	--	XM_004493862.1	#located_in_chloroplast	--	--	--	Ca_07479.1|Ca_LG_3:37200589-37203226|minus|	0.94	0.41	1.7	ii
Ca_07500	37379183	37380521	NA	+	probable carboxylesterase 18-like [Glycine max]	PTHR23024 PTHR23024	IPR013094	PF07859	GO:0008152 GO:0016787		SSF53474	Ca_07500	Gibberellin_receptor_GID1B	XM_004493571.1	#has_hydrolase_activity|#involved_in_metabolic_process|#located_in_nucleus	cl21494-Esterase_lipase	--	--	Ca_07500.1|Ca_LG_3:37379183-37380521|plus|	0.35	-0.16	1.52	ii
Ca_07514	37455970	37458535	NA	+	BTB-POZ and MATH domain 2	PTHR26379 PTHR26379	IPR000210 IPR002083 IPR008974 IPR011333 IPR013069	PF00651 PF00917	GO:0005515	PS50097 PS50144	SSF49599 SSF54695	Ca_07514	BTB/POZ_and_MATH_domain-containing_protein_1	XM_004493588.1	#located_in_nucleus	cd00121-MATH|cd14736-SPOP_C_like_plant|cl02446-MATH|cl02518-BTB|cl06652-BACK_like	--	--	Ca_07514.1|Ca_LG_3:37455970-37458535|plus|	0.81	0.3	1.32	ii
Ca_07541	37723515	37732271	NA	-	Transcription factor jumonji (jmjC) domain-containing protein	PTHR12549 PTHR12549	IPR001841 IPR003347	PF02373	GO:0005515 GO:0008270	PS50089 PS51184	SSF51197	Ca_07541	Lysine-specific_demethylase_3B	XM_004494772.1	#has_zinc_ion_binding|#located_in_nucleus	cl20401-zf-4CXXC_R1|cl21464-ABD|smart00558-JmjC	--	--	Ca_07541.1|Ca_LG_3:37723515-37732271|minus|	0.11	0.51	2.53	ii
Ca_07549	37770342	37771849	NA	+	BSD domain-containing protein	PTHR16019 PTHR16019	IPR005607	PF03909		PS50858	SSF14038	Ca_07549	BSD_domain-containing_protein_1	XM_004493580.1	#located_in_cytoplasm	cl02772-BSD|smart00751-BSD	--	--	Ca_07549.1|Ca_LG_3:37770342-37771849|plus|	1.37	1.38	3.17	ii
Ca_07555	37807054	37810285	NA	+	BTB-POZ and MATH domain 2	PTHR26379 PTHR26379	IPR000210 IPR002083 IPR008974 IPR011333 IPR013069	PF00651 PF00917	GO:0005515	PS50097 PS50144	SSF49599 SSF54695	Ca_07555	BTB/POZ_and_MATH_domain-containing_protein_1	XM_004493588.1	#located_in_nucleus	cd00121-MATH|cd14736-SPOP_C_like_plant|cl02446-MATH|cl02518-BTB|cl06652-BACK_like	--	--	Ca_07555.1|Ca_LG_3:37807054-37810285|plus|	0.91	0.4	1.27	ii
Ca_07570	37951148	37952200	NA	-	kelch repeat F-box protein	PTHR24414 PTHR24414	IPR006652 IPR015916	PF01344	GO:0005515		SSF11728	Ca_07570	F-box/kelch-repeat_protein_SKIP30	XM_004493634.1	#located_in_cytoplasm	cl02701-Kelch_3|smart00612-Kelch	--	--	Ca_07570.1|Ca_LG_3:37951148-37952200|minus|	1.62	0.87	2.35	ii
Ca_07578	38024948	38029238	NA	-	kelch repeat F-box protein	PTHR24414 PTHR24414	IPR006652 IPR015916	PF01344	GO:0005515		SSF11728	Ca_07578	F-box/kelch-repeat_protein_SKIP30	XM_004493634.1	#located_in_cytoplasm	cl02701-Kelch_3|smart00612-Kelch	--	--	Ca_07578.1|Ca_LG_3:38024948-38029238|minus|	1.55	0.77	2.41	ii
Ca_07586	38108596	38111626	NA	+	calcium-binding EF hand family protein		IPR002048 IPR011992		GO:0005509	PS50222	SSF47473	Ca_07586	--	XM_004494638.1	#has_calcium_ion_binding|#located_in_chloroplast	--	--	--	Ca_07586.1|Ca_LG_3:38108596-38111626|plus|	0.63	0.32	2.08	ii
Ca_07589	38134722	38142957	NA	-	mediator of RNA polymerase II transcription subunit 14	PTHR12809 PTHR12809	IPR013947	PF08638	GO:0001104 GO:0006357 GO:0016592			Ca_07589	Mediator_of_RNA_polymerase_II_transcription_subunit_14	XM_004494644.1	#located_in_nucleus|#located_in_plasmodesma	cl07312-Med14	--	--	Ca_07589.1|Ca_LG_3:38134722-38142957|minus|	-0.08	0	1.57	ii
Ca_07605	38317821	38318147	NA	-	Unknown protein							Ca_07605	--	XM_004487207.1	--	--	--	--	Ca_07605.1|Ca_LG_3:38317821-38318147|minus|	0.93	1.23	1.92	ii
Ca_07606	38319154	38329915	NA	+	phospholipid-transporting ATPase 2-like isoform X2 [Glycine max]	PTHR24092 PTHR24092	IPR001757 IPR006539 IPR008250 IPR018303 IPR023214 IPR023299	PF00122 PF00702	GO:0000166 GO:0000287 GO:0004012	PS00154	SSF56784 SSF81653 SSF81660 SSF81665	Ca_07606	Phospholipid-transporting_ATPase_2	XM_004487208.1	#has_ATP_binding|#has_ATPase_activity,_coupled_to_transmembrane_movement_of_ions,_phosphorylative_mechanism|#has_catalytic_activity|#has_hydrolase_activity,_acting_on_acid_anhydrides,_catalyzing_transmembrane_movement_of_substances|#has_magnesium_ion_binding|#has_metal_ion_binding|#has_nucleotide_binding|#has_phospholipid-translocating_ATPase_activity|#involved_in_cation_transport|#involved_in_me…	TIGR01652-Probable_phospholipid-transporting_ATPase_DRS2|cl02811-E1-E2_ATPase|cl16182-Hydrolase_like2|cl21460-HAD_like	--	--	Ca_07606.1|Ca_LG_3:38319154-38329915|plus|	1.81	1.52	1.82	ii
Ca_07615	38408012	38420004	NA	+	exoribonuclease 4	PTHR12341 PTHR12341	IPR001878 IPR004859 IPR017151 IPR027073	PF03159	GO:0003676 GO:0004527 GO:0004534 GO:0005622 GO:0005634 GO:0006139 GO:0008270	PS50158	SSF57756	Ca_07615	5'-3'_exoribonuclease_4	XM_004494617.1	#has_5'-3'_exoribonuclease_activity|#has_exonuclease_activity|#has_nucleic_acid_binding|#has_zinc_ion_binding|#involved_in_nucleobase-containing_compound_metabolic_process|#located_in_cytosol|#located_in_intracellular|#located_in_nucleus	COG5049-XRN1|cl03915-XRN_N|cl22700-zf-CCHC|smart00343-ZnF_C2HC	--	--	Ca_07615.1|Ca_LG_3:38408012-38420004|plus|	0.23	0.38	1.01	ii
Ca_07637	38555880	38557356	NA	+	RING-H2 finger protein 2B	PTHR22764 PTHR22764	IPR001841 IPR013083	PF13639	GO:0005515 GO:0008270	PS50089	SSF57850	Ca_07637	E3_ubiquitin-protein_ligase_ATL6	XM_004494577.1	#located_in_extracellular_region|#located_in_plasma_membrane	cd00162-RING|cl17238-RING	--	--	Ca_07637.1|Ca_LG_3:38555880-38557356|plus|	1.6	1.4	1.28	ii
Ca_07647	38638074	38642173	NA	-	Integral membrane protein n=1 Tax=Beta vulgaris RepID=Q39416_BETVU	PTHR24063 PTHR24063	IPR003663 IPR005828 IPR016196 IPR020846	PF00083	GO:0016020 GO:0016021 GO:0022857 GO:0022891 GO:0055085	PS50850	SSF10347	Ca_07647	Sugar_transporter_ERD6-like_5	XM_003520773.2	#has_substrate-specific_transmembrane_transporter_activity|#has_transmembrane_transporter_activity|#has_transporter_activity|#involved_in_transmembrane_transport|#involved_in_transport|#located_in_integral_to_membrane|#located_in_membrane|#located_in_plasma_membrane	cd06174-MFS|cl21472-MFS	--	--	Ca_07647.1|Ca_LG_3:38638074-38642173|minus|	0.66	-0.14	4.05	ii
Ca_07651	38670895	38676561	NA	+	DHHC-type zinc finger family protein	PTHR22883	IPR001594	PF01529	GO:0008270	PS50216		Ca_07651	Probable_protein_S-acyltransferase_17	XM_004494595.1	#has_zinc_ion_binding|#located_in_extracellular_region	cl19890-zf-DHHC	--	--	Ca_07651.1|Ca_LG_3:38670895-38676561|plus|	1.44	1.22	2.59	ii
Ca_07667	38823774	38835635	NA	+	exoribonuclease 4	PTHR12341 PTHR12341	IPR001878 IPR004859 IPR017151 IPR027073	PF00098 PF03159	GO:0003676 GO:0004527 GO:0004534 GO:0005622 GO:0005634 GO:0006139 GO:0008270	PS50158	SSF57756	Ca_07667	5'-3'_exoribonuclease_4	XM_004494617.1	#has_5'-3'_exoribonuclease_activity|#has_exonuclease_activity|#has_nucleic_acid_binding|#has_zinc_ion_binding|#involved_in_nucleobase-containing_compound_metabolic_process|#located_in_cytosol|#located_in_intracellular|#located_in_nucleus	COG5049-XRN1|cl03915-XRN_N|cl22700-zf-CCHC|smart00343-ZnF_C2HC	--	--	Ca_07667.1|Ca_LG_3:38823774-38835635|plus|	0.52	0.02	1.91	ii
Ca_07694	39092976	39098399	NA	-	RING finger protein 38-like isoform X2 [Glycine max]	PTHR22766 PTHR22766						Ca_07694	--	XR_189587.1	#has_zinc_ion_binding|#located_in_nucleus	--	--	--	Ca_07694.1|Ca_LG_3:39092976-39098399|minus|	1.33	1.29	2.88	ii
Ca_07726	39453806	39458952	NA	-	c("DNA-binding protein"	PTHR22937 PTHR22937	IPR001841 IPR013083	PF13639	GO:0005515 GO:0008270	PS50089	SSF57850	Ca_07726	--	XM_004494528.1	#has_zinc_ion_binding|#located_in_nucleus	cd00162-RING|cl17238-RING	--	--	Ca_07726.1|Ca_LG_3:39453806-39458952|minus|	-0.08	-0.18	1.08	ii
Ca_07777	39885871	39895533	NA	+	CW-type Zinc Finger	PTHR23336 PTHR23336	IPR011124	PF07496	GO:0008270	PS51050		Ca_07777	--	XM_004494289.1	#located_in_nucleus	cl06504-zf-CW	--	--	Ca_07777.1|Ca_LG_3:39885871-39895533|plus|	1.05	0.91	1.17	ii
Ca_07779	39919664	39923277	NA	+	vacuolar protein-sorting-associated protein 37 homolog 1-like [Glycine max]	PTHR13678 PTHR13678	IPR009851	PF07200		PS51314	SSF14011	Ca_07779	Vacuolar_protein-sorting-associated_protein_37_homolog_2	XM_004494046.1	#located_in_nucleus	cl18243-Mod_r	--	--	Ca_07779.1|Ca_LG_3:39919664-39923277|plus|	0.53	0.34	1.4	ii
Ca_07792	40046264	40046800	NA	+	UDP-glucosyltransferase family protein	PTHR11926 PTHR11926	IPR002213		GO:0008152 GO:0016758		SSF53756	Ca_07792	UDP-glycosyltransferase_73C2	XM_004494037.1	#has_transferase_activity,_transferring_hexosyl_groups|#involved_in_metabolic_process|#located_in_chloroplast	cl21512-Glycos_transf_1	--	--	Ca_07792.1|Ca_LG_3:40046264-40046800|plus|	0.85	-0.01	2.76	ii
Ca_07798	40108632	40112580	NA	+	vacuolar protein-sorting-associated protein 37 homolog 1-like [Glycine max]	PTHR13678 PTHR13678	IPR009851	PF07200		PS51314	SSF14011	Ca_07798	Vacuolar_protein-sorting-associated_protein_37_homolog_2	XM_004494046.1	#located_in_nucleus	cl18243-Mod_r	--	--	Ca_07798.1|Ca_LG_3:40108632-40112580|plus|	0.66	0.31	1.6	ii
Ca_07828	40350982	40352116	NA	+	uncharacterized protein LOC100785438 [Glycine max]	PTHR31972	IPR008586	PF05910				Ca_07828	--	XM_004494088.1	#located_in_chloroplast	cl05466-DUF868	--	--	Ca_07828.1|Ca_LG_3:40350982-40352116|plus|	0.01	-0.51	2.87	ii
Ca_07829	40355742	40358287	NA	+	fructose-bisphosphate aldolase 2	PTHR11627	IPR000741 IPR013785	PF00274	GO:0003824 GO:0004332 GO:0006096	PS00158	SSF51569	Ca_07829	Fructose-bisphosphate_aldolase,_cytoplasmic_isozyme	XM_003521397.2	#has_catalytic_activity|#has_fructose-bisphosphate_aldolase_activity|#involved_in_glycolysis|#involved_in_response_to_salt_stress|#located_in_cytoplasm|#located_in_membrane|#located_in_plasma_membrane	cd00948-FBP_aldolase_I_a|cl21457-TIM_phosphate_binding	--	--	Ca_07829.1|Ca_LG_3:40355742-40358287|plus|	0.18	-0.17	3.36	ii
Ca_07838	40486003	40489086	NA	-	Inosine-uridine preferring nucleoside hydrolase family protein	PTHR12304	IPR001910 IPR023186	PF01156			SSF53590	Ca_07838	Probable_uridine_nucleosidase_1	XM_004494101.1	#located_in_cytoplasm	cd02650-nuc_hydro_CaPnhB|cl00226-nuc_hydro	--	--	Ca_07838.1|Ca_LG_3:40486003-40489086|minus|	-0.1	-0.35	1.44	ii
Ca_07840	40501725	40503058	NA	+	zinc finger A20 and AN1 domain stress-associated protein	PTHR10634	IPR000058 IPR002653	PF01428 PF01754	GO:0003677 GO:0008270	PS51036 PS51039	SSF11831 SSF57716	Ca_07840	Zinc_finger_A20_and_AN1_domain-containing_stress-associated_protein_4	XM_004494102.1	#has_DNA_binding|#has_zinc_ion_binding|#located_in_nucleus	cl01438-zf-AN1|cl22598-zf-A20|smart00154-ZnF_AN1	--	--	Ca_07840.1|Ca_LG_3:40501725-40503058|plus|	0.46	0.02	1.39	ii
Ca_07888	40919731	40920549	NA	-	Ovate family protein		IPR006458	PF04844				Ca_07888	--	XM_004494177.1	#located_in_nucleus	cl04796-Ovate	E2F-DP	--	Ca_07888.1|Ca_LG_3:40919731-40920549|minus|	-0.03	-0.41	1.5	ii
Ca_07890	40933555	40936128	NA	+	HVA22-like protein J	PTHR12300 PTHR12300	IPR004345	PF03134				Ca_07890	HVA22-like_protein_j_	XM_004494181.1	--	cl19882-TB2_DP1_HVA22	--	--	Ca_07890.1|Ca_LG_3:40933555-40936128|plus|	1.61	1.16	2.76	ii
Ca_07891	40936294	40936982	NA	-	unknown protein							Ca_07891	--	XM_004494179.1	#located_in_mitochondrion	--	--	--	Ca_07891.1|Ca_LG_3:40936294-40936982|minus|	1.31	0.46	2.36	ii
Ca_07904	41048039	41053989	NA	+	c("digalactosyldiacylglycerol synthase 1"	PTHR12526 PTHR12526	IPR001296	PF00534	GO:0009058		SSF53756	Ca_07904	Digalactosyldiacylglycerol_synthase_2,_chloroplastic	XM_004494192.1	#involved_in_biosynthetic_process|#located_in_chloroplast	PLN02501-PLN02501|cl21512-Glycos_transf_1	--	--	Ca_07904.1|Ca_LG_3:41048039-41053989|plus|	-0.28	-0.45	1.65	ii
Ca_07919	41234413	41238418	NA	+	Dihydroneopterin aldolase	PTHR20941 PTHR20941	IPR006156 IPR006157	PF02152	GO:0004150 GO:0006760		SSF55620	Ca_07919	Dihydroneopterin_aldolase	XM_004494209.1	#has_dihydroneopterin_aldolase_activity|#involved_in_folic_acid-containing_compound_metabolic_process|#located_in_cytosol	cd00534-DHNA_DHNTPE|cl00263-TFold	--	--	Ca_07919.2|Ca_LG_3:41234413-41238418|plus|	-0.12	-0.39	2.09	ii
Ca_07938	41364120	41369836	NA	-	probable carboxylesterase 15-like [Glycine max]	PTHR23024 PTHR23024	IPR013094	PF07859	GO:0008152 GO:0016787		SSF53474	Ca_07938	Probable_carboxylesterase_15	XM_004494232.1	#has_hydrolase_activity|#involved_in_metabolic_process|#located_in_nucleus	cl21494-Esterase_lipase	--	--	Ca_07938.1|Ca_LG_3:41364120-41369836|minus|	-0.03	-0.42	1.25	ii
Ca_07941	41396295	41398439	NA	+	Sterile alpha motif (SAM) domain-containing protein		IPR001660 IPR011510 IPR013761	PF07647	GO:0005515	PS50105	SSF47769	Ca_07941	--	XM_004494235.1	#located_in_nucleus	cd09487-SAM_superfamily|cl15755-SAM_superfamily|smart00454-SAM	--	--	Ca_07941.1|Ca_LG_3:41396295-41398439|plus|	0.55	0.14	1.36	ii
Ca_07949	41446081	41449460	NA	-	c("RING/FYVE/PHD zinc finger protein"	PTHR15242 PTHR15242	IPR001965 IPR011011 IPR013083 IPR019787	PF00628	GO:0005515 GO:0008270	PS50016	SSF57903	Ca_07949	Bromodomain_adjacent_to_zinc_finger_domain_protein_2A	XM_004494500.1	#has_zinc_ion_binding|#located_in_nucleus	cl17040-ADDz	--	--	Ca_07949.1|Ca_LG_3:41446081-41449460|minus|	0.29	0.32	1.82	ii
Ca_07957	41533624	41537371	NA	-	Protein phosphatase 2C family protein	PTHR13832 PTHR13832	IPR001932 IPR015655	PF00481	GO:0003824		SSF81606	Ca_07957	Probable_protein_phosphatase_2C_34	XM_004494510.1	#has_catalytic_activity	cd00143-PP2Cc|cl00120-PP2Cc	--	--	Ca_07957.1|Ca_LG_3:41533624-41537371|minus|	-0.35	0.02	1.1	ii
Ca_07991	41871535	41874751	NA	-	Calmodulin-binding protein	PTHR31713 PTHR31713	IPR012416	PF07887				Ca_07991	--	XM_004494478.1	#located_in_nucleus	cl06775-Calmodulin_bind	--	--	Ca_07991.1|Ca_LG_3:41871535-41874751|minus|	1.97	1.93	2.42	ii
Ca_08001	41968579	41969071	NA	+	protein NIM1-INTERACTING 1-like isoform X2 [Glycine max]							Ca_08001	--	XM_004494465.1	--	--	--	--	Ca_08001.1|Ca_LG_3:41968579-41969071|plus|	-0.34	0.24	1.82	ii
Ca_08033	54629	57502	NA	-	isopenicillin N epimerase-like protein	PTHR11601 PTHR11601	IPR000192 IPR015421 IPR015424	PF00266	GO:0003824 GO:0008152 GO:0030170		SSF53383	Ca_08033	Isopenicillin_N_epimerase	XM_004494455.1	#located_in_cytoplasm|#located_in_cytosol	COG0520-csdA|cl18945-AAT_I	--	--	Ca_08033.1|Ca_LG_4:54629-57502|minus|	-0.45	-0.33	1.39	ii
Ca_08043	151597	158199	NA	-	Protein kinase superfamily protein	PTHR24420 PTHR24420	IPR000719 IPR001245 IPR002290 IPR008271 IPR011009 IPR013320	PF07714	GO:0004672 GO:0004674 GO:0005524 GO:0006468 GO:0016772	PS00108 PS50011	SSF56112	Ca_08043	Cysteine-rich_receptor-like_protein_kinase_10	XM_004498218.1	#has_ATP_binding|#has_protein_kinase_activity|#has_protein_serine/threonine_kinase_activity|#has_transferase_activity,_transferring_phosphorus-containing_groups|#involved_in_protein_phosphorylation|#located_in_nucleus	cd14066-STKc_IRAK|cl21453-PKc_like|smart00220-S_TKc	--	--	Ca_08043.1|Ca_LG_4:151597-158199|minus|	1.11	0.78	2.23	ii
Ca_08136	1781196	1784770	NA	+	hypothetical protein							Ca_08136	--	XM_004495605.1	#located_in_nucleus	--	--	--	Ca_08136.1|Ca_LG_4:1781196-1784770|plus|	-0.4	0.04	1.22	ii
Ca_08168	2049366	2051623	NA	-	uncharacterized protein LOC100797259 isoform X3 [Glycine max]	PTHR31973 PTHR31973	IPR004332 IPR006564 IPR007527 IPR018289	PF03108 PF04434 PF10551	GO:0008270	PS50966		Ca_08168	--	XM_004495559.1	#has_zinc_ion_binding	cl07846-DBD_Tnp_Mut|cl19527-SWIM|cl19537-Transposase_mut|smart00575-ZnF_PMZ	--	--	Ca_08168.1|Ca_LG_4:2049366-2051623|minus|	0.25	0.14	2.19	ii
Ca_08169	2065292	2066674	NA	-	isopenicillin N epimerase-like protein	PTHR11601 PTHR11601	IPR000192 IPR015421 IPR015424	PF00266	GO:0003824 GO:0008152 GO:0030170		SSF53383	Ca_08169	Isopenicillin_N_epimerase	XM_004495557.1	#located_in_cytoplasm|#located_in_cytosol	COG0520-csdA|cl18945-AAT_I	--	--	Ca_08169.1|Ca_LG_4:2065292-2066674|minus|	0.73	0.51	2.01	ii
Ca_08181	2190499	2205919	NA	+	leukocyte receptor cluster member 8 homolog isoform X3 [Glycine max]	PTHR12436	IPR001075 IPR005062 IPR014824	PF01106 PF03399 PF08712	GO:0005506 GO:0016226 GO:0051536		SSF11083 SSF11791	Ca_08181	NifU-like_protein_4,_mitochondrial	XM_004495758.1	#located_in_nucleus	COG0694-COG0694|cl00484-NifU|cl07364-Nfu_N|cl19397-PCI_Csn8	--	--	Ca_08181.1|Ca_LG_4:2190499-2205919|plus|	0.19	0.37	1.64	ii
Ca_08224	2579178	2581624	NA	-	Protein phosphatase 2C family protein	PTHR13832 PTHR13832	IPR000222 IPR001932 IPR015655	PF00481	GO:0003824 GO:0004722 GO:0006470	PS01032	SSF81606	Ca_08224	Probable_protein_phosphatase_2C_49	XM_004495822.1	#has_catalytic_activity|#has_protein_serine/threonine_phosphatase_activity|#involved_in_protein_dephosphorylation|#located_in_protein_serine/threonine_phosphatase_complex	cd00143-PP2Cc|cl00120-PP2Cc|cl00551-Acylphosphatase	--	--	Ca_08224.1|Ca_LG_4:2579178-2581624|minus|	1.65	1.11	1.59	ii
Ca_08258	3127075	3132989	NA	+	DHHC-type zinc finger family protein	PTHR22883	IPR001594	PF01529	GO:0008270	PS50216		Ca_08258	Protein_S-acyltransferase_11	XM_004513538.1	#has_zinc_ion_binding|#located_in_plasma_membrane	cl19890-zf-DHHC	--	--	Ca_08258.1|Ca_LG_4:3127075-3132989|plus|	0.18	-0.02	1.76	ii
Ca_08297	3649851	3652764	NA	-	dual specificity phosphatase domain protein	PTHR10159 PTHR10159	IPR000340 IPR000387 IPR020422 IPR024950	PF00782	GO:0006470 GO:0008138 GO:0016311 GO:0016791	PS50056	SSF52799	Ca_08297	Uncharacterized_protein_YnbD_	XM_004497096.1	--	cl21483-PTPc	--	--	Ca_08297.1|Ca_LG_4:3649851-3652764|minus|	0.33	0.25	1.67	ii
Ca_08341	4278256	4281903	NA	-	c("Protein of unknown function"	PTHR31676 PTHR31676	IPR007493	PF04398			SSF14156	Ca_08341	Uncharacterized_protein_At5g01610_	XM_004506743.1	--	cl04499-DUF538	--	--	Ca_08341.1|Ca_LG_4:4278256-4281903|minus|	0.82	0.04	1.33	ii
Ca_08366	4708115	4712590	NA	-	Catalytic/ protein phosphatase type 2C/ protein serine/threonine phosphatase n=6 Tax=Panicoideae RepID=B6TEB8_MAIZE	PTHR13832	IPR000222 IPR001932 IPR015655	PF00481	GO:0003824 GO:0004722 GO:0006470	PS01032	SSF81606	Ca_08366	Probable_protein_phosphatase_2C_59	XM_003603219.1	#has_catalytic_activity|#has_protein_serine/threonine_phosphatase_activity|#involved_in_protein_dephosphorylation|#located_in_plasma_membrane|#located_in_protein_serine/threonine_phosphatase_complex	cd00143-PP2Cc|cl00120-PP2Cc	--	--	Ca_08366.1|Ca_LG_4:4708115-4712590|minus|	1.27	1.43	2.99	ii
Ca_08369	4745391	4748628	NA	-	Peroxidase superfamily protein	PTHR31235 PTHR31235	IPR000823 IPR002016 IPR010255 IPR019793	PF00141	GO:0004601 GO:0006979 GO:0020037 GO:0055114	PS00435 PS50873	SSF48113	Ca_08369	Peroxidase_18	XM_004501732.1	#has_heme_binding|#has_peroxidase_activity|#involved_in_oxidation-reduction_process|#involved_in_response_to_oxidative_stress|#located_in_extracellular_region	cd00693-secretory_peroxidase|cl00196-plant_peroxidase_like	--	--	Ca_08369.1|Ca_LG_4:4745391-4748628|minus|	0.74	1.02	2.63	ii
Ca_08372	4760410	4762922	NA	-	Tsi1-interacting protein TSIP1		IPR001305		GO:0031072 GO:0051082		SSF57938	Ca_08372	--	XM_004501336.1	#has_heat_shock_protein_binding|#has_unfolded_protein_binding|#located_in_extracellular_region	cl21539-DnaJ_zf	--	--	Ca_08372.1|Ca_LG_4:4760410-4762922|minus|	0.02	-0.01	1.5	ii
Ca_08424	5348873	5350020	NA	-	uncharacterized protein At5g19025-like [Glycine max]	PTHR10759 PTHR10759	IPR008195		GO:0003735 GO:0005622 GO:0005840 GO:0006412			Ca_08424	Uncharacterized_protein_At5g19025	XM_004489341.1	#functions_as_structural_constituent_of_ribosome|#involved_in_translation|#located_in_intracellular|#located_in_ribosome	--	--	--	Ca_08424.1|Ca_LG_4:5348873-5350020|minus|	1.49	1.01	2.34	ii
Ca_08451	5807754	5810852	NA	-	dentin sialophosphoprotein-like isoform X2 [Glycine max]		IPR017923		GO:0003677 GO:0005634 GO:0006351	PS51319	SSF47676	Ca_08451	--	XM_004499230.1	#has_DNA_binding|#involved_in_transcription,_DNA-dependent|#located_in_nucleus	--	--	--	Ca_08451.1|Ca_LG_4:5807754-5810852|minus|	-0.05	0.17	1.41	ii
Ca_08458	5885825	5895217	NA	+	5'-3' exoribonuclease 3	PTHR12341	IPR001878 IPR004859 IPR017151 IPR027073	PF00098 PF03159	GO:0003676 GO:0004527 GO:0004534 GO:0005622 GO:0005634 GO:0006139 GO:0008270	PS50158	SSF57756	Ca_08458	5'-3'_exoribonuclease_2	XM_004499182.1	#has_5'-3'_exoribonuclease_activity|#has_exonuclease_activity|#has_nucleic_acid_binding|#has_zinc_ion_binding|#involved_in_nucleobase-containing_compound_metabolic_process|#located_in_intracellular|#located_in_nucleus	COG5049-XRN1|cl03915-XRN_N|cl22700-zf-CCHC	--	--	Ca_08458.1|Ca_LG_4:5885825-5895217|plus|	0.5	0.27	1.63	ii
Ca_08473	6016768	6021266	NA	+	alpha-amylase-like 2	PTHR10357 PTHR10357	IPR006046 IPR006047 IPR006589 IPR012850 IPR013775 IPR013780 IPR013781 IPR015902 IPR017853	PF00128 PF07821	GO:0003824 GO:0004556 GO:0005509 GO:0005975		SSF51011 SSF51445	Ca_08473	Probable_alpha-amylase_2	XM_004499258.1	#has_alpha-amylase_activity|#has_calcium_ion_binding|#has_catalytic_activity|#has_cation_binding|#involved_in_carbohydrate_metabolic_process|#located_in_extracellular_region|#related_to_glycogen_catabolic_process	PLN02361-PLN02361|cd11314-AmyAc_arch_bac_plant_AmyA|cl06726-Alpha-amyl_C2|cl07893-AmyAc_family	--	--	Ca_08473.1|Ca_LG_4:6016768-6021266|plus|	0.92	0.74	3.31	ii
Ca_08505	6404724	6408027	NA	-	myb family transcription factor APL-like isoform X3 [Glycine max]	PTHR31314 PTHR31314	IPR001005 IPR006447 IPR009057 IPR017930 IPR025756	PF00249 PF14379	GO:0003677 GO:0003682	PS51294	SSF46689	Ca_08505	Protein_PHR1-LIKE_1	XM_004495525.1	#located_in_nucleus	TIGR01557-unnamed_protein_product|cl16840-Myb_CC_LHEQLE|cl21498-SANT	--	--	Ca_08505.1|Ca_LG_4:6404724-6408027|minus|	0.26	0.54	1.35	ii
Ca_08506	6410297	6420413	NA	-	histone-lysine N-methyltransferase SUVR2-like isoform X2 [Glycine max]	PTHR22884 PTHR22884	IPR001214 IPR007728 IPR018848	PF00856 PF05033 PF10440	GO:0005515 GO:0005634 GO:0008270 GO:0018024 GO:0034968	PS50280 PS50867	SSF82199	Ca_08506	Histone-lysine_N-methyltransferase_SUVR4	XM_004495528.1	#has_histone-lysine_N-methyltransferase_activity|#has_zinc_ion_binding|#involved_in_histone_lysine_methylation|#located_in_nucleus|#located_in_plasmodesma	cl02566-SET|cl02622-Pre-SET|cl11091-WIYLD|smart00317-SET	--	--	Ca_08506.1|Ca_LG_4:6410297-6420413|minus|	1.19	1.43	1.93	ii
Ca_08520	6605742	6609459	NA	+	protein WVD2-like 1-like isoform X2 [Glycine max]	PTHR31358	IPR027329	PF06886				Ca_08520	Protein_WVD2-like_1	XM_004495550.1	#located_in_nucleus	cl06100-TPX2	--	--	Ca_08520.1|Ca_LG_4:6605742-6609459|plus|	0.72	0.82	1.26	ii
Ca_08545	6820846	6822045	NA	+	DNA-binding storekeeper protein-related transcriptional regulator	PTHR31662 PTHR31662	IPR007592	PF04504				Ca_08545	Mediator-associated_protein_1	XM_004495725.1	#located_in_nucleus	cl04551-DUF573	GeBP	--	Ca_08545.1|Ca_LG_4:6820846-6822045|plus|	1.11	1.2	1.49	ii
Ca_08551	6900998	6905744	NA	-	telomere repeat-binding protein 3-like isoform X2 [Glycine max]	PTHR31519 PTHR31519	IPR001005 IPR009057 IPR017930		GO:0003677 GO:0003682	PS51294	SSF46689	Ca_08551	Telomere_repeat-binding_protein_4	XM_004503093.1	#located_in_nucleus	cd11660-SANT_TRF|cl21498-SANT	--	--	Ca_08551.1|Ca_LG_4:6900998-6905744|minus|	1	0.76	2.09	ii
Ca_08555	6969446	6972014	NA	-	Cyclin-dependent kinase inhibitor family protein		IPR003175 IPR016701	PF02234	GO:0004861 GO:0005634 GO:0007050			Ca_08555	Cyclin-dependent_kinase_inhibitor_3	XM_004495189.1	#involved_in_cell_cycle_arrest|#located_in_nucleus	cl03494-CDI	--	--	Ca_08555.1|Ca_LG_4:6969446-6972014|minus|	0	0.53	1.84	ii
Ca_08563	7045530	7047508	NA	+	uncharacterized protein LOC100782626 isoform X1 [Glycine max]							Ca_08563	--	XM_004495199.1	#located_in_chloroplast	--	--	--	Ca_08563.1|Ca_LG_4:7045530-7047508|plus|	0.1	0.17	1.09	ii
Ca_08578	7194897	7199203	NA	+	c("Signal transduction histidine kinase"	PTHR24423	IPR001789 IPR003018 IPR003594 IPR003661 IPR009082 IPR011006 IPR014525	PF00072 PF00512 PF01590		PS50110	SSF47384 SSF52172 SSF55781	Ca_08578	Protein_EIN4	XM_004495252.1	#has_ATP_binding|#has_phosphorelay_response_regulator_activity|#has_phosphorelay_sensor_kinase_activity|#has_protein_histidine_kinase_activity|#has_signal_transducer_activity|#involved_in_ethylene_mediated_signaling_pathway|#involved_in_phosphorelay_signal_transduction_system|#involved_in_regulation_of_transcription,_DNA-dependent|#involved_in_signal_transduction	cd00082-HisKA|cd00156-REC|cl00080-HisKA|cl19078-REC|cl21515-GAF	--	--	Ca_08578.1|Ca_LG_4:7194897-7199203|plus|	0.15	0.95	1.06	ii
Ca_08585	7269380	7273638	NA	+	Uncharacterised protein family (UPF0497)	PTHR32021 PTHR32021	IPR006702	PF04535				Ca_08585	CASP-like_protein_At3g23200_	XM_004495257.1	--	cl04571-MARVEL	--	--	Ca_08585.1|Ca_LG_4:7269380-7273638|plus|	0.95	0.62	1.96	ii
Ca_08618	7662402	7663297	NA	-	ROP-interactive CRIB motif-containing protein 3		IPR000095	PF00786		PS50108		Ca_08618	CRIB_domain-containing_protein_RIC3	XM_004495403.1	#located_in_nucleus	cl00113-CRIB	--	--	Ca_08618.1|Ca_LG_4:7662402-7663297|minus|	0.72	0.7	3.98	ii
Ca_08634	7822065	7825423	NA	+	actin depolymerizing factor 6	PTHR11913 PTHR11913	IPR002108 IPR017904	PF00241	GO:0003779 GO:0005622 GO:0015629 GO:0030042	PS51263	SSF55753	Ca_08634	Actin-depolymerizing_factor_6	XM_004495323.1	#has_actin_binding|#located_in_cytoplasm|#located_in_intracellular	cd11286-ADF_cofilin_like|cl15697-ADF_gelsolin	--	--	Ca_08634.1|Ca_LG_4:7822065-7825423|plus|	1.28	1.37	1.12	ii
Ca_08636	7837211	7839729	NA	-	1-aminocyclopropane-1-carboxylate oxidase homolog 1-like [Glycine max]	PTHR10209 PTHR10209	IPR005123 IPR026992 IPR027443	PF03171 PF14226	GO:0016491 GO:0016706 GO:0055114	PS51471	SSF51197	Ca_08636	1-aminocyclopropane-1-carboxylate_oxidase_homolog_1	XM_004495324.1	#has_oxidoreductase_activity|#has_oxidoreductase_activity,_acting_on_paired_donors,_with_incorporation_or_reduction_of_molecular_oxygen,_2-oxoglutarate_as_one_donor,_and_incorporation_of_one_atom_each_of_oxygen_into_both_donors|#involved_in_oxidation-reduction_process|#located_in_cytoplasm	PLN02912-PLN02912|cl21496-2OG-FeII_Oxy|cl21672-DIOX_N	--	--	Ca_08636.1|Ca_LG_4:7837211-7839729|minus|	0.56	0.33	1.13	ii
Ca_08643	7924654	7927218	NA	-	suppressor protein SRP40-like isoform X1 [Glycine max]		IPR019310	PF10153				Ca_08643	rRNA-processing_protein_efg1	XM_004495341.1	#located_in_nucleus	cl10850-DUF2361	--	--	Ca_08643.1|Ca_LG_4:7924654-7927218|minus|	0.4	0.26	1.03	ii
Ca_08652	8047807	8052079	NA	+	uncharacterized protein LOC100808476 isoform X8 [Glycine max]	PTHR31150 PTHR31150	IPR001841 IPR013083		GO:0005515 GO:0008270	PS50089	SSF57850	Ca_08652	--	XM_004499142.1	#has_protein_modification_of_type_N-terminal_protein_myristoylation|#has_zinc_ion_binding|#located_in_nucleus	cd00162-RING|cl17238-RING	--	--	Ca_08652.2|Ca_LG_4:8047807-8052079|plus|	0.54	0.64	1	ii
Ca_08672	8259512	8260542	NA	-	Histone superfamily protein	PTHR11426	IPR000164 IPR007125 IPR009072	PF00125	GO:0000786 GO:0003677 GO:0006334 GO:0046982	PS00322 PS00959	SSF47113	Ca_08672	Histone_H3.3	XM_004499173.1	#has_DNA_binding|#involved_in_nucleosome_assembly|#located_in_nucleosome|#located_in_nucleus	PTZ00018-PTZ00018|cl00074-H2A	--	--	Ca_08672.1|Ca_LG_4:8259512-8260542|minus|	0.84	0.5	1.51	ii
Ca_08697	8528044	8529957	NA	-	Protein kinase superfamily protein	PTHR24420 PTHR24420	IPR000719 IPR001245 IPR011009 IPR013320 IPR018392	PF01476 PF07714	GO:0004672 GO:0005524 GO:0006468 GO:0016772 GO:0016998	PS50011	SSF54106 SSF56112	Ca_08697	LysM_domain_receptor-like_kinase_4	XM_004499060.1	#located_in_chloroplast	cl21453-PKc_like|cl21525-LysM|smart00219-TyrKc	--	--	Ca_08697.1|Ca_LG_4:8528044-8529957|minus|	0.33	1.35	2.09	ii
Ca_08699	8573478	8575369	NA	+	lysophosphatidyl acyltransferase 4	PTHR10983 PTHR10983	IPR002123	PF01553	GO:0008152 GO:0016746		SSF69593	Ca_08699	Probable_1-acyl-sn-glycerol-3-phosphate_acyltransferase_4	XM_004499065.1	#has_transferase_activity,_transferring_acyl_groups|#involved_in_metabolic_process	cd07990-LPLAT_LCLAT1-like|cl17185-LPLAT	--	--	Ca_08699.1|Ca_LG_4:8573478-8575369|plus|	1.7	0.81	1.55	ii
Ca_08714	8731405	8734144	NA	+	replication protein A 70 kDa DNA-binding subunit A-like [Glycine max]	PTHR23273 PTHR23273	IPR004365 IPR004591 IPR007199 IPR012340 IPR013955	PF01336 PF04057 PF08646	GO:0003676 GO:0003677 GO:0005634 GO:0006260		SSF50249	Ca_08714	Replication_protein_A_70_kDa_DNA-binding_subunit_E	XM_004513415.1	#has_DNA_binding|#has_nucleic_acid_binding|#has_zinc_ion_binding|#involved_in_DNA_replication|#located_in_nucleus	TIGR00617-Replication_protein_A_70_kDa_DNA-binding_subunit|cd04474-RPA1_DBD_A|cd04475-RPA1_DBD_B|cd04476-RPA1_DBD_C|cd04477-RPA1N|cl09930-RPA_2b-aaRSs_OBF_like	--	--	Ca_08714.1|Ca_LG_4:8731405-8734144|plus|	0	0.19	1.04	ii
Ca_08753	9091069	9096794	NA	+	Double Clp-N motif-containing P-loop nucleoside triphosphate hydrolases superfamily protein	PTHR11638 PTHR11638	IPR001270 IPR013093 IPR023150 IPR027417	PF07724	GO:0005524		SSF52540	Ca_08753	ATP-dependent_Clp_protease_ATP-binding_subunit_ClpC1	XM_004490545.1	#located_in_cytoplasm	COG0542-clpA|cl21455-ABC_ATPase	--	--	Ca_08753.1|Ca_LG_4:9091069-9096794|plus|	0.15	0.53	2.02	ii
Ca_08759	9230078	9240387	NA	+	U4/U6.U5 tri-snRNP-associated protein 1-like isoform X2 [Glycine max]	PTHR14152 PTHR14152	IPR005011	PF03343				Ca_08759	U4/U6.U5_tri-snRNP-associated_protein_1	XM_004499096.1	#involved_in_meristem_structural_organization|#involved_in_post-embryonic_root_development|#located_in_nucleolus|#located_in_nucleus	--	--	--	Ca_08759.1|Ca_LG_4:9230078-9240387|plus|	0.38	0.31	1.33	ii
Ca_08775	9371676	9374041	NA	+	uncharacterized protein LOC100808476 isoform X8 [Glycine max]	PTHR31150 PTHR31150	IPR001841 IPR013083		GO:0005515 GO:0008270	PS50089	SSF57850	Ca_08775	--	XM_004499142.1	#has_protein_modification_of_type_N-terminal_protein_myristoylation|#has_zinc_ion_binding|#located_in_nucleus	cd00162-RING|cl17238-RING	--	--	Ca_08775.1|Ca_LG_4:9371676-9374041|plus|	0.5	0.59	1.16	ii
Ca_08812	9859635	9867150	NA	-	Calcineurin-like metallo-phosphoesterase superfamily protein		IPR004843	PF00149	GO:0016787		SSF56300	Ca_08812	--	XM_004499026.1	#has_hydrolase_activity|#located_in_mitochondrion	cl13995-MPP_superfamily	--	--	Ca_08812.1|Ca_LG_4:9859635-9867150|minus|	0.37	0.02	2.09	ii
Ca_08814	9888103	9890391	NA	-	serine carboxypeptidase-like 40	PTHR11802 PTHR11802	IPR001563 IPR018202	PF00450	GO:0004185 GO:0006508	PS00131 PS00560	SSF53474	Ca_08814	Serine_carboxypeptidase_II-3	XM_004499031.1	#has_serine-type_carboxypeptidase_activity|#involved_in_proteolysis|#located_in_extracellular_region	cl08270-Peptidase_S10	--	--	Ca_08814.1|Ca_LG_4:9888103-9890391|minus|	0.03	0.43	2.47	ii
Ca_08839	10191289	10193609	NA	+	SBP (S-ribonuclease binding protein) family protein	PTHR14493	IPR001841 IPR013083 IPR017066	PF13920	GO:0005515 GO:0008270	PS50089		Ca_08839	Probable_BOI-related_E3_ubiquitin-protein_ligase_3	XM_004498993.1	#has_zinc_ion_binding|#located_in_nucleus	cl17238-RING	--	--	Ca_08839.1|Ca_LG_4:10191289-10193609|plus|	0.79	0.55	1.49	ii
Ca_08854	10368756	10374320	NA	-	Protein phosphatase 2C family protein	PTHR13832 PTHR13832	IPR001932 IPR015655	PF00481	GO:0003824		SSF81606	Ca_08854	Probable_protein_phosphatase_2C_69	XM_004499012.1	#has_catalytic_activity|#located_in_cytosol|#located_in_mitochondrion	cd00143-PP2Cc|cl00120-PP2Cc	--	--	Ca_08854.1|Ca_LG_4:10368756-10374320|minus|	1.22	0.78	1.24	ii
Ca_08859	10417935	10421540	NA	+	alpha/beta-Hydrolases superfamily protein		IPR011989 IPR016024		GO:0005488		SSF48371	Ca_08859	Protein_SERAC1_	XM_004499021.1	--	--	--	--	Ca_08859.1|Ca_LG_4:10417935-10421540|plus|	1.6	1.29	2.65	ii
Ca_08871	10599946	10607811	NA	-	RING/FYVE/PHD zinc finger superfamily protein	PTHR14571 PTHR14571	IPR001965 IPR011011 IPR013083 IPR019786		GO:0005515 GO:0008270	PS01359	SSF57903	Ca_08871	PHD_finger_protein_At2g01810	XM_004495453.1	#has_zinc_ion_binding|#located_in_nucleus	cl17040-ADDz	--	--	Ca_08871.1|Ca_LG_4:10599946-10607811|minus|	-0.55	-0.11	1	ii
Ca_08877	10671885	10681560	NA	-	probable lysine-specific demethylase JMJ14-like isoform X4 [Glycine max]	PTHR10694 PTHR10694	IPR003347 IPR003349 IPR003888 IPR003889 IPR004198	PF02373 PF02375 PF02928 PF05964 PF05965	GO:0005515 GO:0005634	PS51183 PS51184 PS51542 PS51543	SSF51197	Ca_08877	Probable_lysine-specific_demethylase_JMJ14	XM_004495469.1	#has_DNA_binding|#located_in_nucleus	cl02650-FYRN|cl02651-FYRC|cl03786-zf-C5HC2|cl15840-JmjN|cl21464-ABD|smart00541-FYRN|smart00545-JmjN	--	--	Ca_08877.1|Ca_LG_4:10671885-10681560|minus|	-0.09	0.07	1.16	ii
Ca_08880	10712522	10718116	NA	-	GTP-binding nuclear protein Ran-3 [Glycine max]	PTHR24073 PTHR24073	IPR001806 IPR002041 IPR003578 IPR003579 IPR005225 IPR020849 IPR027417	PF00071	GO:0003924 GO:0005525 GO:0005622 GO:0006184 GO:0006886 GO:0006913 GO:0007165	PS51419	SSF52540	Ca_08880	Ras-related_protein_RABA5a	XM_004495476.1	#has_GTP_binding|#involved_in_protein_transport|#involved_in_small_GTPase_mediated_signal_transduction|#located_in_plasma_membrane|#located_in_vacuolar_membrane	PLN03110-PLN03110|cd01868-Rab11_like|cl21455-ABC_ATPase	--	--	Ca_08880.1|Ca_LG_4:10712522-10718116|minus|	0.26	0.18	1.64	ii
Ca_08885	10770017	10773916	NA	-	uncharacterized protein LOC100807140 isoform X2 [Glycine max]	PTHR31210 PTHR31210	IPR007877	PF05212				Ca_08885	--	XM_004495482.1	--	cl04990-DUF707	--	--	Ca_08885.1|Ca_LG_4:10770017-10773916|minus|	2.25	1.57	2.4	ii
Ca_08893	10834759	10837679	NA	-	phloem protein 2-B2	PTHR32278 PTHR32278	IPR001810 IPR025886	PF00646 PF14299	GO:0005515	PS50181	SSF81383	Ca_08893	F-box_protein_PP2-B10	XM_004495491.1	#located_in_nucleus	cl02535-F-box|cl16784-PP2	--	--	Ca_08893.1|Ca_LG_4:10834759-10837679|minus|	-0.45	0.05	1.31	ii
Ca_08910	11040003	11043829	NA	+	soluble inorganic pyrophosphatase	PTHR10286	IPR008162	PF00719	GO:0000287 GO:0004427 GO:0005737 GO:0006796	PS00387	SSF50324	Ca_08910	Soluble_inorganic_pyrophosphatase	XM_004494947.1	#has_inorganic_diphosphatase_activity|#has_magnesium_ion_binding|#involved_in_phosphate-containing_compound_metabolic_process|#involved_in_response_to_cadmium_ion|#located_in_cytoplasm|#located_in_cytosol	cd00412-pyrophosphatase|cl00217-pyrophosphatase	--	--	Ca_08910.1|Ca_LG_4:11040003-11043829|plus|	-0.15	-0.41	2.43	ii
Ca_08916	11084415	11096322	NA	+	RING/FYVE/PHD zinc finger superfamily protein	PTHR24098 PTHR24098	IPR001965 IPR011011 IPR013083 IPR016181 IPR019786 IPR019787	PF00628	GO:0005515 GO:0008270	PS01359 PS50016	SSF55729 SSF57903	Ca_08916	Chromodomain-helicase-DNA-binding_protein_4	XM_004494955.1	#has_zinc_ion_binding|#located_in_nucleus	cl17040-ADDz|smart00249-PHD	--	--	Ca_08916.1|Ca_LG_4:11084415-11096322|plus|	0.19	-0.05	1.1	ii
Ca_08918	11107217	11110173	NA	-	hypothetical protein							Ca_08918	--	XM_004494957.1	#located_in_nucleus	--	--	--	Ca_08918.1|Ca_LG_4:11107217-11110173|minus|	0.59	-0.03	1.86	ii
Ca_08921	11147813	11156169	NA	-	uncharacterized protein LOC100793717 isoform X6 [Glycine max]							Ca_08921	--	XM_004494962.1	--	--	--	--	Ca_08921.1|Ca_LG_4:11147813-11156169|minus|	0.16	0.21	1.62	ii
Ca_08922	11160816	11162312	NA	-	uncharacterized protein LOC100804386 isoform X2 [Glycine max]							Ca_08922	--	XM_004494964.1	#located_in_mitochondrion	cd06464-ACD_sHsps-like|cl00175-alpha-crystallin-Hsps_p23-like	--	--	Ca_08922.1|Ca_LG_4:11160816-11162312|minus|	1.15	0.45	2.29	ii
Ca_08941	11404088	11412575	NA	+	WD repeat-containing protein 3-like isoform X2 [Glycine max]	PTHR22874 PTHR22874	IPR001680 IPR011047 IPR015943 IPR017986 IPR019775	PF00400	GO:0005515	PS00678 PS50082 PS50294	SSF50998	Ca_08941	Activating_molecule_in_BECN1-regulated_autophagy_protein_1_	XM_004494987.1	--	COG2319-COG2319|cl02567-WD40	--	--	Ca_08941.1|Ca_LG_4:11404088-11412575|plus|	-0.04	0.14	1.33	ii
Ca_08942	11418279	11419058	NA	-	RmlC-like cupins superfamily protein		IPR008579 IPR011051 IPR014710	PF05899			SSF51182	Ca_08942	--	XM_004494988.1	#located_in_chloroplast	cl21464-ABD	--	--	Ca_08942.1|Ca_LG_4:11418279-11419058|minus|	1.44	0.14	1.23	ii
Ca_08972	11679110	11685369	NA	+	chromodomain-helicase-DNA-binding protein 1-like isoform X2 [Glycine max]	PTHR10799 PTHR10799	IPR000330 IPR001650 IPR014001 IPR027417	PF00176 PF00271	GO:0003676 GO:0003677 GO:0004386 GO:0005524	PS51192 PS51194	SSF52540	Ca_08972	DNA_repair_protein_rhp26	XM_004495025.1	#has_ATP_binding|#has_DNA_binding|#has_helicase_activity|#has_nucleic_acid_binding|#located_in_nucleus	cd00046-DEXDc|cd00079-HELICc|cl21455-ABC_ATPase	--	--	Ca_08972.1|Ca_LG_4:11679110-11685369|plus|	-0.27	0.22	1.04	ii
Ca_08990	11889505	11894946	NA	-	autophagy-related protein 9-like [Glycine max]	PTHR13038 PTHR13038	IPR007241	PF04109				Ca_08990	Autophagy-related_protein_9	XM_004495052.1	#located_in_nucleus	cl04403-APG9	--	--	Ca_08990.1|Ca_LG_4:11889505-11894946|minus|	-0.4	-0.19	1.9	ii
Ca_08994	11934154	11939051	NA	+	sn1-specific diacylglycerol lipase beta-like [Glycine max]	PTHR21493 PTHR21493	IPR002921	PF01764	GO:0004806 GO:0006629		SSF53474	Ca_08994	Sn1-specific_diacylglycerol_lipase_beta	XM_006588612.1	#has_triglyceride_lipase_activity|#involved_in_lipid_metabolic_process|#located_in_plasma_membrane	cd00519-Lipase_3|cl21494-Esterase_lipase	--	--	Ca_08994.1|Ca_LG_4:11934154-11939051|plus|	0.18	0.01	1.34	ii
Ca_09004	12049297	12054417	NA	+	pfkB-like carbohydrate kinase family protein	PTHR10584 PTHR10584	IPR011611	PF00294			SSF53613	Ca_09004	5-dehydro-2-deoxygluconokinase	XM_004495070.1	#related_to_D-ribose_catabolic_process	PLN02341-PLN02341|cl00192-ribokinase_pfkB_like	--	--	Ca_09004.1|Ca_LG_4:12049297-12054417|plus|	-0.07	0.21	1.53	ii
Ca_09009	12138999	12141583	NA	+	Transmembrane amino acid transporter family protein	PTHR22950 PTHR22950	IPR013057	PF01490				Ca_09009	GABA_transporter_1	XM_004495080.1	#located_in_plasma_membrane	cl00456-SLC5-6-like_sbd	--	--	Ca_09009.1|Ca_LG_4:12138999-12141583|plus|	0.63	0.87	4.22	ii
Ca_09020	12237924	12239710	NA	-	Protein of unknown function (DUF506)	PTHR31579 PTHR31579	IPR006502	PF04720				Ca_09020	--	XM_004495093.1	#located_in_nucleus	cl04704-DUF506	--	--	Ca_09020.1|Ca_LG_4:12237924-12239710|minus|	1.3	0.43	2.06	ii
Ca_09029	12350844	12356989	NA	+	transcription factor jumonji (JmjC) domain protein	PTHR12461 PTHR12461	IPR003347	PF13621	GO:0005515	PS51184	SSF51197	Ca_09029	tRNA_wybutosine-synthesizing_protein_5	XM_003590525.1	#located_in_nucleus	cl21464-ABD	--	--	Ca_09029.1|Ca_LG_4:12350844-12356989|plus|	-0.03	0.03	1.27	ii
Ca_09051	12629395	12631184	NA	+	NF kappa B activating protein n=3 Tax=Echinococcus RepID=U6I1R8_ECHMU	PTHR13087	IPR009269	PF06047				Ca_09051	NF-kappa-B-activating_protein	XM_004495138.1	#located_in_nucleus	cl05538-SynMuv_product	--	--	Ca_09051.1|Ca_LG_4:12629395-12631184|plus|	0.71	0.59	1.63	ii
Ca_09065	12771692	12774421	NA	-	F-box family protein		IPR001810		GO:0005515	PS50181	SSF81383	Ca_09065	F-box_protein_At2g27310_	XM_004495159.1	--	cl02535-F-box	--	--	Ca_09065.2|Ca_LG_4:12771692-12774421|minus|	1.28	1.06	2.01	ii
Ca_09065	12771692	12774421	NA	-	F-box family protein		IPR001810		GO:0005515	PS50181	SSF81383	Ca_09065	F-box_protein_At2g27310_	XM_004495159.1	--	cl02535-F-box	--	--	Ca_09065.1|Ca_LG_4:12771720-12774242|minus|	1.28	0.98	1.84	ii
Ca_09090	13079238	13082956	NA	-	urease accessory protein D		IPR002669	PF01774	GO:0006807 GO:0016151			Ca_09090	Urease_accessory_protein_D	XM_004516449.1	#has_nickel_cation_binding|#involved_in_nitrogen_compound_metabolic_process|#located_in_cytoplasm	cl00530-UreD	--	--	Ca_09090.1|Ca_LG_4:13079238-13082956|minus|	0.54	0.3	1.08	ii
Ca_09198	14612525	14614079	NA	-	phloem protein	PTHR32278 PTHR32278	IPR001810 IPR025886	PF00646 PF14299	GO:0005515	PS50181	SSF81383	Ca_09198	F-box_protein_PP2-B10	XM_004495490.1	#located_in_nucleus	cl02535-F-box|cl16784-PP2	--	--	Ca_09198.1|Ca_LG_4:14612525-14614079|minus|	0.54	0.3	3.1	ii
Ca_09199	14617025	14619692	NA	-	phloem protein 2-B2	PTHR32278 PTHR32278	IPR001810 IPR025886	PF00646 PF14299	GO:0005515	PS50181	SSF81383	Ca_09199	F-box_protein_PP2-B10	XM_004495491.1	#located_in_nucleus	cl02535-F-box|cl16784-PP2	--	--	Ca_09199.1|Ca_LG_4:14617025-14619692|minus|	-0.27	0.16	1.13	ii
Ca_09204	14669464	14682562	NA	-	MATH domain-containing protein At5g43560-like isoform X1 [Glycine max]	PTHR24006 PTHR24006	IPR002083 IPR008974	PF00917	GO:0005515	PS50144	SSF49599	Ca_09204	MATH_domain-containing_protein_At5g43560	XM_004497769.1	#located_in_plasma_membrane	cd00121-MATH|cl02446-MATH	--	--	Ca_09204.1|Ca_LG_4:14669464-14682562|minus|	0.14	0.12	1.01	ii
Ca_09238	15173072	15181672	NA	-	breast carcinoma amplified sequence 3 protein	PTHR13268	IPR001680 IPR015943 IPR017986 IPR022175	PF00400 PF12490	GO:0005515		SSF50978	Ca_09238	Autophagy-related_protein_18g_	XM_004495701.1	--	cl02567-WD40|cl13871-BCAS3|smart00320-WD40	--	--	Ca_09238.1|Ca_LG_4:15173072-15181672|minus|	0.88	0.66	1.42	ii
Ca_09240	15196023	15196877	NA	+	protein FANTASTIC FOUR 3-like [Glycine max]		IPR021410	PF11250				Ca_09240	--	XM_004495698.1	#located_in_nucleus	cl12796-DUF3049	--	--	Ca_09240.1|Ca_LG_4:15196023-15196877|plus|	0.38	0.22	3.22	ii
Ca_09256	15390943	15397105	NA	-	sorting nexin 1	PTHR10555 PTHR10555	IPR001683 IPR015404	PF00787 PF09325	GO:0035091	PS50195	SSF10365 SSF64268	Ca_09256	Sorting_nexin_1	XM_004515155.1	#involved_in_cell_communication|#located_in_chloroplast|#located_in_cytosol	COG5391-COG5391|cd06859-PX_SNX1_2_like|cd07596-BAR_SNX|cl02563-PX_domain|cl12013-BAR	--	--	Ca_09256.1|Ca_LG_4:15390943-15397105|minus|	1.48	1.27	1.27	ii
Ca_09257	15441049	15450710	NA	+	Protein kinase superfamily protein	PTHR23257 PTHR23257	IPR000719 IPR001245 IPR002290 IPR008271 IPR011009 IPR017441 IPR028324	PF07714 PF14381	GO:0004672 GO:0004674 GO:0005524 GO:0006468 GO:0016772	PS00107 PS00108 PS50011	SSF56112	Ca_09257	Serine/threonine-protein_kinase_EDR1	XM_004495716.1	#located_in_nucleus	cd13999-STKc_MAP3K-like|cl18686-EDR1|cl21453-PKc_like	--	--	Ca_09257.1|Ca_LG_4:15441049-15450710|plus|	0.72	0.62	1.27	ii
Ca_09261	15491688	15495234	NA	+	DNA excision repair protein ERCC-1	PTHR12749 PTHR12749	IPR004579 IPR010994 IPR011335	PF03834	GO:0003684 GO:0004519 GO:0005634 GO:0006281		SSF47781 SSF52980	Ca_09261	DNA_excision_repair_protein_ERCC-1	XM_004495688.1	#has_DNA_binding|#has_damaged_DNA_binding|#has_endonuclease_activity|#involved_in_DNA_repair|#located_in_nucleus	COG5241-RAD10|cl04283-Rad10|cl22429-ENDO3c	--	--	Ca_09261.1|Ca_LG_4:15491688-15495234|plus|	-0.2	0.17	1.2	ii
Ca_09278	15623022	15633448	NA	+	protein ALWAYS EARLY 3-like isoform X3 [Glycine max]	PTHR21689 PTHR21689	IPR001005 IPR009057 IPR010561 IPR017884 IPR028306	PF00249 PF06584	GO:0003677 GO:0003682 GO:0006351 GO:0007049 GO:0017053	PS51293	SSF46689	Ca_09278	Protein_ALWAYS_EARLY_3	XM_004495667.1	#has_DNA_binding|#located_in_nucleus	cd00167-SANT|cl05876-DIRP|cl21498-SANT	MYB-related	--	Ca_09278.1|Ca_LG_4:15623022-15633448|plus|	0.79	0.6	1.09	ii
Ca_09286	15731975	15734329	NA	+	autophagy-related protein 18b isoform X2 [Glycine max]	PTHR11227 PTHR11227	IPR001680 IPR015943 IPR017986	PF00400	GO:0005515		SSF50978	Ca_09286	Autophagy-related_protein_18a	XM_004495657.1	#located_in_nucleus	COG2319-COG2319|cl02567-WD40	--	--	Ca_09286.1|Ca_LG_4:15731975-15734329|plus|	0.18	-0.19	1.77	ii
Ca_09315	16155964	16159778	NA	+	acyl-CoA-binding domain 3	PTHR23310 PTHR23310	IPR000582 IPR014352	PF00887	GO:0000062	PS51228	SSF47027	Ca_09315	Acyl-CoA-binding_domain-containing_protein_3	XM_004498953.1	#has_fatty-acyl-CoA_binding|#located_in_extracellular_region	cl00221-ACBP	--	--	Ca_09315.2|Ca_LG_4:16155964-16158102|plus|	0.33	-0.05	2.73	ii
Ca_09414	17512880	17518235	NA	+	RING/FYVE/PHD zinc finger superfamily protein	PTHR15856 PTHR15856	IPR001965 IPR011011 IPR013083 IPR019787 IPR020549	PF00628	GO:0005515 GO:0008270	PS01306	SSF57903	Ca_09414	PHD_finger_protein_At1g33420	XM_004495382.1	#has_zinc_ion_binding|#located_in_nucleus	cl17040-ADDz	--	--	Ca_09414.1|Ca_LG_4:17512880-17518235|plus|	0.8	0.11	2.17	ii
Ca_09424	17602602	17603573	NA	+	receptor-like protein kinase 4	PTHR24420 PTHR24420	IPR000719 IPR002290 IPR008271 IPR011009 IPR017441	PF00069	GO:0004672 GO:0004674 GO:0005524 GO:0006468 GO:0016772	PS00107 PS00108 PS50011	SSF56112	Ca_09424	Probable_receptor-like_protein_kinase_At5g39020	XM_004498361.1	#has_ATP_binding|#has_protein_kinase_activity|#has_protein_serine/threonine_kinase_activity|#has_transferase_activity,_transferring_phosphorus-containing_groups|#involved_in_protein_phosphorylation|#located_in_plasma_membrane|#located_in_plasmodesma	cl21453-PKc_like|smart00219-TyrKc	--	--	Ca_09424.1|Ca_LG_4:17602602-17603573|plus|	2.27	0.88	2.16	ii
Ca_09429	17663119	17667618	NA	-	uncharacterized protein LOC100527040 isoform X4 [Glycine max]							Ca_09429	--	XM_004495416.1	#located_in_nucleus	--	--	--	Ca_09429.1|Ca_LG_4:17663119-17667618|minus|	0.74	0.36	2.09	ii
Ca_09433	17683178	17684164	NA	-	c("Nucleic acid binding protein"	PTHR31437 PTHR31437	IPR001878	PF13917	GO:0003676 GO:0008270	PS50158	SSF57756	Ca_09433	CAX-interacting_protein_4	XM_004495420.1	#has_nucleic_acid_binding|#has_zinc_ion_binding|#located_in_nucleus	--	--	--	Ca_09433.1|Ca_LG_4:17683178-17684164|minus|	0.22	0.5	1.52	ii
Ca_09454	17907001	17912924	NA	-	clathrin interactor EPSIN 1 isoform 1 [Glycine max]	PTHR12276 PTHR12276	IPR001026 IPR008942 IPR013809	PF01417		PS50942	SSF48464	Ca_09454	Clathrin_interactor_EPSIN_1	XM_004498874.1	#located_in_cytoplasm|#located_in_thylakoid	cd03571-ENTH_epsin|cl02544-VHS_ENTH_ANTH	--	--	Ca_09454.1|Ca_LG_4:17907001-17912924|minus|	0.83	0.77	1.41	ii
Ca_09468	18257365	18260875	NA	+	Chaperone DnaJ-domain superfamily protein	PTHR25040 PTHR25040	IPR001623	PF00226		PS50076	SSF46565	Ca_09468	Chaperone_protein_DnaJ	XM_004498883.1	#has_heat_shock_protein_binding|#located_in_cytoplasm	cd06257-DnaJ|cl02542-DnaJ	--	--	Ca_09468.1|Ca_LG_4:18257365-18260875|plus|	0.23	0.6	1.1	ii
Ca_09469	18262923	18266441	NA	-	squalene monooxygenase 2	PTHR10835	IPR003042 IPR013698	PF08491 PF13450	GO:0004506 GO:0008152 GO:0016021 GO:0016491 GO:0050660 GO:0055114		SSF51905	Ca_09469	Squalene_epoxidase_2,_mitochondrial	XM_004498884.1	#has_electron_carrier_activity|#has_flavin_adenine_dinucleotide_binding|#has_oxidoreductase_activity|#has_squalene_monooxygenase_activity|#involved_in_metabolic_process|#involved_in_oxidation-reduction_process|#located_in_integral_to_membrane	PLN02985-PLN02985|cl21454-SDR	--	--	Ca_09469.1|Ca_LG_4:18262923-18266441|minus|	0.9	1.77	1.37	ii
Ca_09488	18582541	18585103	NA	-	myb family transcription factor APL-like isoform X3 [Glycine max]	PTHR31314 PTHR31314	IPR001005 IPR006447 IPR009057 IPR017930 IPR025756	PF00249 PF14379	GO:0003677 GO:0003682	PS51294	SSF46689	Ca_09488	Protein_PHR1-LIKE_1	XM_004495525.1	#located_in_nucleus	TIGR01557-unnamed_protein_product|cl16840-Myb_CC_LHEQLE|cl21498-SANT	G2-like	--	Ca_09488.1|Ca_LG_4:18582541-18585103|minus|	0.4	0.48	1.36	ii
Ca_09492	18650779	18651725	NA	+	transcriptional regulator ATRX homolog isoform X4 [Glycine max]							Ca_09492	--	XM_004498840.1	#located_in_nucleus	PTZ00108-PTZ00108	--	--	Ca_09492.1|Ca_LG_4:18650779-18651725|plus|	0.67	0.57	1.19	ii
Ca_09525	19017185	19023134	NA	-	Chalcone-flavanone isomerase family protein		IPR016087	PF02431	GO:0016872		SSF54626	Ca_09525	Fatty-acid-binding_protein_2	XM_004498808.1	#involved_in_cellular_modified_amino_acid_biosynthetic_process	cl03589-Chalcone	--	--	Ca_09525.1|Ca_LG_4:19017185-19023134|minus|	1.63	1.21	2.48	ii
Ca_09536	19151820	19156336	NA	+	uncharacterized protein LOC100807540 isoform X1 [Glycine max]		IPR012438	PF07797				Ca_09536	--	XM_004498864.1	#located_in_nucleus	cl06707-DUF1639	--	--	Ca_09536.1|Ca_LG_4:19151820-19156336|plus|	0	-0.23	1.01	ii
Ca_09542	19209217	19221734	NA	+	myotubularin-like phosphatase II-like protein	PTHR10807	IPR010569 IPR011993 IPR016130 IPR017906	PF06602	GO:0004725 GO:0016311 GO:0016791	PS00383 PS51339	SSF50729 SSF52799	Ca_09542	Myotubularin-related_protein_2	XM_004496114.1	#has_phosphatase_activity|#has_protein_tyrosine_phosphatase_activity|#involved_in_dephosphorylation|#located_in_nucleus	cd10570-PH-GRAM|cl17171-PH-like|cl21483-PTPc	--	--	Ca_09542.1|Ca_LG_4:19209217-19221734|plus|	0.39	0.36	2	ii
Ca_09554	19422965	19431004	NA	+	uncharacterized protein LOC100306573 isoform X4 [Glycine max]		IPR025124	PF13259				Ca_09554	--	XM_004496172.1	#located_in_nucleus	cl16191-DUF4050	--	--	Ca_09554.1|Ca_LG_4:19422965-19431004|plus|	1.02	1.93	2.26	ii
Ca_09557	19443695	19446121	NA	+	mitochondrial ribosomal protein L51/S25/CI-B8 family protein	PTHR21396	IPR007741 IPR012336	PF05047			SSF52833	Ca_09557	54S_ribosomal_protein_L51,_mitochondrial	XM_004496175.1	#located_in_mitochondrion	cl04907-L51_S25_CI-B8|smart00916-L51_S25_CI-B8	--	--	Ca_09557.1|Ca_LG_4:19443695-19446121|plus|	0.6	0.57	1.69	ii
Ca_09564	19523658	19527722	NA	-	U-box domain-containing protein 14-like [Glycine max]	PTHR23315 PTHR23315	IPR000225 IPR003613 IPR011989 IPR013083 IPR016024	PF00514 PF04564	GO:0000151 GO:0004842 GO:0005488 GO:0005515 GO:0016567	PS50176	SSF48371 SSF57850	Ca_09564	U-box_domain-containing_protein_13	XM_004496182.1	#involved_in_protein_ubiquitination|#located_in_cytosol|#located_in_nucleus	cd00020-ARM|cd00162-RING|cl17238-RING|cl22454-ARM	--	--	Ca_09564.1|Ca_LG_4:19523658-19527722|minus|	0.49	0.26	1.33	ii
Ca_09565	19530822	19536746	NA	-	GTP-binding nuclear protein Ran-3 [Glycine max]	PTHR24073 PTHR24073	IPR001806 IPR003578 IPR003579 IPR005225 IPR020849 IPR027417	PF00071	GO:0005525 GO:0005622 GO:0006184 GO:0007165 GO:0007264 GO:0015031 GO:0016020	PS51419	SSF52540	Ca_09565	Ras-related_protein_RABF1	XM_004496184.1	#has_GTP_binding|#involved_in_protein_transport|#involved_in_small_GTPase_mediated_signal_transduction|#located_in_chloroplast|#located_in_early_endosome	cd01860-Rab5_related|cl21455-ABC_ATPase	--	--	Ca_09565.1|Ca_LG_4:19530822-19536746|minus|	0.64	0.16	1.11	ii
Ca_09569	19610522	19615941	NA	-	OTU domain-containing protein 3-like isoform X5 [Glycine max]	PTHR12419 PTHR12419	IPR003323	PF02338		PS50802	SSF54001	Ca_09569	OTU_domain-containing_protein_DDB_G0284757	XM_004496191.1	#located_in_cytoplasm	cl19932-OTU	--	--	Ca_09569.1|Ca_LG_4:19610522-19615941|minus|	-0.33	-0.39	1.05	ii
Ca_09572	19636397	19637797	NA	-	Protein kinase superfamily protein	PTHR24420 PTHR24420	IPR000719 IPR001245 IPR011009	PF07714	GO:0004672 GO:0005524 GO:0006468 GO:0016772	PS50011	SSF56112	Ca_09572	LysM_domain_receptor-like_kinase_3	XM_004496198.1	#has_ATP_binding|#has_protein_kinase_activity|#has_transferase_activity,_transferring_phosphorus-containing_groups|#involved_in_protein_phosphorylation|#located_in_plasma_membrane	cl21453-PKc_like	--	--	Ca_09572.1|Ca_LG_4:19636397-19637797|minus|	1.56	0.85	1.6	ii
Ca_09576	19670827	19675194	NA	+	Calcium-dependent lipid-binding (CaLB domain) family protein	PTHR10774 PTHR10774	IPR000008	PF00168	GO:0005515	PS50004	SSF49562	Ca_09576	Synaptotagmin-3	XM_004496259.1	#located_in_plasma_membrane	cd00030-C2|cl14603-C2	--	--	Ca_09576.1|Ca_LG_4:19670827-19675194|plus|	1.16	0.95	1.58	ii
Ca_09585	19804855	19805447	NA	+	copper transporter 5	PTHR12483 PTHR12483	IPR007274	PF04145	GO:0005375 GO:0016021 GO:0035434			Ca_09585	Copper_transporter_5	XM_004498779.1	#has_copper_ion_transmembrane_transporter_activity|#involved_in_copper_ion_transmembrane_transport|#located_in_Golgi_apparatus|#located_in_integral_to_membrane|#located_in_plasmodesma|#located_in_vacuolar_membrane|#located_in_vacuole	cl04417-Ctr	--	--	Ca_09585.1|Ca_LG_4:19804855-19805447|plus|	1.21	0.77	1.21	ii
Ca_09605	20089112	20093576	NA	+	Catalytic/ protein phosphatase type 2C/ protein serine/threonine phosphatase n=6 Tax=Panicoideae RepID=B6TEB8_MAIZE	PTHR13832	IPR000222 IPR001932 IPR015655	PF00481	GO:0003824 GO:0004722 GO:0006470	PS01032	SSF81606	Ca_09605	Probable_protein_phosphatase_2C_59	XM_003588754.1	#has_catalytic_activity|#has_protein_serine/threonine_phosphatase_activity|#involved_in_protein_dephosphorylation|#located_in_plasma_membrane|#located_in_protein_serine/threonine_phosphatase_complex	cd00143-PP2Cc|cl00120-PP2Cc	--	--	Ca_09605.1|Ca_LG_4:20089112-20093576|plus|	1.23	0.72	1.54	ii
Ca_09612	20155642	20158886	NA	+	RING-H2 finger protein 2B	PTHR22763 PTHR22763	IPR001841 IPR013083	PF13639	GO:0005515 GO:0008270	PS50089	SSF57850	Ca_09612	E3_ubiquitin-protein_ligase_AIP2	XM_004498772.1	#has_zinc_ion_binding|#located_in_nucleus	cd00162-RING|cl17238-RING	--	--	Ca_09612.1|Ca_LG_4:20155642-20158886|plus|	0.94	0.59	1.93	ii
Ca_09616	20195908	20197247	NA	-	CHD3-type chromatin-remodeling factor pickle protein							Ca_09616	CHD3-type_chromatin-remodeling_factor_PICKLE	--	#has_ATP_binding|#has_DNA_binding|#has_helicase_activity|#has_molecular_function|#has_nucleic_acid_binding|#has_zinc_ion_binding|#involved_in_cytokinin_mediated_signaling_pathway|#located_in_nucleus	--	--	--	Ca_09616.1|Ca_LG_4:20195908-20197247|minus|	1.82	2	2.6	ii
Ca_09623	20338471	20343498	NA	-	Major facilitator superfamily protein	PTHR21576 PTHR21576	IPR010658 IPR016196	PF06813			SSF10347	Ca_09623	Probable_transporter_MCH1	XM_004513259.1	#located_in_plasma_membrane	cd06174-MFS|cl21472-MFS	--	--	Ca_09623.1|Ca_LG_4:20338471-20343498|minus|	1.66	1.35	1.84	ii
Ca_09627	20391775	20398615	NA	-	uncharacterized protein LOC100789801 isoform X2 [Glycine max]	PTHR13793 PTHR13793	IPR019542	PF10513				Ca_09627	--	XM_004498567.1	#located_in_nucleus	cl11150-EPL1	--	--	Ca_09627.1|Ca_LG_4:20391775-20398615|minus|	-0.03	0.38	1.1	ii
Ca_09682	21070692	21074129	NA	-	Myosin heavy chain-related protein							Ca_09682	--	XM_004498693.1	--	COG1196-Smc|TIGR02169-chromosome_segregation_protein_related_ptotein	--	--	Ca_09682.1|Ca_LG_4:21070692-21074129|minus|	0.04	0.42	2.93	ii
Ca_09699	21228375	21233351	NA	+	Soluble NSF Attachment Protein (SNAP) Receptor (SNARE) n=1 Tax=Ectocarpus siliculosus RepID=D7G2Z0_ECTSI	PTHR19957 PTHR19957	IPR000727 IPR006011 IPR006012 IPR010989	PF00804 PF05739	GO:0005484 GO:0005515 GO:0006886 GO:0016020 GO:0016192	PS00914 PS50192	SSF47661	Ca_09699	Syntaxin-41	XM_004495620.1	#has_SNAP_receptor_activity|#involved_in_intracellular_protein_transport|#involved_in_vesicle-mediated_transport|#located_in_Golgi_apparatus	cd00193-t_SNARE|cl00143-SynN|cl00152-t_SNARE	--	--	Ca_09699.1|Ca_LG_4:21228375-21233351|plus|	1.29	1.15	2.19	ii
Ca_09703	21276755	21280146	NA	-	chorismate mutase 2	PTHR21145 PTHR21145	IPR008238 IPR020822	PF01817	GO:0004106 GO:0009073 GO:0046417	PS51169	SSF48600	Ca_09703	Chorismate_mutase_2	XM_004498755.1	#has_chorismate_mutase_activity|#involved_in_aromatic_amino_acid_family_biosynthetic_process|#involved_in_chorismate_metabolic_process|#located_in_chloroplast	TIGR01802-Chorismate_mutase_1_chloroplastic|cl00693-CM_2	--	--	Ca_09703.1|Ca_LG_4:21276755-21280146|minus|	0.68	0.72	1.74	ii
Ca_09709	21349996	21353235	NA	+	folate/biopterin transporter	PTHR31585 PTHR31585	IPR004324 IPR016196	PF03092			SSF10347	Ca_09709	Probable_folate-biopterin_transporter_3	XM_004498736.1	#located_in_nucleus	cl21472-MFS	--	--	Ca_09709.1|Ca_LG_4:21349996-21353235|plus|	2.1	1.77	2.21	ii
Ca_09713	21388508	21392225	NA	+	Nucleic acid binding and Aminoacyl-tRNA synthetase domain containing protein n=2 Tax=Haemonchus contortus RepID=U6PNE0_HAECO	PTHR22594 PTHR22594	IPR002312 IPR004364 IPR004365 IPR004523 IPR006195 IPR012340 IPR018150	PF00152 PF01336	GO:0000166 GO:0003676 GO:0004812 GO:0004815 GO:0005524 GO:0005737	PS50862	SSF50249 SSF55681	Ca_09713	Aspartate--tRNA_ligase,_cytoplasmic	XM_004498745.1	#has_ATP_binding|#has_aminoacyl-tRNA_ligase_activity|#has_aspartate-tRNA_ligase_activity|#has_nucleic_acid_binding|#has_nucleotide_binding|#involved_in_aspartyl-tRNA_aminoacylation|#involved_in_response_to_cadmium_ion|#involved_in_tRNA_aminoacylation_for_protein_translation|#located_in_cytoplasm|#located_in_cytosol|#located_in_plasmodesma	PLN02850-PLN02850|cd00776-AsxRS_core|cd04320-AspRS_cyto_N|cl00268-class_II_aaRS-like_core|cl09930-RPA_2b-aaRSs_OBF_like	--	--	Ca_09713.1|Ca_LG_4:21388508-21392225|plus|	0.87	0.63	1.12	ii
Ca_09719	21434768	21443480	NA	+	uncharacterized protein LOC100813964 isoform X3 [Glycine max]	PTHR31871 PTHR31871	IPR006476	PF09713				Ca_09719	--	XM_004498714.1	--	cl09915-A_thal_3526	--	--	Ca_09719.1|Ca_LG_4:21434768-21443480|plus|	-0.37	-0.54	1.1	ii
Ca_09720	21444842	21450854	NA	+	DNA replication complex GINS protein PSF2 isoform X3 [Glycine max]	PTHR12772	IPR007257 IPR016906 IPR021151	PF05916	GO:0005634 GO:0006260		SSF15857 SSF16005	Ca_09720	DNA_replication_complex_GINS_protein_PSF2	XM_004498715.1	#involved_in_DNA_replication|#located_in_nucleus	cd11712-GINS_A_psf2|cl17012-GINS_A	--	--	Ca_09720.1|Ca_LG_4:21444842-21450854|plus|	0.18	0.03	1.91	ii
Ca_09727	21524357	21526050	NA	+	Mitochondrial glycoprotein family protein	PTHR10826 PTHR10826	IPR003428	PF02330	GO:0005759		SSF54529	Ca_09727	Uncharacterized_protein_At2g39795,_mitochondrial	XM_004498725.1	#located_in_mitochondrial_matrix|#located_in_mitochondrion	cl03541-MAM33	--	--	Ca_09727.1|Ca_LG_4:21524357-21526050|plus|	0.76	0.58	1.62	ii
Ca_09730	21558586	21567717	NA	+	arabinose kinase	PTHR10457 PTHR10457	IPR006204 IPR006206 IPR012369 IPR014721 IPR019539 IPR020568	PF00288 PF10509	GO:0005524 GO:0005737 GO:0008152 GO:0016301 GO:0016773		SSF53756 SSF54211 SSF55060	Ca_09730	L-arabinokinase	XM_004498497.1	#has_ATP_binding|#has_galactokinase_activity|#has_kinase_activity|#has_phosphotransferase_activity,_alcohol_group_as_acceptor|#involved_in_carbohydrate_phosphorylation|#involved_in_galactose_metabolic_process|#involved_in_metabolic_process|#located_in_cytoplasm|#located_in_cytosol|#located_in_plasmodesma	COG0153-GalK|cl11146-GalKase_gal_bdg	--	--	Ca_09730.1|Ca_LG_4:21558586-21567717|plus|	-0.04	-0.21	2.51	ii
Ca_09750	21919377	21925696	NA	+	Galactosyltransferase family protein	PTHR11214 PTHR11214	IPR002659 IPR025298	PF01762 PF13334	GO:0006486 GO:0008378 GO:0016020			Ca_09750	Probable_beta-1,3-galactosyltransferase_9	XM_004498696.1	#has_galactosyltransferase_activity|#involved_in_protein_glycosylation|#located_in_Golgi_apparatus|#located_in_membrane	cl16242-DUF4094|cl21608-Galactosyl_T	--	--	Ca_09750.1|Ca_LG_4:21919377-21925696|plus|	0.21	0.34	1.27	ii
Ca_09778	22174888	22180760	NA	-	RING finger and CHY zinc finger protein	PTHR21319	IPR001841 IPR004039 IPR008913 IPR013083 IPR017921	PF05495 PF13639 PF14599	GO:0005515 GO:0008270	PS50089 PS51266 PS51270	SSF16121 SSF16124 SSF57850	Ca_09778	RING_finger_and_CHY_zinc_finger_domain-containing_protein_1	XM_004498560.1	#has_zinc_ion_binding|#located_in_nucleus	cd00162-RING|cl17238-RING|cl19861-zf-CHY|cl20581-zinc_ribbon_6	--	--	Ca_09778.1|Ca_LG_4:22174888-22180760|minus|	0.06	0.05	4.01	ii
Ca_09781	22278861	22283059	NA	+	histone-lysine N-methyltransferase ATX5-like [Glycine max]	PTHR13793 PTHR13793	IPR001214 IPR003616	PF00856 PF13832	GO:0005515	PS50280 PS50868	SSF82199	Ca_09781	Histone-lysine_N-methyltransferase_ATX5	XM_004498476.1	#has_zinc_ion_binding|#located_in_nucleus|#located_in_plasmodesma	cl02566-SET|cl17040-ADDz|smart00317-SET	--	--	Ca_09781.1|Ca_LG_4:22278861-22283059|plus|	0.89	0.56	2.21	ii
Ca_09793	22410288	22412763	NA	+	exocyst subunit exo70 family protein G1	PTHR12542 PTHR12542	IPR004140 IPR016159	PF03081	GO:0000145 GO:0006887		SSF74788	Ca_09793	Exocyst_complex_component_EXO70A1	XM_004498510.1	#involved_in_exocytosis|#located_in_cytoplasm|#located_in_exocyst	cl03878-Exo70	--	--	Ca_09793.1|Ca_LG_4:22410288-22412763|plus|	0.33	0.44	1.52	ii
Ca_09794	22420003	22421192	NA	+	unknown protein							Ca_09794	--	XM_004498512.1	#located_in_nucleus	--	--	--	Ca_09794.1|Ca_LG_4:22420003-22421192|plus|	1	0.62	3.14	ii
Ca_09796	22444144	22445289	NA	-	myb-like protein X-like [Glycine max]							Ca_09796	--	XM_004498515.1	--	cl22702-CaM_binding	--	--	Ca_09796.1|Ca_LG_4:22444144-22445289|minus|	1.64	1.14	3.31	ii
Ca_09818	22658966	22660563	NA	-	WRKY family transcription factor	PTHR31221 PTHR31221	IPR003657 IPR017396	PF03106	GO:0003700 GO:0006355 GO:0043565	PS50811	SSF11829	Ca_09818	Probable_WRKY_transcription_factor_23	XM_004495837.1	#has_sequence-specific_DNA_binding|#has_sequence-specific_DNA_binding_transcription_factor_activity|#involved_in_regulation_of_transcription,_DNA-dependent|#located_in_nucleus	cl03892-WRKY	WRKY	--	Ca_09818.1|Ca_LG_4:22658966-22660563|minus|	1.08	0.09	1.18	ii
Ca_09874	23219204	23222829	NA	+	c("E3 ubiquitin-protein ligase BAH1-like protein"	PTHR23041 PTHR23041	IPR001841 IPR004331 IPR013083 IPR017907	PF03105 PF13923	GO:0005515 GO:0008270	PS00518 PS50089 PS51382	SSF57850	Ca_09874	E3_ubiquitin-protein_ligase_BAH1	XM_004495904.1	#has_zinc_ion_binding|#located_in_nucleus	cd00162-RING|cl17238-RING|cl21499-SPX	--	--	Ca_09874.1|Ca_LG_4:23219204-23222829|plus|	0.98	0.9	2.02	ii
Ca_09880	23261125	23267940	NA	-	c("DNA mismatch repair protein"	PTHR10073 PTHR10073	IPR002099 IPR003594 IPR013507 IPR014721 IPR014762 IPR014790 IPR015434 IPR020568	PF01119 PF08676 PF13589	GO:0005524 GO:0006298 GO:0030983	PS00058	SSF11811 SSF54211 SSF55874	Ca_09880	DNA_mismatch_repair_protein_PMS1	XM_004495915.1	#has_ATP_binding|#has_mismatched_DNA_binding|#located_in_nucleus	TIGR00585-DNA_mismatch_repair_protein_MutL|cd00075-HATPase_c|cd03484-MutL_Trans_hPMS_2_like|cl00075-HATPase_c|cl02783-TopoII_MutL_Trans|cl07336-MutL_C|smart00853-MutL_C	--	--	Ca_09880.1|Ca_LG_4:23261125-23267940|minus|	1.02	0.98	1.35	ii
Ca_09898	23460396	23460875	NA	-	uncharacterized protein LOC100527805 [Glycine max]	PTHR31881 PTHR31881	IPR006747	PF04654				Ca_09898	--	XM_004498494.1	#located_in_mitochondrion	cl01575-DUF599	--	--	Ca_09898.1|Ca_LG_4:23460396-23460875|minus|	0.38	0.22	1.92	ii
Ca_09928	23856257	23867901	NA	-	Serine/threonine protein phosphatase family protein	PTHR11668 PTHR11668	IPR004843 IPR006186 IPR012391 IPR015915	PF00149 PF13418	GO:0004721 GO:0005506 GO:0005515 GO:0016787 GO:0030145	PS00125	SSF11728 SSF56300	Ca_09928	Serine/threonine-protein_phosphatase_BSU1	XM_004495949.1	#has_hydrolase_activity|#has_iron_ion_binding|#has_manganese_ion_binding|#has_phosphoprotein_phosphatase_activity|#located_in_nucleus	PLN02153-PLN02153|cd07419-MPP_Bsu1_C|cl02701-Kelch_3|cl13995-MPP_superfamily|smart00156-PP2Ac	--	--	Ca_09928.1|Ca_LG_4:23856257-23867901|minus|	0.9	0.71	1.01	ii
Ca_09941	23972500	23974213	NA	-	uncharacterized protein LOC100792646 isoform X2 [Glycine max]	PTHR13167 PTHR13167	IPR027272	PF12166	GO:0008381 GO:0016021			Ca_09941	Piezo-type_mechanosensitive_ion_channel_component_2	XM_004496009.1	#located_in_chloroplast	cl13584-DUF3595	--	--	Ca_09941.1|Ca_LG_4:23972500-23974213|minus|	-0.02	-0.09	1.45	ii
Ca_09951	24076529	24080096	NA	-	uncharacterized protein LOC100777424 isoform X2 [Glycine max]							Ca_09951	--	XM_004496016.1	#located_in_mitochondrion	--	--	--	Ca_09951.1|Ca_LG_4:24076529-24080096|minus|	0.24	-0.31	1.12	ii
Ca_09977	24272866	24277273	NA	-	charged multivesicular body protein	PTHR22761	IPR005024	PF03357	GO:0015031			Ca_09977	Charged_multivesicular_body_protein_5	XM_004496050.1	#involved_in_protein_transport|#located_in_nucleus	cl21588-Snf7	--	--	Ca_09977.1|Ca_LG_4:24272866-24277273|minus|	1.51	0.93	1.3	ii
Ca_10045	25121980	25124291	NA	-	two-component response regulator-like APRR2-like isoform X2 [Glycine max]	PTHR31003 PTHR31003	IPR001005 IPR006447 IPR009057 IPR017930	PF00249	GO:0003677 GO:0003682	PS51294	SSF46689	Ca_10045	Two-component_response_regulator_ARR12	XR_189657.1	#located_in_nucleus	TIGR01557-unnamed_protein_product|cl21498-SANT	G2-like	--	Ca_10045.1|Ca_LG_4:25121980-25124291|minus|	0.48	0.12	1.24	ii
Ca_10050	25203514	25210081	NA	-	Transmembrane Fragile-X-F-associated protein	PTHR10044 PTHR10044	IPR001841 IPR013083 IPR019396	PF10269 PF13920	GO:0005515 GO:0008270	PS50089	SSF57850	Ca_10050	Baculoviral_IAP_repeat-containing_protein_2	XM_004496146.1	#has_zinc_ion_binding|#located_in_extracellular_region	cd00162-RING|cl10951-Tmemb_185A|cl17238-RING	--	--	Ca_10050.2|Ca_LG_4:25203514-25208273|minus|	1.1	0.96	3.36	ii
Ca_10051	25229799	25231904	NA	-	transcription factor	PTHR12565	IPR011598	PF00010	GO:0046983	PS50888	SSF47459	Ca_10051	Transcription_factor_bHLH30	XM_004496148.1	#located_in_nucleus	cd00083-HLH|cd04873-ACT_UUR-ACR-like|cl00081-HLH|cl09141-ACT	bHLH	--	Ca_10051.1|Ca_LG_4:25229799-25231904|minus|	1.99	2.09	2.26	ii
Ca_10070	25593384	25594690	NA	+	zinc finger A20 and AN1 domain stress-associated protein	PTHR10634	IPR000058 IPR002653	PF01428 PF01754	GO:0003677 GO:0008270	PS51036 PS51039	SSF11831 SSF57716	Ca_10070	Zinc_finger_A20_and_AN1_domain-containing_stress-associated_protein_4	XM_004516138.1	#has_DNA_binding|#has_zinc_ion_binding|#located_in_nucleus	cl01438-zf-AN1|cl22598-zf-A20|smart00154-ZnF_AN1	--	--	Ca_10070.1|Ca_LG_4:25593384-25594690|plus|	1.44	0.86	3.04	ii
Ca_10072	25617893	25627221	NA	+	uncharacterized protein LOC100810588 isoform X1 [Glycine max]	PTHR13992 PTHR13992	IPR001005 IPR009057 IPR017884	PF00249	GO:0003677 GO:0003682	PS51293	SSF46689	Ca_10072	Nuclear_receptor_corepressor_1	XM_004496261.1	#has_DNA_binding|#located_in_nucleus	cd00167-SANT|cl21498-SANT	MYB	--	Ca_10072.1|Ca_LG_4:25617893-25627221|plus|	0.05	0.15	1.08	ii
Ca_10101	25963833	25965233	NA	-	F-box and associated interaction domains-containing protein	PTHR31790 PTHR31790	IPR001810 IPR006527 IPR017451	PF00646 PF07734	GO:0005515	PS50181	SSF81383	Ca_10101	F-box/kelch-repeat_protein_At3g23880	XM_004496362.1	#located_in_nucleus	cl02535-F-box|cl19514-FBA_1|smart00256-FBOX	--	--	Ca_10101.1|Ca_LG_4:25963833-25965233|minus|	0.6	0.57	2.3	ii
Ca_10141	26384691	26390530	NA	-	c("receptor serine/threonine kinase"	PTHR24420 PTHR24420	IPR000719 IPR000858 IPR001480 IPR002290 IPR008271 IPR011009 IPR013320 IPR017441	PF00069 PF00954 PF01453		PS00107 PS00108 PS50011 PS50927	SSF51110	Ca_10141	G-type_lectin_S-receptor-like_serine/threonine-protein_kinase_At5g24080	XM_004496769.1	#has_ATP_binding|#has_protein_kinase_activity|#has_protein_serine/threonine_kinase_activity|#has_protein_tyrosine_kinase_activity|#has_transferase_activity,_transferring_phosphorus-containing_groups|#involved_in_protein_phosphorylation|#located_in_plasma_membrane	cd00028-B_lectin|cd14066-STKc_IRAK|cl03036-S_locus_glycop|cl16927-B_lectin|cl21453-PKc_like|smart00108-B_lectin|smart00219-TyrKc	--	--	Ca_10141.1|Ca_LG_4:26384691-26390530|minus|	0.64	-0.22	1.29	ii
Ca_10173	26752275	26754664	NA	-	phosphatidylinositol-4-phosphate 5-kinase 1	PTHR23084	IPR003409	PF02493			SSF82185	Ca_10173	Phosphatidylinositol_4-phosphate_5-kinase_1	XM_004488849.1	#located_in_mitochondrion	COG4642-COG4642|cl22713-MORN|smart00698-MORN	--	--	Ca_10173.1|Ca_LG_4:26752275-26754664|minus|	1.64	1.11	2.47	ii
Ca_10194	27047785	27052096	NA	-	choline kinase 1	PTHR22603	IPR011009	PF01633	GO:0016772		SSF56112	Ca_10194	Probable_choline_kinase_1	XM_004496371.1	#has_phosphotransferase_activity,_alcohol_group_as_acceptor|#has_transferase_activity,_transferring_phosphorus-containing_groups|#located_in_cytoplasm	PLN02236-PLN02236|cd05157-ETNK_euk|cl21453-PKc_like	--	--	Ca_10194.1|Ca_LG_4:27047785-27052096|minus|	1.44	0.57	2.33	ii
Ca_10218	27270748	27272560	NA	-	plant/F1M20-13 protein	PTHR31509 PTHR31509	IPR008511	PF05633				Ca_10218	--	XM_004496411.1	#located_in_chloroplast	cl21731-DUF677	--	--	Ca_10218.1|Ca_LG_4:27270748-27272560|minus|	1.22	0.61	2.06	ii
Ca_10256	27681117	27689032	NA	+	NAD kinase 2	PTHR20275 PTHR20275	IPR002504 IPR016064 IPR017437 IPR017438	PF01513	GO:0003951 GO:0006741 GO:0008152 GO:0019674		SSF11133 SSF52799	Ca_10256	NAD_kinase_2,_chloroplastic	XM_004498304.1	#has_NAD+_kinase_activity|#involved_in_metabolic_process|#located_in_chloroplast	PLN02727-PLN02727|cl01255-DAGK_cat	--	--	Ca_10256.1|Ca_LG_4:27681117-27689032|plus|	0.17	-0.21	2.36	ii
Ca_10266	27859251	27861029	NA	+	scarecrow-like protein 1-like [Glycine max]	PTHR31636 PTHR31636	IPR005202	PF03514		PS50985		Ca_10266	Scarecrow-like_protein_1	XM_007161325.1	#located_in_cytoplasm	cl15987-GRAS	--	--	Ca_10266.1|Ca_LG_4:27859251-27861029|plus|	0.55	0.23	1.08	ii
Ca_10290	28217162	28219978	NA	+	unknown protein							Ca_10290	--	XM_004496471.1	--	--	--	--	Ca_10290.1|Ca_LG_4:28217162-28219978|plus|	0.3	0.48	1.38	ii
Ca_10294	28249879	28251984	NA	-	scarecrow-like protein 8-like [Glycine max]	PTHR31636 PTHR31636	IPR005202	PF03514		PS50985		Ca_10294	Scarecrow-like_protein_8	XM_004496476.1	#located_in_nucleus	cl15987-GRAS	GRAS	--	Ca_10294.1|Ca_LG_4:28249879-28251984|minus|	-0.15	-0.2	1.75	ii
Ca_10322	28590836	28591831	NA	+	phosphoribosylglycinamide formyltransferase	PTHR10520 PTHR10520	IPR001555 IPR002376	PF00551	GO:0008168 GO:0009058 GO:0016742	PS00373	SSF53328	Ca_10322	Phosphoribosylglycinamide_formyltransferase,_chloroplastic	XM_004514577.1	#has_hydroxymethyl-,_formyl-_and_related_transferase_activity|#has_methyltransferase_activity|#has_phosphoribosylglycinamide_formyltransferase_activity|#involved_in_'de_novo'_IMP_biosynthetic_process|#involved_in_biosynthetic_process|#located_in_chloroplast	cl00395-FMT_core	--	--	Ca_10322.1|Ca_LG_4:28590836-28591831|plus|	0.62	0.82	1.69	ii
Ca_10385	29284196	29294743	NA	+	ENTH/VHS/GAT family protein	PTHR13856 PTHR13856	IPR002014 IPR004152 IPR008942 IPR018205	PF00790 PF03127	GO:0005622 GO:0006886	PS50179 PS50909	SSF48464 SSF89009	Ca_10385	TOM1-like_protein_2	XM_004498420.1	#involved_in_intracellular_protein_transport	cd03561-VHS|cd14231-GAT_GGA_like_plant|cl02544-VHS_ENTH_ANTH|cl03906-GAT_SF	--	--	Ca_10385.1|Ca_LG_4:29284196-29294743|plus|	0.71	0.82	1.08	ii
Ca_10451	30138324	30146414	NA	-	protein MEI2-like 4-like isoform X2 [Glycine max]	PTHR24011 PTHR24011	IPR000504 IPR007201 IPR012677	PF00076 PF04059	GO:0000166 GO:0003676	PS50102	SSF54928	Ca_10451	Protein_MEI2-like_1	XM_004501696.1	#has_nucleic_acid_binding|#has_nucleotide_binding|#located_in_nucleus	cd12524-RRM1_MEI2_like|cd12531-RRM3_MEI2_like|cl17169-RRM_SF|smart00360-RRM	--	--	Ca_10451.1|Ca_LG_4:30138324-30146414|minus|	0.65	0.72	2.16	ii
Ca_10469	30342321	30352724	NA	-	protein SUPPRESSOR OF GENE SILENCING 3-like isoform X3 [Glycine max]	PTHR21596	IPR005380	PF03468	GO:0031047			Ca_10469	Protein_SUPPRESSOR_OF_GENE_SILENCING_3_homolog	XM_004496666.1	#located_in_cytoplasm	cd12266-RRM_like_XS|cl17169-RRM_SF	--	--	Ca_10469.1|Ca_LG_4:30342321-30352724|minus|	0.06	-0.05	1.02	ii
Ca_10526	30800957	30802595	NA	+	haloacid dehalogenase-like hydrolase	PTHR31484	IPR006439 IPR010237 IPR023214	PF13419	GO:0008152 GO:0016787		SSF56784	Ca_10526	Uncharacterized_protein_C24B11.05	XM_004496685.1	#has_catalytic_activity|#has_hydrolase_activity|#involved_in_metabolic_process	TIGR01509-HAD-SF-IA-v3|cd01427-HAD_like|cl21460-HAD_like	--	--	Ca_10526.1|Ca_LG_4:30800957-30802595|plus|	-0.03	0.02	2.28	ii
Ca_10538	30953636	30957601	NA	+	c("alpha-1"	PTHR12526 PTHR12526	IPR001296 IPR027054	PF00534 PF13579	GO:0004378 GO:0009058 GO:0033164		SSF53756	Ca_10538	Alpha-1,3/1,6-mannosyltransferase_ALG2	XM_004496702.1	#involved_in_biosynthetic_process	COG0438-RfaG|cd03805-GT1_ALG2_like|cl10013-Glycosyltransferase_GTB_type	--	--	Ca_10538.1|Ca_LG_4:30953636-30957601|plus|	0.79	0.74	1.04	ii
Ca_10543	30975263	30984040	NA	-	ATP-dependent helicase BRM-like isoform X4 [Glycine max]	PTHR10799 PTHR10799	IPR000330 IPR001650 IPR014001 IPR027417	PF00176 PF00271 PF14619	GO:0003676 GO:0003677 GO:0004386 GO:0005524	PS51192 PS51194	SSF52540	Ca_10543	Transcription_regulatory_protein_SNF2	XM_004496707.1	#has_ATP_binding|#has_DNA_binding|#has_helicase_activity|#has_nucleic_acid_binding|#located_in_nucleus	COG0553-HepA|cd00046-DEXDc|cd00079-HELICc|cl20592-SnAC|cl21455-ABC_ATPase	--	--	Ca_10543.1|Ca_LG_4:30975263-30984040|minus|	0.45	0.45	1.3	ii
Ca_10557	31156956	31162047	NA	-	c("Inositol 1"	PTHR32357 PTHR32357	IPR008656 IPR017427	PF05770	GO:0000287 GO:0005524 GO:0005622 GO:0032957 GO:0047325 GO:0052725 GO:0052726		SSF56059	Ca_10557	Inositol-tetrakisphosphate_1-kinase_2	XM_004496744.1	#has_ATP_binding|#has_inositol_tetrakisphosphate_1-kinase_activity|#has_inositol-1,3,4-trisphosphate_5-kinase_activity|#has_inositol-1,3,4-trisphosphate_6-kinase_activity|#has_magnesium_ion_binding|#has_metal_ion_binding|#involved_in_inositol_trisphosphate_metabolic_process|#located_in_intracellular|#located_in_nucleus	PLN02941-PLN02941|cl17255-ATP-grasp_4	NAC	--	Ca_10557.1|Ca_LG_4:31156956-31162047|minus|	0.37	0.85	1.16	ii
Ca_10596	31496507	31500597	NA	+	Single-stranded nucleic acid binding R3H domain-containing protein n=1 Tax=Calothrix sp. PCC 7507 RepID=K9PMH9_9CYAN	PTHR31173	IPR003593 IPR027417	PF13238	GO:0000166 GO:0017111		SSF52540	Ca_10596	Uncharacterized_protein_ycf45	XM_004497062.1	#has_GTP_binding|#has_nucleoside-triphosphatase_activity|#has_nucleotide_binding|#involved_in_Mo-molybdopterin_cofactor_biosynthetic_process|#located_in_chloroplast	cd00009-AAA|cd02645-R3H_AAA|cl00297-R3H|cl21455-ABC_ATPase	--	--	Ca_10596.1|Ca_LG_4:31496507-31500597|plus|	-0.53	0.78	2.19	ii
Ca_10606	31593493	31594844	NA	+	CWF19-like protein 2-like isoform X2 [Glycine max]							Ca_10606	--	XM_004496902.1	#located_in_nucleus	--	--	--	Ca_10606.1|Ca_LG_4:31593493-31594844|plus|	1.35	1.44	0.72	ii
Ca_10618	31783531	31789439	NA	-	phosphatidylserine synthase	PTHR12615	IPR004277	PF03034	GO:0006659			Ca_10618	Phosphatidylserine_synthase_2	XM_004496958.1	#involved_in_phosphatidylserine_biosynthetic_process|#located_in_mitochondrion	PLN02930-PLN02930|cl03849-PSS	--	--	Ca_10618.1|Ca_LG_4:31783531-31789439|minus|	0.76	0.85	1.76	ii
Ca_10631	32007284	32009778	NA	-	cysteine proteinase1	PTHR12411 PTHR12411	IPR000118 IPR000169 IPR000668 IPR013128 IPR013201 IPR025660 IPR025661	PF00112 PF00396 PF08246	GO:0006508 GO:0008234	PS00139 PS00639 PS00640	SSF54001 SSF57277	Ca_10631	Oryzain_alpha_chain	XM_004496908.1	#has_cysteine-type_peptidase_activity|#involved_in_proteolysis|#located_in_extracellular_region	cd02248-Peptidase_C1A|cl00296-Peptidase_C1|cl02546-Granulin|cl22448-Inhibitor_I29|smart00277-GRAN|smart00848-Inhibitor_I29	--	--	Ca_10631.1|Ca_LG_4:32007284-32009778|minus|	0.02	0.11	2.16	ii
Ca_10639	32092415	32097358	NA	+	repressor of RNA polymerase III transcription MAF1 protein	PTHR22504 PTHR22504	IPR015257	PF09174	GO:0016480			Ca_10639	Repressor_of_RNA_polymerase_III_transcription_MAF1_homolog	XM_004496936.1	#involved_in_negative_regulation_of_transcription_from_RNA_polymerase_III_promoter|#located_in_nucleus	cl02103-Maf1	--	--	Ca_10639.1|Ca_LG_4:32092415-32097358|plus|	0.34	-0.09	2.18	ii
Ca_10651	32287052	32293132	NA	-	pH-response regulator protein palA/RIM20 n=3 Tax=Aspergillus RepID=PALA_ASPOR	PTHR23030 PTHR23030	IPR004328 IPR025304	PF03097 PF13949	GO:0005515	PS51180		Ca_10651	ALG-2_interacting_protein_X	XM_004496940.1	#located_in_cytosol|#located_in_plasmodesma	cd09238-V_Alix_like_1|cd09246-BRO1_Alix_like_1|cl11715-Extensin_2|cl14649-BRO1_Alix_like|cl14654-V_Alix_like	--	--	Ca_10651.1|Ca_LG_4:32287052-32293132|minus|	0.14	0.28	1.02	ii
Ca_10652	32294154	32296651	NA	+	unknown protein							Ca_10652	--	XM_004496945.1	#located_in_nucleus	--	--	--	Ca_10652.1|Ca_LG_4:32294154-32296651|plus|	1.28	0.64	2.19	ii
Ca_10682	32584094	32587900	NA	-	phosphatidylserine synthase	PTHR12615	IPR004277	PF03034	GO:0006659			Ca_10682	Phosphatidylserine_synthase_2	XM_004496958.1	#involved_in_phosphatidylserine_biosynthetic_process|#located_in_mitochondrion	PLN02930-PLN02930|cl03849-PSS	--	--	Ca_10682.1|Ca_LG_4:32584094-32587900|minus|	0.62	0.93	1.94	ii
Ca_10698	32786011	32794046	NA	-	DHHC-type zinc finger family protein	PTHR22883 PTHR22883	IPR001594 IPR002110 IPR020683	PF01529 PF12796	GO:0005515 GO:0008270	PS50088 PS50216 PS50297	SSF48403	Ca_10698	Probable_protein_S-acyltransferase_23	XM_004508359.1	#has_zinc_ion_binding|#located_in_Golgi_apparatus	cd00204-ANK|cl02529-ANK|cl19890-zf-DHHC	--	--	Ca_10698.1|Ca_LG_4:32786011-32794046|minus|	1	0.64	1.41	ii
Ca_10705	32847091	32851499	NA	-	vacuolar H+-translocating inorganic pyrophosphatase	PTHR31998 PTHR31998	IPR004131	PF03030	GO:0004427 GO:0009678 GO:0015992 GO:0016020			Ca_10705	Putative_K(+)-stimulated_pyrophosphate-energized_sodium_pump	XM_004508367.1	#has_hydrogen-translocating_pyrophosphatase_activity|#has_inorganic_diphosphatase_activity|#involved_in_proton_transport|#located_in_Golgi_apparatus|#located_in_chloroplast|#located_in_chloroplast_envelope|#located_in_membrane|#located_in_plant-type_vacuole|#located_in_plasma_membrane|#located_in_vacuolar_membrane|#located_in_vacuole	PLN02255-PLN02255|PRK00733-hppA|cl11452-H_PPase	--	--	Ca_10705.1|Ca_LG_4:32847091-32851499|minus|	0.31	0.46	2.01	ii
Ca_10706	32864338	32866718	NA	+	RING-H2 zinc finger protein	PTHR31150 PTHR31150	IPR001841 IPR013083		GO:0005515 GO:0008270	PS50089	SSF57850	Ca_10706	--	XM_004508369.1	#has_zinc_ion_binding|#located_in_nucleus	cd00162-RING|cl17238-RING	--	--	Ca_10706.1|Ca_LG_4:32864338-32866718|plus|	-0.01	0.62	1.94	ii
Ca_10708	32882067	32884505	NA	+	Actin-related protein Arp2/3 complex subunit ARPC3 n=2 Tax=Triatominae RepID=A6YPU0_TRIIF	PTHR12391 PTHR12391	IPR007204	PF04062	GO:0005856 GO:0005885 GO:0030833 GO:0034314		SSF69060	Ca_10708	Actin-related_protein_2/3_complex_subunit_3	XM_004508376.1	#involved_in_regulation_of_actin_filament_polymerization|#located_in_cytoplasm|#located_in_cytoskeleton	cl04383-P21-Arc	--	--	Ca_10708.1|Ca_LG_4:32882067-32884505|plus|	0.63	0.78	1.69	ii
Ca_10715	32915552	32919530	NA	+	c("translocase of chloroplast 90"	PTHR10903 PTHR10903	IPR005690 IPR006703 IPR024283 IPR027417	PF04548 PF11886	GO:0005525 GO:0016817		SSF52540	Ca_10715	Translocase_of_chloroplast_90,_chloroplastic	XM_004508387.1	#has_GTP_binding|#located_in_chloroplast	TIGR00993-putative_chloroplast_outer_membrane_protein|cl13346-DUF3406|cl21455-ABC_ATPase	--	--	Ca_10715.1|Ca_LG_4:32915552-32919530|plus|	0.97	1.06	2.5	ii
Ca_10716	32922030	32923775	NA	-	hypothetical protein		IPR011989 IPR016024		GO:0005488		SSF48371	Ca_10716	--	XM_004508386.1	--	--	--	--	Ca_10716.1|Ca_LG_4:32922030-32923775|minus|	1.3	1.06	1.13	ii
Ca_10761	33435183	33437933	NA	+	DNAJ heat shock family protein	PTHR24078 PTHR24078	IPR001623 IPR012677 IPR018253	PF00226 PF14259	GO:0000166	PS00636 PS50076	SSF46565 SSF54928	Ca_10761	DnaJ_homolog_subfamily_C_member_17	XM_004497139.1	#has_heat_shock_protein_binding|#has_nucleic_acid_binding|#has_unfolded_protein_binding|#involved_in_protein_folding|#located_in_cytoplasm	cd06257-DnaJ|cd12429-RRM_DNAJC17|cl02542-DnaJ|cl17169-RRM_SF	--	--	Ca_10761.1|Ca_LG_4:33435183-33437933|plus|	0.33	0.21	1.14	ii
Ca_10767	33494101	33496321	NA	-	DDB1- and CUL4-associated factor 8-like isoform X3 [Glycine max]	PTHR15574 PTHR15574	IPR001680 IPR015943 IPR017986	PF00400	GO:0005515	PS50082 PS50294	SSF50978	Ca_10767	DDB1-_and_CUL4-associated_factor_8_	XM_004497145.1	--	COG2319-COG2319|cl02567-WD40	--	--	Ca_10767.1|Ca_LG_4:33494101-33496321|minus|	-0.34	-0.24	1.1	ii
Ca_10774	33572694	33580893	NA	-	Protein kinase superfamily protein	PTHR23257	IPR000719 IPR001245 IPR002290 IPR002912 IPR008271 IPR011009	PF01842 PF07714	GO:0004672 GO:0004674 GO:0005524 GO:0006468 GO:0008152 GO:0016597	PS00108 PS50011 PS51671	SSF55021 SSF56112	Ca_10774	Serine/threonine-protein_kinase_HT1	XM_004497158.1	#has_ATP_binding|#has_amino_acid_binding|#has_protein_kinase_activity|#has_protein_serine/threonine_kinase_activity|#has_transferase_activity,_transferring_phosphorus-containing_groups|#involved_in_metabolic_process|#involved_in_protein_phosphorylation|#located_in_nucleus	cd04928-ACT_TyrKc|cd13999-STKc_MAP3K-like|cl09141-ACT|cl21453-PKc_like|smart00219-TyrKc	--	--	Ca_10774.1|Ca_LG_4:33572694-33580893|minus|	0.77	1.54	2.74	ii
Ca_10775	33594009	33597136	NA	-	F-box/LRR protein	PTHR23125 PTHR23125	IPR001810 IPR006553	PF00646	GO:0005515		SSF52047 SSF81383	Ca_10775	F-box/LRR-repeat_protein_10	XM_004497160.1	#located_in_cytoplasm	cl22709-AMN1	--	--	Ca_10775.1|Ca_LG_4:33594009-33597136|minus|	-0.32	-0.46	1.46	ii
Ca_10785	33717013	33719676	NA	-	chromatin protein family	PTHR12096	IPR004015 IPR017862	PF02731	GO:0000398 GO:0005681			Ca_10785	SNW/SKI-interacting_protein	XM_004486413.1	#located_in_nucleus	cl03682-SKIP_SNW	--	--	Ca_10785.1|Ca_LG_4:33717013-33719676|minus|	0.66	0.59	1.43	ii
Ca_10796	33800721	33804037	NA	+	unknown protein							Ca_10796	--	XM_004498275.1	--	--	--	--	Ca_10796.1|Ca_LG_4:33800721-33804037|plus|	-0.12	-0.31	2.08	ii
Ca_10801	33869616	33872348	NA	-	c("uncharacterized protein At4g08330"							Ca_10801	Uncharacterized_protein_At4g08330,_chloroplastic	XM_004498283.1	#located_in_nucleus|#located_in_plasma_membrane	--	bHLH	--	Ca_10801.1|Ca_LG_4:33869616-33872348|minus|	0.77	0.53	1.81	ii
Ca_10811	33994334	33995739	NA	+	ATP-dependent DNA helicase RecG	PTHR24031 PTHR24031	IPR001650 IPR027417	PF00271	GO:0003676 GO:0004386 GO:0005524	PS51194	SSF52540	Ca_10811	ATP-dependent_DNA_helicase_RecG	XM_004498247.1	#has_ATP_binding|#has_ATP-dependent_DNA_helicase_activity|#has_ATP-dependent_helicase_activity|#has_helicase_activity|#has_nucleic_acid_binding|#involved_in_DNA_recombination|#involved_in_DNA_repair|#located_in_nucleus	cd00079-HELICc|cl21455-ABC_ATPase	--	--	Ca_10811.1|Ca_LG_4:33994334-33995739|plus|	-0.72	-0.26	1.04	ii
Ca_10823	34194340	34196382	NA	-	unknown protein							Ca_10823	--	XM_004513375.1	#located_in_nucleus	--	--	--	Ca_10823.1|Ca_LG_4:34194340-34196382|minus|	0.47	0.37	2.31	ii
Ca_10832	34391702	34395214	NA	-	SNARE associated Golgi protein family	PTHR12677	IPR015414	PF09335				Ca_10832	Uncharacterized_membrane_protein_At4g09580_	XM_004512456.1	--	COG0398-COG0398|cl00429-SNARE_assoc	--	--	Ca_10832.1|Ca_LG_4:34391702-34395214|minus|	0.35	-0.1	1.9	ii
Ca_10862	34842861	34847092	NA	+	Protein kinase superfamily protein	PTHR24420	IPR000719 IPR011009 IPR013320 IPR017441	PF00069	GO:0004672 GO:0005524 GO:0006468 GO:0016772	PS00107 PS50011	SSF56112	Ca_10862	Probable_receptor-like_protein_kinase_At5g15080	XM_004497467.1	#has_ATP_binding|#has_protein_kinase_activity|#has_transferase_activity,_transferring_phosphorus-containing_groups|#involved_in_protein_phosphorylation|#located_in_plasma_membrane	cd14066-STKc_IRAK|cl21453-PKc_like|smart00221-STYKc	--	--	Ca_10862.1|Ca_LG_4:34842861-34847092|plus|	1.21	1.18	1.36	ii
Ca_10863	34861259	34865394	NA	+	OTU domain-containing protein 3-like isoform X6 [Glycine max]	PTHR12419 PTHR12419	IPR003323	PF02338		PS50802	SSF54001	Ca_10863	OTU_domain-containing_protein_DDB_G0284757	XM_004497468.1	#located_in_nucleus	cl19932-OTU	--	--	Ca_10863.1|Ca_LG_4:34861259-34865394|plus|	1.78	1.28	2.51	ii
Ca_10921	36070813	36073064	NA	-	serine/arginine-rich splicing factor 33 isoform 1 [Glycine max]	PTHR23147	IPR000504 IPR012677	PF14259	GO:0000166 GO:0003676	PS50102	SSF54928	Ca_10921	Serine/arginine-rich_splicing_factor_33	XM_004514096.1	#located_in_nucleus	cl17169-RRM_SF|smart00360-RRM	--	--	Ca_10921.1|Ca_LG_4:36070813-36073064|minus|	-0.13	0.57	1.27	ii
Ca_10925	36144929	36145405	NA	+	c("Family of Uncharacterized protein function"		IPR006904	PF04819				Ca_10925	--	XM_004497773.1	--	cl04775-DUF716	--	--	Ca_10925.1|Ca_LG_4:36144929-36145405|plus|	1.49	0.85	1.69	ii
Ca_10937	36357720	36365559	NA	+	SPX domain-containing membrane protein At4g22990-like isoform X2 [Glycine max]	PTHR24003 PTHR24003	IPR004331 IPR011701 IPR016196	PF03105 PF07690	GO:0016021 GO:0055085	PS51382	SSF10347	Ca_10937	SPX_domain-containing_membrane_protein_Os09g0521800	XM_004516638.1	#involved_in_transmembrane_transport|#located_in_Golgi_apparatus|#located_in_integral_to_membrane	cd06174-MFS|cd14479-SPX-MFS_plant|cl21472-MFS|cl21499-SPX	--	--	Ca_10937.1|Ca_LG_4:36357720-36365559|plus|	1.24	1.2	2.86	ii
Ca_10941	36495825	36498710	NA	-	DNAJ heat shock family protein	PTHR25040 PTHR25040	IPR001623	PF00226		PS50076	SSF46565	Ca_10941	Chaperone_protein_DnaJ	XM_004497834.1	#has_heat_shock_protein_binding	cd06257-DnaJ|cl02542-DnaJ	--	--	Ca_10941.1|Ca_LG_4:36495825-36498710|minus|	0.33	0.17	1.32	ii
Ca_10973	37188177	37189481	NA	+	protein kinase family protein	PTHR24343 PTHR24343	IPR000719 IPR002290 IPR004041 IPR008271 IPR011009 IPR017441 IPR018451	PF00069 PF03822	GO:0004672 GO:0004674 GO:0005524 GO:0006468 GO:0007165 GO:0016772	PS00107 PS00108 PS50011 PS50816	SSF56112	Ca_10973	CBL-interacting_serine/threonine-protein_kinase_7	XM_004497948.1	#has_ATP_binding|#has_protein_kinase_activity|#has_protein_serine/threonine_kinase_activity|#has_transferase_activity,_transferring_phosphorus-containing_groups|#involved_in_protein_phosphorylation|#involved_in_signal_transduction|#located_in_plasma_membrane	cd12195-CIPK_C|cl17070-AMPKA_C_like|cl21453-PKc_like|smart00220-S_TKc	--	--	Ca_10973.1|Ca_LG_4:37188177-37189481|plus|	0.06	0.23	1.82	ii
Ca_11009	37853156	37858760	NA	-	DNA-binding protein SMUBP-2	PTHR10887	IPR014001 IPR027417	PF13086 PF13087			SSF52540	Ca_11009	DNA-binding_protein_SMUBP-2	XM_004514938.1	#has_ATP_binding|#has_DNA_binding|#has_hydrolase_activity|#located_in_chloroplast|#located_in_chloroplast_envelope|#located_in_chloroplast_stroma	TIGR00376-DNA-binding_protein_SMUBP-2|cd00046-DEXDc|cl21455-ABC_ATPase|cl22491-UvrD_C_2	--	--	Ca_11009.1|Ca_LG_4:37853156-37858760|minus|	0.45	0.17	2.38	ii
Ca_11032	38302597	38306102	NA	-	RING finger and CHY zinc finger protein	PTHR21319	IPR001841 IPR004039 IPR008913 IPR013083 IPR017921	PF05495 PF13639 PF14599	GO:0005515 GO:0008270	PS50089 PS51266 PS51270	SSF16121 SSF16124 SSF57850	Ca_11032	RING_finger_and_CHY_zinc_finger_domain-containing_protein_1	XM_004506016.1	#has_zinc_ion_binding|#located_in_nucleus	cd00162-RING|cl17238-RING|cl19861-zf-CHY|cl20581-zinc_ribbon_6	--	--	Ca_11032.1|Ca_LG_4:38302597-38306102|minus|	-0.7	-0.18	1.35	ii
Ca_11078	39118344	39121001	NA	-	auxin response factor 16	PTHR31384	IPR003311 IPR003340 IPR010525 IPR011525 IPR015300	PF02309 PF02362 PF06507	GO:0003677 GO:0005634 GO:0006355 GO:0009725 GO:0046983	PS50863 PS50962	SSF10193	Ca_11078	Auxin_response_factor_10	XM_004497453.1	#has_DNA_binding|#has_protein_dimerization_activity|#involved_in_regulation_of_transcription,_DNA-dependent|#involved_in_response_to_hormone_stimulus|#located_in_nucleus	cd10017-B3_DNA|cl03528-AUX_IAA|cl05824-Auxin_resp|cl15242-BfiI_C_EcoRII_N_B3	ARF	--	Ca_11078.1|Ca_LG_4:39118344-39121001|minus|	0.96	0.45	1.29	ii
Ca_11091	39338211	39343827	NA	+	c("2-oxoglutarate dehydrogenase"	PTHR23152 PTHR23152	IPR001017 IPR005475 IPR011603	PF00676 PF02779	GO:0004591 GO:0006099 GO:0008152 GO:0016624 GO:0030976 GO:0055114		SSF52518	Ca_11091	2-oxoglutarate_dehydrogenase_E1_component	XM_004497242.1	#has_oxidoreductase_activity,_acting_on_the_aldehyde_or_oxo_group_of_donors,_disulfide_as_acceptor|#has_oxoglutarate_dehydrogenase_(succinyl-transferring)_activity|#has_thiamine_pyrophosphate_binding|#involved_in_metabolic_process|#involved_in_oxidation-reduction_process|#involved_in_tricarboxylic_acid_cycle|#located_in_mitochondrion	PRK09404-sucA|cd02016-TPP_E1_OGDC_like|cl01629-TPP_enzymes|cl11410-TPP_enzyme_PYR	MYB-related	--	Ca_11091.1|Ca_LG_4:39338211-39343827|plus|	1.84	1.22	1.59	ii
Ca_11099	39376262	39385321	NA	-	ABC transporter family protein (ATP-binding component)	PTHR24222 PTHR24222	IPR001140 IPR003439 IPR003593 IPR011527 IPR027417	PF00005 PF00664	GO:0000166 GO:0005524 GO:0006810 GO:0016021 GO:0016887 GO:0017111 GO:0042626 GO:0055085	PS50893 PS50929	SSF52540 SSF90123	Ca_11099	ABC_transporter_B_family_member_20	XM_004497250.1	#has_ATP_binding|#has_ATPase_activity|#has_ATPase_activity,_coupled_to_transmembrane_movement_of_substances|#has_nucleoside-triphosphatase_activity|#has_nucleotide_binding|#involved_in_transmembrane_transport|#involved_in_transport|#located_in_integral_to_membrane|#located_in_plasma_membrane	PTZ00265-PTZ00265|cl00549-ABC_membrane|cl21455-ABC_ATPase	--	--	Ca_11099.1|Ca_LG_4:39376262-39385321|minus|	0.93	0.99	1.39	ii
Ca_11109	39479022	39481519	NA	-	Pectate lyase family protein	PTHR31683 PTHR31683	IPR002022 IPR011050 IPR012334 IPR018082	PF00544			SSF51126	Ca_11109	Putative_pectate_lyase_21	XM_004497262.1	#located_in_plasma_membrane	cl19188-Pectate_lyase_3|smart00656-Amb_all	--	--	Ca_11109.1|Ca_LG_4:39479022-39481519|minus|	0.46	0.49	1.11	ii
Ca_11142	40229287	40232777	NA	-	zinc finger CCCH domain-containing protein 14 [Glycine max]	PTHR10288 PTHR10288	IPR000571 IPR004087 IPR004088	PF00013 PF00642 PF14608	GO:0003723 GO:0046872	PS50084 PS50103	SSF54791 SSF90229	Ca_11142	Zinc_finger_CCCH_domain-containing_protein_14	XM_004497352.1	#has_RNA_binding|#has_nucleic_acid_binding|#has_zinc_ion_binding|#located_in_nucleus	cd00105-KH-I|cl00098-KH-I|cl11592-zf-CCCH|smart00356-ZnF_C3H1	C3H	--	Ca_11142.1|Ca_LG_4:40229287-40232777|minus|	0.27	0.16	1.19	ii
Ca_11180	41005309	41007945	NA	-	uncharacterized protein LOC100807799 isoform X6 [Glycine max]							Ca_11180	--	AC145458.3	--	--	--	--	Ca_11180.1|Ca_LG_4:41005309-41007945|minus|	1.45	1.37	0.89	ii
Ca_11193	41187047	41192676	NA	-	uncharacterized protein LOC100803295 isoform X3 [Glycine max]							Ca_11193	--	XM_004497277.1	#located_in_nucleus|#located_in_plasmodesma	COG5271-MDN1	--	--	Ca_11193.2|Ca_LG_4:41187047-41192676|minus|	1.45	0.83	2.62	ii
Ca_11193	41187047	41192676	NA	-	uncharacterized protein LOC100803295 isoform X3 [Glycine max]							Ca_11193	--	XM_004497277.1	#located_in_nucleus|#located_in_plasmodesma	COG5271-MDN1	--	--	Ca_11193.1|Ca_LG_4:41187246-41191889|minus|	0.17	0.25	2	ii
Ca_11204	41672719	41674096	NA	+	putative DNA-binding protein ESCAROLA-like [Glycine max]	PTHR31100 PTHR31100	IPR005175 IPR014476	PF03479			SSF11785	Ca_11204	Putative_DNA-binding_protein_ESCAROLA_	XM_004497799.1	--	cd11378-DUF296|cl00720-DUF296	--	--	Ca_11204.1|Ca_LG_4:41672719-41674096|plus|	1.14	0.63	1.97	ii
Ca_11217	41952009	41956936	NA	+	Patatin-like phospholipase family protein	PTHR11711 PTHR11711	IPR002641 IPR016035 IPR021771	PF01734 PF11815	GO:0006629 GO:0008152		SSF52151	Ca_11217	Triacylglycerol_lipase_SDP1	XM_004514526.1	#has_GTP_binding|#involved_in_lipid_metabolic_process|#involved_in_metabolic_process	COG1752-RssA|cd07231-Pat_SDP1-like|cl11396-Patatin_and_cPLA2|cl13284-DUF3336	--	--	Ca_11217.1|Ca_LG_4:41952009-41956936|plus|	-0.17	-0.66	1.36	ii
Ca_11233	42192374	42195879	NA	-	Adenylate kinase family protein	PTHR23359	IPR000850 IPR006259 IPR027417	PF00406	GO:0004017 GO:0005524 GO:0006139 GO:0016776 GO:0019205	PS00113	SSF52540	Ca_11233	Adenylate_kinase_1,_mitochondrial	XM_004497394.1	#has_ATP_binding|#has_nucleobase-containing_compound_kinase_activity|#has_nucleotide_kinase_activity|#has_phosphotransferase_activity,_phosphate_group_as_acceptor|#involved_in_nucleobase-containing_compound_metabolic_process|#involved_in_nucleotide_phosphorylation|#located_in_mitochondrion	PLN02459-PLN02459|cd01428-ADK|cl17190-NK	--	--	Ca_11233.1|Ca_LG_4:42192374-42195879|minus|	1.41	1.23	1.53	ii
Ca_11258	42773628	42778160	NA	+	cytokinin riboside 5'-monophosphate phosphoribohydrolase LOG7 [Glycine max]	PTHR31223 PTHR31223	IPR005269	PF03641			SSF10240	Ca_11258	Cytokinin_riboside_5'-monophosphate_phosphoribohydrolase_LOG7_	XM_004497616.1	--	cl22440-TIR_2	--	--	Ca_11258.1|Ca_LG_4:42773628-42778160|plus|	0.52	-0.59	2.34	ii
Ca_11316	43975800	43982206	NA	+	Protein phosphatase 2A regulatory B subunit family protein	PTHR10257	IPR002554 IPR016024	PF01603	GO:0000159 GO:0005488 GO:0007165 GO:0008601		SSF48371	Ca_11316	Serine/threonine_protein_phosphatase_2A_55_kDa_regulatory_subunit_B'_delta_isoform	XM_004515855.1	#has_protein_phosphatase_type_2A_regulator_activity|#involved_in_signal_transduction|#located_in_nucleus|#located_in_protein_phosphatase_type_2A_complex	PLN00122-PLN00122|cl18318-PLN00122	--	--	Ca_11316.1|Ca_LG_4:43975800-43982206|plus|	0.81	0.64	1.29	ii
Ca_11356	44736600	44739449	NA	+	iron-sulfur cluster assembly protein IscA	PTHR10072 PTHR10072	IPR000361 IPR016092 IPR017870	PF01521	GO:0005198 GO:0016226 GO:0051536	PS01152	SSF89360	Ca_11356	Iron-sulfur_assembly_protein_IscA-like_1,_mitochondrial	XM_004493974.1	#has_iron-sulfur_cluster_binding|#has_structural_molecule_activity|#involved_in_iron-sulfur_cluster_assembly|#located_in_mitochondrion	TIGR00049-Uncharacterized_protein_in_nifU_5'region|cl00400-Fe-S_biosyn	--	--	Ca_11356.1|Ca_LG_4:44736600-44739449|plus|	1.14	1.09	1.63	ii
Ca_11383	45261676	45263923	NA	-	Tetratricopeptide repeat (TPR)-like superfamily protein		IPR018961	PF09350				Ca_11383	DnaJ_homolog_subfamily_C_member_28	XM_004497517.1	#located_in_chloroplast	cl08096-DUF1992|cl20146-DUF2228	--	--	Ca_11383.1|Ca_LG_4:45261676-45263923|minus|	0.51	0.48	1.19	ii
Ca_11392	45420251	45422837	NA	+	NC domain-containing protein-related	PTHR31364 PTHR31364	IPR000064 IPR007053	PF04970				Ca_11392	--	XM_004497604.1	--	cl04867-LRAT	--	--	Ca_11392.1|Ca_LG_4:45420251-45422837|plus|	0.28	0.05	1.91	ii
Ca_11394	45444451	45445194	NA	+	hypothetical protein							Ca_11394	--	XM_004497606.1	--	--	--	--	Ca_11394.1|Ca_LG_4:45444451-45445194|plus|	2.08	0.69	2.21	ii
Ca_11413	45812444	45818897	NA	+	RING-H2 finger protein [Glycine max]	PTHR22766 PTHR22766	IPR001841 IPR013083	PF13639	GO:0005515 GO:0008270	PS50089	SSF57850	Ca_11413	E3_ubiquitin-protein_ligase_SDIR1	XR_189711.1	#has_zinc_ion_binding|#located_in_nucleus	cd00162-RING|cl17238-RING	--	--	Ca_11413.1|Ca_LG_4:45812444-45818897|plus|	0.02	-0.11	1.1	ii
Ca_11429	46248324	46261873	NA	-	dentin sialophosphoprotein-like isoform X6 [Glycine max]							Ca_11429	--	XM_004497706.1	#located_in_Golgi_apparatus|#located_in_cytosol	COG1196-Smc	--	--	Ca_11429.1|Ca_LG_4:46248324-46261873|minus|	0.58	0.46	1.11	ii
Ca_11438	46421940	46423789	NA	-	syntaxin of plants 121	PTHR19957 PTHR19957	IPR000727 IPR006011 IPR006012 IPR010989	PF00804 PF05739	GO:0005484 GO:0005515 GO:0006886 GO:0016020 GO:0016192	PS00914 PS50192	SSF47661	Ca_11438	Syntaxin-121	XM_004497589.1	#involved_in_intracellular_protein_transport|#involved_in_vesicle-mediated_transport|#located_in_plasma_membrane|#located_in_plasmodesma	cd00179-SynN|cd00193-t_SNARE|cl00143-SynN|cl00152-t_SNARE	--	--	Ca_11438.1|Ca_LG_4:46421940-46423789|minus|	2	1.45	1.76	ii
Ca_11528	48292859	48295450	NA	+	Pentatricopeptide repeat (PPR) superfamily protein	PTHR24015 PTHR24015	IPR001623 IPR002885 IPR011990	PF00226 PF01535 PF13041	GO:0005515	PS50076 PS51375	SSF46565	Ca_11528	Pentatricopeptide_repeat-containing_protein_At3g49740	XM_004513584.1	#located_in_mitochondrion	TIGR00756-PPR|cd06257-DnaJ|cl02542-DnaJ|cl03252-PPR	--	--	Ca_11528.1|Ca_LG_4:48292859-48295450|plus|	1.62	0.95	2.51	ii
Ca_11613	50178042	50179477	NA	+	c("beta-1"	PTHR12871	IPR007754	PF05060	GO:0005795 GO:0008455 GO:0009312 GO:0016021		SSF53448	Ca_11613	Alpha-1,6-mannosyl-glycoprotein_2-beta-N-acetylglucosaminyltransferase	XM_004515997.1	#has_alpha-1,6-mannosylglycoprotein_2-beta-N-acetylglucosaminyltransferase_activity|#involved_in_oligosaccharide_biosynthetic_process|#located_in_Golgi_apparatus|#located_in_Golgi_stack|#located_in_integral_to_membrane	cl11394-Glyco_tranf_GTA_type	--	--	Ca_11613.1|Ca_LG_4:50178042-50179477|plus|	1.6	1.19	3.03	ii
Ca_11677	51635240	51635827	NA	-	SKP1-like 9	PTHR11165	IPR001232 IPR011333 IPR016072 IPR016073 IPR016897	PF01466 PF03931	GO:0006511		SSF54695 SSF81382	Ca_11677	SKP1-like_protein_14	XM_004488712.1	#involved_in_ubiquitin-dependent_protein_catabolic_process|#located_in_nucleus	COG5201-SKP1|cl02518-BTB|cl03226-Skp1	--	--	Ca_11677.1|Ca_LG_4:51635240-51635827|minus|	0.48	0.21	1.81	ii
Ca_11685	51717775	51723708	NA	-	DEAD-box ATP-dependent RNA helicase-like protein	PTHR24031 PTHR24031	IPR001650 IPR011545 IPR014001 IPR014014 IPR027417	PF00270 PF00271	GO:0003676 GO:0004386 GO:0005524 GO:0008026	PS51192 PS51194 PS51195	SSF52540	Ca_11685	DEAD-box_ATP-dependent_RNA_helicase_52C	XM_004514101.1	#has_ATP_binding|#has_ATP-dependent_helicase_activity|#has_helicase_activity|#has_nucleic_acid_binding|#located_in_nucleolus|#located_in_peroxisome|#located_in_plasma_membrane	PRK04837-PRK04837|cd00079-HELICc|cd00268-DEADc|cl21455-ABC_ATPase	--	--	Ca_11685.1|Ca_LG_4:51717775-51723708|minus|	0.92	0.62	1.75	ii
Ca_11741	52718759	52721739	NA	-	Protein kinase superfamily protein	PTHR24420 PTHR24420	IPR000719 IPR002290 IPR008271 IPR011009 IPR013320 IPR017441	PF00069 PF14380	GO:0004672 GO:0004674 GO:0005524 GO:0006468 GO:0016772	PS00107 PS00108 PS50011	SSF56112	Ca_11741	Probable_serine/threonine-protein_kinase_At1g18390	XM_004504524.1	#has_ATP_binding|#has_protein_kinase_activity|#has_protein_serine/threonine_kinase_activity|#has_protein_tyrosine_kinase_activity|#has_transferase_activity,_transferring_phosphorus-containing_groups|#involved_in_protein_phosphorylation|#located_in_plasma_membrane	cl16841-WAK_assoc|cl21453-PKc_like|smart00220-S_TKc	bHLH	--	Ca_11741.1|Ca_LG_4:52718759-52721739|minus|	2.07	1.63	2.47	ii
Ca_11746	52764299	52766053	NA	-	receptor kinase 1	PTHR24420 PTHR24420	IPR000719 IPR002290 IPR008271 IPR011009	PF00069	GO:0004672 GO:0004674 GO:0005524 GO:0006468 GO:0016772	PS00108 PS50011	SSF56112	Ca_11746	Cysteine-rich_receptor-like_protein_kinase_27	XM_004504518.1	#has_ATP_binding|#has_protein_kinase_activity|#has_protein_serine/threonine_kinase_activity|#has_transferase_activity,_transferring_phosphorus-containing_groups|#involved_in_protein_phosphorylation|#located_in_nucleus	cl21453-PKc_like	--	--	Ca_11746.1|Ca_LG_4:52764299-52766053|minus|	1.34	1.06	1.32	ii
Ca_11783	53373347	53375765	NA	+	Octicosapeptide/Phox/Bem1p family protein	PTHR31066 PTHR31066	IPR000270	PF00564	GO:0005515		SSF54277	Ca_11783	--	XM_004496983.1	#located_in_nucleus	cd06410-PB1_UP2|cl02720-PB1	--	--	Ca_11783.1|Ca_LG_4:53373347-53375765|plus|	0.4	0.56	2.27	ii
Ca_11794	53574984	53578568	NA	+	bromo adjacent-like domain protein	PTHR31917 PTHR31917	IPR001025 IPR008395 IPR014002	PF01426 PF05641	GO:0003682	PS51038		Ca_11794	--	XM_004513645.1	#has_DNA_binding|#has_RNA_binding|#located_in_nucleus|#located_in_plasmodesma	cl02573-TUDOR|cl02608-BAH|smart00743-Agenet	--	--	Ca_11794.1|Ca_LG_4:53574984-53578568|plus|	0.64	0.61	2.08	ii
Ca_11805	53732517	53735434	NA	+	ATP-binding/protein serine/threonine kinase [Glycine max]	PTHR24420	IPR000719 IPR002290 IPR008271 IPR011009 IPR013320 IPR017441	PF00069	GO:0004672 GO:0004674 GO:0005524 GO:0006468 GO:0016772	PS00107 PS00108 PS50011	SSF56112	Ca_11805	Probable_receptor-like_protein_kinase_At1g67000	XM_003592578.1	#has_ATP_binding|#has_protein_kinase_activity|#has_protein_serine/threonine_kinase_activity|#has_protein_tyrosine_kinase_activity|#has_transferase_activity,_transferring_phosphorus-containing_groups|#involved_in_protein_phosphorylation|#located_in_plasma_membrane	cl21453-PKc_like	--	--	Ca_11805.1|Ca_LG_4:53732517-53735434|plus|	0.38	0.43	1.34	ii
Ca_11812	53795035	53795660	NA	+	DUF1713 domain protein		IPR013177	PF08213				Ca_11812	--	XM_004497018.1	--	--	--	--	Ca_11812.1|Ca_LG_4:53795035-53795660|plus|	0.53	0.41	1.59	ii
Ca_11832	54107692	54116327	NA	-	ubiquitin-conjugating enzyme 23	PTHR24067 PTHR24067	IPR000608 IPR016135	PF00179	GO:0016881	PS50127	SSF54495	Ca_11832	Probable_ubiquitin-conjugating_enzyme_E2_23	XM_004497127.1	#has_acid-amino_acid_ligase_activity|#located_in_cytosol|#located_in_nucleus	cd00195-UBCc|cl00154-UBCc	--	--	Ca_11832.1|Ca_LG_4:54107692-54116327|minus|	0.57	0.59	1.39	ii
Ca_11843	54254079	54256131	NA	+	unknown protein							Ca_11843	--	XM_004497034.1	#located_in_nucleus	--	--	--	Ca_11843.1|Ca_LG_4:54254079-54256131|plus|	1.5	1.34	3.37	ii
Ca_11853	54494192	54497116	NA	+	Glycolipid transfer protein (GLTP) family protein		IPR014830	PF08718	GO:0005737 GO:0017089 GO:0046836 GO:0051861		SSF11000	Ca_11853	Ceramide-1-phosphate_transfer_protein	XM_004497045.1	#has_glycolipid_binding|#has_glycolipid_transporter_activity|#involved_in_glycolipid_transport|#located_in_cytoplasm	cl07367-GLTP	--	--	Ca_11853.1|Ca_LG_4:54494192-54497116|plus|	0.73	0.65	2.22	ii
Ca_11856	54510610	54517005	NA	+	Protein kinase superfamily protein	PTHR24056 PTHR24056	IPR000719 IPR002290 IPR008271 IPR011009	PF00069	GO:0004672 GO:0004674 GO:0005524 GO:0006468 GO:0016772	PS00108 PS50011	SSF56112	Ca_11856	Serine/threonine-protein_kinase_PRP4_homolog	XM_004497225.1	#has_ATP_binding|#has_protein_kinase_activity|#has_protein_serine/threonine_kinase_activity|#has_transferase_activity,_transferring_phosphorus-containing_groups|#involved_in_protein_phosphorylation|#located_in_nucleus	cd14135-STKc_PRP4|cl21453-PKc_like|smart00220-S_TKc	--	--	Ca_11856.1|Ca_LG_4:54510610-54517005|plus|	0.26	0.21	1.42	ii
Ca_11858	54548036	54552483	NA	-	uncharacterized protein At4g15970-like isoform X1 [Glycine max]	PTHR24015 PTHR24015	IPR005069	PF03407			SSF53448	Ca_11858	Uncharacterized_protein_At4g15970	XM_004497110.1	#located_in_chloroplast	cd00303-retropepsin_like|cl11394-Glyco_tranf_GTA_type|cl11403-pepsin_retropepsin_like	--	--	Ca_11858.1|Ca_LG_4:54548036-54552483|minus|	0.48	0.96	2.27	ii
Ca_11862	54587446	54591332	NA	-	putative Myb family transcription factor At1g14600-like isoform X2 [Glycine max]	PTHR31314 PTHR31314	IPR001005 IPR006447 IPR009057 IPR017930	PF00249	GO:0003677 GO:0003682	PS51294	SSF46689	Ca_11862	Putative_Myb_family_transcription_factor_At1g14600	XM_004497115.1	#located_in_nucleus	TIGR01557-unnamed_protein_product|cl21498-SANT	G2-like	--	Ca_11862.1|Ca_LG_4:54587446-54591332|minus|	0.51	0.65	1.41	ii
Ca_11968	1285664	1289770	NA	-	DNAJ homologue 3	PTHR24077 PTHR24077	IPR001623 IPR002939 IPR008971 IPR018253	PF00226 PF01556	GO:0006457 GO:0051082	PS00636 PS50076	SSF46565 SSF49493	Ca_11968	DnaJ_homolog_subfamily_B_member_1	XM_004499378.1	#has_heat_shock_protein_binding|#has_unfolded_protein_binding|#involved_in_protein_folding|#located_in_cytoplasm	COG0484-DnaJ|cd06257-DnaJ|cd10747-DnaJ_C|cl02542-DnaJ|cl21722-DnaJ_C	--	--	Ca_11968.1|Ca_LG_5:1285664-1289770|minus|	0.95	0.62	1.98	ii
Ca_12016	2164821	2167924	NA	+	hypothetical protein							Ca_12016	--	XM_004497482.1	#located_in_chloroplast	--	--	--	Ca_12016.1|Ca_LG_5:2164821-2167924|plus|	0.74	0.56	2.49	ii
Ca_12050	2765998	2776733	NA	+	intermediate peptidase	PTHR11804 PTHR11804	IPR001567 IPR024077 IPR024079	PF01432	GO:0004222 GO:0006508 GO:0008237		SSF55486	Ca_12050	Mitochondrial_intermediate_peptidase	XM_004499616.1	#has_metalloendopeptidase_activity|#involved_in_proteolysis|#located_in_chloroplast|#located_in_chloroplast_thylakoid_membrane|#located_in_mitochondrion	cd06457-M3A_MIP|cl14813-GluZincin	--	--	Ca_12050.1|Ca_LG_5:2765998-2776733|plus|	0.22	0.26	1.17	ii
Ca_12055	2859881	2863146	NA	+	ATP binding/protein serine/threonine kinase [Glycine max]	PTHR24420 PTHR24420	IPR000719 IPR001611 IPR002290 IPR003591 IPR008271 IPR011009 IPR013320 IPR017441	PF00069 PF13516 PF13855		PS00107 PS00108 PS50011 PS51450		Ca_12055	Serine/threonine-protein_kinase_BRI1-like_2	XM_004499621.1	#has_ATP_binding|#has_protein_kinase_activity|#has_protein_serine/threonine_kinase_activity|#has_protein_tyrosine_kinase_activity|#has_transferase_activity,_transferring_phosphorus-containing_groups|#has_transmembrane_receptor_protein_serine/threonine_kinase_activity|#involved_in_phloem_transport|#involved_in_protein_phosphorylation|#involved_in_xylem_and_phloem_pattern_formation|#located_in_plas…	cl21453-PKc_like|cl22710-LRR_RI|smart00221-STYKc	--	--	Ca_12055.1|Ca_LG_5:2859881-2863146|plus|	0.4	0.22	1.18	ii
Ca_12067	3037614	3042860	NA	-	Transducin/WD40 repeat-like superfamily protein	PTHR22847 PTHR22847	IPR001680 IPR015943 IPR017986	PF00400	GO:0005515	PS50082 PS50294	SSF50978	Ca_12067	Uncharacterized_WD_repeat-containing_protein_C2A9.03	XM_004499637.1	#located_in_cytoplasm	COG2319-COG2319|cl02567-WD40	--	--	Ca_12067.1|Ca_LG_5:3037614-3042860|minus|	0.42	0.11	1.11	ii
Ca_12113	3883162	3885306	NA	-	rRNA-processing protein FCF1 homolog [Glycine max]	PTHR12416	IPR002716 IPR006984	PF04900	GO:0032040		SSF88723	Ca_12113	rRNA-processing_protein_FCF1_homolog	XM_004515392.1	#located_in_nucleus	cd09864-PIN_Fcf1|cl14812-PIN_SF	--	--	Ca_12113.1|Ca_LG_5:3883162-3885306|minus|	0.87	0.66	1.44	ii
Ca_12116	3937757	3940452	NA	+	unknown protein							Ca_12116	--	XM_004515386.1	#located_in_nucleus	--	--	--	Ca_12116.1|Ca_LG_5:3937757-3940452|plus|	2.09	0.56	2.98	ii
Ca_12128	4271335	4276148	NA	-	MYB transcription factor MYB98 [Glycine max]	PTHR10641 PTHR10641	IPR001005 IPR009057 IPR017930	PF00249	GO:0003677 GO:0003682	PS51294	SSF46689	Ca_12128	Transcription_factor_GAMYB	XM_004516468.1	#has_DNA_binding|#located_in_nucleus	cd00167-SANT|cl21498-SANT	MYB	--	Ca_12128.1|Ca_LG_5:4271335-4276148|minus|	-0.16	0.3	1.85	ii
Ca_12184	5471218	5475459	NA	-	CTD small phosphatase-like protein 2-like [Glycine max]	PTHR12210 PTHR12210	IPR004274 IPR011948 IPR023214	PF03031	GO:0005515 GO:0016791	PS50969	SSF56784	Ca_12184	CTD_small_phosphatase-like_protein_2	XM_004499542.1	#has_phosphatase_activity|#located_in_nucleus	TIGR02251-protein_phosphatase_putative|cl21460-HAD_like	--	--	Ca_12184.1|Ca_LG_5:5471218-5475459|minus|	0.82	0.74	2.23	ii
Ca_12200	5701308	5702625	NA	+	DNAJ-like 20	PTHR24078 PTHR24078	IPR001623 IPR007872	PF00226 PF05207		PS50076 PS51074	SSF14421 SSF46565	Ca_12200	DPH4_homolog	XM_004499548.1	#has_heat_shock_protein_binding|#located_in_cytoplasm	COG2214-CbpA|cd06257-DnaJ|cl02542-DnaJ|cl21704-zf-CSL	--	--	Ca_12200.1|Ca_LG_5:5701308-5702625|plus|	0.69	0.36	1.7	ii
Ca_12207	5796031	5798476	NA	+	GDP-L-galactose phosphorylase 1-like [Glycine max]	PTHR20884 PTHR20884						Ca_12207	GDP-L-galactose_phosphorylase_2	XM_004514502.1	#located_in_nucleus	PLN03103-PLN03103|cl14728-PLN03103	--	--	Ca_12207.1|Ca_LG_5:5796031-5798476|plus|	0.92	0.72	1.01	ii
Ca_12271	6885184	6895304	NA	+	uncharacterized protein LOC100784968 isoform X1 [Glycine max]	PTHR15828 PTHR15828	IPR027417				SSF52540	Ca_12271	ATPase_family_AAA_domain-containing_protein_5	XM_004500496.1	#has_nucleoside-triphosphatase_activity|#has_nucleotide_binding|#involved_in_DNA_repair|#located_in_nucleus|#located_in_plasma_membrane	cd00009-AAA|cl21455-ABC_ATPase	--	--	Ca_12271.1|Ca_LG_5:6885184-6895304|plus|	1.07	1.47	3.18	ii
Ca_12324	7807091	7808968	NA	+	exocyst subunit exo70 family protein B1	PTHR12542 PTHR12542	IPR004140 IPR016159	PF03081	GO:0000145 GO:0006887		SSF74788	Ca_12324	Exocyst_complex_component_EXO70B1	XM_004500268.1	#involved_in_exocytosis|#located_in_nucleus|#located_in_plasma_membrane	cl03878-Exo70	--	--	Ca_12324.1|Ca_LG_5:7807091-7808968|plus|	0.35	0.08	1.18	ii
Ca_12332	7897391	7899827	NA	-	Tetratricopeptide repeat (TPR)-like superfamily protein	PTHR23083 PTHR23083	IPR003107 IPR011990 IPR013026	PF13432	GO:0005515 GO:0005622 GO:0006396	PS50293	SSF48452	Ca_12332	--	XM_004500184.1	--	cd00189-TPR|cl22441-TPR	--	--	Ca_12332.1|Ca_LG_5:7897391-7899827|minus|	1.56	1.39	1.43	ii
Ca_12382	8699916	8703929	NA	+	non-specific phospholipase C1	PTHR31956 PTHR31956	IPR007312	PF04185	GO:0016788			Ca_12382	Non-specific_phospholipase_C3	XM_004500194.1	#has_hydrolase_activity,_acting_on_ester_bonds|#located_in_membrane|#located_in_plasma_membrane|#located_in_plasmodesma|#located_in_vacuole	cl21476-alkPPc	--	--	Ca_12382.1|Ca_LG_5:8699916-8703929|plus|	0	0.08	2.22	ii
Ca_12400	9009174	9011591	NA	-	Peptide methionine sulfoxide reductase family protein	PTHR10173 PTHR10173	IPR002569 IPR028427	PF01625	GO:0006979 GO:0008113 GO:0016671 GO:0030091 GO:0055114		SSF55068	Ca_12400	Peptide_methionine_sulfoxide_reductase	XM_004500005.1	#has_oxidoreductase_activity,_acting_on_a_sulfur_group_of_donors,_disulfide_as_acceptor|#involved_in_oxidation-reduction_process|#involved_in_protein_metabolic_process|#located_in_chloroplast|#located_in_chloroplast_envelope|#located_in_chloroplast_stroma	COG0225-MsrA|cl00366-PMSR	--	--	Ca_12400.1|Ca_LG_5:9009174-9011591|minus|	1.18	1.37	2.98	ii
Ca_12402	9047594	9049754	NA	+	uncharacterized protein LOC102666055 [Glycine max]	PTHR10775 PTHR10775	IPR004252	PF03004 PF13963				Ca_12402	--	XM_004514542.1	#located_in_nucleus	cl03830-Transposase_24|cl16504-Transpos_assoc	--	--	Ca_12402.1|Ca_LG_5:9047594-9049754|plus|	0.74	0.88	2.46	ii
Ca_12446	9900957	9908710	NA	+	rab3 GTPase-activating protein catalytic subunit-like isoform X1 [Glycine max]	PTHR21422 PTHR21422	IPR026147	PF13890	GO:0005097			Ca_12446	Rab3_GTPase-activating_protein_catalytic_subunit	XM_003530705.2	#located_in_cytoplasm	cl16458-Rab3-GTPase_cat	--	--	Ca_12446.1|Ca_LG_5:9900957-9908710|plus|	1.29	0.94	1.23	ii
Ca_12483	10435335	10439650	NA	+	calcium-dependent protein kinase 33	PTHR24349 PTHR24349	IPR000719 IPR002048 IPR002290 IPR008271 IPR011009 IPR011992 IPR017441 IPR018247	PF00069 PF13499		PS00018 PS00107 PS00108 PS50011 PS50222	SSF47473	Ca_12483	Calcium-dependent_protein_kinase_12	XM_004500010.1	#has_ATP_binding|#has_calcium_ion_binding|#has_protein_kinase_activity|#has_protein_serine/threonine_kinase_activity|#has_transferase_activity,_transferring_phosphorus-containing_groups	PTZ00184-PTZ00184|cd00051-EFh|cd05117-STKc_CAMK|cl08302-EFh|cl21453-PKc_like|smart00220-S_TKc	--	--	Ca_12483.1|Ca_LG_5:10435335-10439650|plus|	1.76	1.38	1.51	ii
Ca_12502	10765052	10770593	NA	+	citrate synthase 3	PTHR11739 PTHR11739	IPR002020 IPR016141 IPR016142 IPR016143 IPR019810 IPR024176	PF00285	GO:0006099 GO:0044262 GO:0046912	PS00480	SSF48256	Ca_12502	Citrate_synthase,_peroxisomal	XM_004499943.1	#has_transferase_activity,_transferring_acyl_groups,_acyl_groups_converted_into_alkyl_on_transfer|#involved_in_cellular_carbohydrate_metabolic_process|#involved_in_tricarboxylic_acid_cycle	PRK05614-gltA|cd06115-AthCS_per_like|cl00416-CS_ACL-C_CCL	--	--	Ca_12502.1|Ca_LG_5:10765052-10770593|plus|	0.44	0.6	1.49	ii
Ca_12532	11343019	11346846	NA	+	Golgi SNAP receptor complex member 2 n=51 Tax=Theria RepID=GOSR2_RAT	PTHR21230 PTHR21230	IPR027027	PF12352	GO:0005795 GO:0006810		SSF58038	Ca_12532	Membrin-11	XM_004499473.1	#located_in_Golgi_apparatus	cl18053-V-SNARE_C	--	--	Ca_12532.1|Ca_LG_5:11343019-11346846|plus|	1.6	1.5	1.58	ii
Ca_12566	11959258	11962943	NA	-	protein FAR1-RELATED SEQUENCE 5-like [Glycine max]	PTHR31669	IPR018289	PF10551				Ca_12566	Protein_FAR1-RELATED_SEQUENCE_5	XM_004500469.1	#has_zinc_ion_binding|#located_in_nucleus	cl07376-AFT|cl19537-Transposase_mut	--	--	Ca_12566.1|Ca_LG_5:11959258-11962943|minus|	0.93	-0.08	2.24	ii
Ca_12573	12036473	12039479	NA	+	zinc ion binding		IPR001876 IPR013536	PF08325	GO:0008270	PS01358 PS50199 PS51397	SSF90209	Ca_12573	DNA_damage_response_protein_WSS1	XM_004498081.1	#has_zinc_ion_binding|#located_in_intracellular|#located_in_nucleus	cl07077-WLM	--	--	Ca_12573.1|Ca_LG_5:12036473-12039479|plus|	-0.16	-0.13	1.47	ii
Ca_12593	12485888	12486145	NA	+	small RNA degrading nuclease							Ca_12593	--	XM_004498104.1	--	--	--	--	Ca_12593.1|Ca_LG_5:12485888-12486145|plus|	-0.05	0.18	1.25	ii
Ca_12668	13903364	13905321	NA	+	RNA-binding (RRM/RBD/RNP motifs) family protein	PTHR15241 PTHR15241	IPR000504 IPR012677	PF00076	GO:0000166 GO:0003676	PS50102	SSF54928	Ca_12668	Uncharacterized_RNA-binding_protein_C25G10.01	XM_004500161.1	#has_nucleic_acid_binding|#has_nucleotide_binding	cl17169-RRM_SF|smart00360-RRM	--	--	Ca_12668.1|Ca_LG_5:13903364-13905321|plus|	0.44	0.64	1.76	ii
Ca_12670	13922915	13926361	NA	-	Protein kinase superfamily protein	PTHR24420	IPR000719 IPR001245 IPR002290 IPR008271 IPR011009 IPR013320 IPR017441	PF07714	GO:0004672 GO:0004674 GO:0005524 GO:0006468 GO:0016772	PS00107 PS00108 PS50011	SSF56112	Ca_12670	Calmodulin-binding_receptor-like_cytoplasmic_kinase_1	XM_004500164.1	#located_in_plasma_membrane	cl21453-PKc_like|smart00221-STYKc	--	--	Ca_12670.1|Ca_LG_5:13922915-13926361|minus|	1.06	0.59	1.11	ii
Ca_12684	14181076	14185767	NA	-	Likely PAP/25A associated domain containing protein/Poly(A) RNA polymerase cid11 n=1 Tax=Blumeria graminis f. sp. hordei (strain DH14) RepID=N1JI17_BLUG1	PTHR12271 PTHR12271	IPR002058	PF03828			SSF81301 SSF81631	Ca_12684	Poly(A)_RNA_polymerase_cid11	XM_004510846.1	#has_nucleotidyltransferase_activity|#located_in_nucleus	COG5260-TRF4|cd05402-NT_PAP_TUTase|cl04280-PAP_assoc|cl11966-Rel-Spo_like	--	--	Ca_12684.1|Ca_LG_5:14181076-14185767|minus|	-0.23	0.22	2.35	ii
Ca_12685	14195493	14200064	NA	-	Likely PAP/25A associated domain containing protein/Poly(A) RNA polymerase cid11 n=1 Tax=Blumeria graminis f. sp. hordei (strain DH14) RepID=N1JI17_BLUG1	PTHR12271 PTHR12271	IPR002058	PF03828			SSF81301 SSF81631	Ca_12685	Poly(A)_RNA_polymerase_cid11	XM_004510846.1	#has_nucleotidyltransferase_activity|#located_in_nucleus	COG5260-TRF4|cd05402-NT_PAP_TUTase|cl04280-PAP_assoc|cl11966-Rel-Spo_like	--	--	Ca_12685.1|Ca_LG_5:14195493-14200064|minus|	-0.14	0.22	2.62	ii
Ca_12702	14548295	14556394	NA	+	Leucine-rich repeat receptor-like protein kinase family protein	PTHR23155	IPR001611 IPR003591 IPR025875	PF00560 PF12799 PF13855	GO:0005515	PS51450	SSF52058	Ca_12702	Plant_intracellular_Ras-group-related_LRR_protein_7	XM_004499430.1	#has_protein_modification_of_type_N-terminal_protein_myristoylation|#located_in_plasma_membrane	cl22710-LRR_RI	--	--	Ca_12702.1|Ca_LG_5:14548295-14556394|plus|	0.9	0.42	1.35	ii
Ca_12703	14579859	14581779	NA	+	ARID/BRIGHT DNA-binding domain	PTHR22970 PTHR22970						Ca_12703	AT-rich_interactive_domain-containing_protein_2	XM_004499432.1	#located_in_nucleus	cl21498-SANT	--	--	Ca_12703.1|Ca_LG_5:14579859-14581779|plus|	0.69	0.2	1.36	ii
Ca_12782	16654396	16655370	NA	-	putative pectinesterase/pectinesterase inhibitor 24-like [Glycine max]	PTHR31707 PTHR31707	IPR006501	PF04043	GO:0004857 GO:0030599		SSF10114	Ca_12782	Pectinesterase_3	XM_004499372.1	#has_enzyme_inhibitor_activity|#has_pectinesterase_activity|#located_in_Golgi_apparatus|#located_in_chloroplast	cd15798-PMEI-like_3|cl04375-PMEI_like	--	--	Ca_12782.1|Ca_LG_5:16654396-16655370|minus|	1.54	1.09	2.89	ii
Ca_12803	17311635	17317128	NA	-	biogenesis of lysosome-related organelles complex 1 subunit 2-like [Glycine max]		IPR019269	PF10046				Ca_12803	Biogenesis_of_lysosome-related_organelles_complex_1_subunit_2	XM_004514516.1	#located_in_nucleus	cl10824-BLOC1_2	--	--	Ca_12803.1|Ca_LG_5:17311635-17317128|minus|	-0.03	-0.08	1.18	ii
Ca_12844	18223268	18230421	NA	-	polyamine oxidase 2	PTHR10742 PTHR10742	IPR001613 IPR002937	PF01593	GO:0016491 GO:0055114		SSF51905 SSF54373	Ca_12844	Probable_polyamine_oxidase_4	XM_004499484.1	#located_in_nucleus	PLN02268-PLN02268|cl21454-SDR	--	--	Ca_12844.1|Ca_LG_5:18223268-18230421|minus|	1.15	1.05	2.28	ii
Ca_12865	18585623	18588106	NA	-	Vesicle transport v-SNARE family protein	PTHR21230 PTHR21230	IPR007705 IPR010989	PF05008 PF12352	GO:0006886 GO:0016020 GO:0016192		SSF47661 SSF58038	Ca_12865	Vesicle_transport_v-SNARE_13	XM_004499959.1	#involved_in_intracellular_protein_transport|#located_in_plant-type_vacuole|#located_in_vacuolar_membrane|#located_in_vacuole	cl09350-V-SNARE|cl18053-V-SNARE_C	--	--	Ca_12865.1|Ca_LG_5:18585623-18588106|minus|	0.53	0.48	1.81	ii
Ca_12906	19327859	19337678	NA	+	uncharacterized protein LOC100785875 isoform X5 [Glycine max]	PTHR31704 PTHR31704	IPR024752	PF12776				Ca_12906	Uncharacterized_protein_At2g29880	XM_004513899.1	#located_in_nucleus	cl21498-SANT	--	--	Ca_12906.1|Ca_LG_5:19327859-19337678|plus|	0.15	-0.26	1.1	ii
Ca_12916	19612447	19615930	NA	+	dentin sialophosphoprotein-like isoform X2 [Glycine max]		IPR012417	PF07839	GO:0005516			Ca_12916	--	XM_004499772.1	#has_calmodulin_binding|#located_in_nucleus	cl22702-CaM_binding	--	--	Ca_12916.1|Ca_LG_5:19612447-19615930|plus|	1.35	0.93	2.63	ii
Ca_12989	20929263	20931746	NA	-	Vesicle transport v-SNARE family protein	PTHR21230 PTHR21230	IPR007705 IPR010989	PF05008 PF12352	GO:0006886 GO:0016020 GO:0016192		SSF47661 SSF58038	Ca_12989	Vesicle_transport_v-SNARE_13	XM_004499959.1	#involved_in_intracellular_protein_transport|#located_in_plant-type_vacuole|#located_in_vacuolar_membrane|#located_in_vacuole	cl09350-V-SNARE|cl18053-V-SNARE_C	--	--	Ca_12989.1|Ca_LG_5:20929263-20931746|minus|	0.35	0.68	2.28	ii
Ca_13094	23392074	23397715	NA	-	glycine-rich RNA-binding protein 2	PTHR24012 PTHR24012	IPR000504 IPR012677	PF00076	GO:0000166 GO:0003676	PS50102	SSF54928	Ca_13094	Cleavage_and_polyadenylation_specificity_factor_subunit_CG7185	XM_004516043.1	#has_nucleic_acid_binding|#has_nucleotide_binding|#located_in_nucleus	cd12372-RRM_CFIm68_CFIm59|cl17169-RRM_SF|smart00360-RRM	--	--	Ca_13094.1|Ca_LG_5:23392074-23397715|minus|	0.45	0.48	1.44	ii
Ca_13110	23610436	23618571	NA	+	Cytochrome P450 superfamily protein	PTHR24286 PTHR24286	IPR001128 IPR002401 IPR017972	PF00067	GO:0005506 GO:0016705 GO:0020037 GO:0055114	PS00086	SSF48264	Ca_13110	Cytochrome_P450_90A1	XM_003600830.1	#has_electron_carrier_activity|#has_heme_binding|#has_iron_ion_binding|#has_oxidoreductase_activity,_acting_on_paired_donors,_with_incorporation_or_reduction_of_molecular_oxygen|#involved_in_oxidation-reduction_process|#located_in_mitochondrion	cl12078-p450	--	--	Ca_13110.1|Ca_LG_5:23610436-23618571|plus|	-0.17	0.03	1.17	ii
Ca_13124	23831923	23835832	NA	-	cation diffusion facilitator family transporter	PTHR11562	IPR002524 IPR027469 IPR027470	PF01545	GO:0006812 GO:0008324 GO:0016021 GO:0055085		SSF16024 SSF16111	Ca_13124	Metal_tolerance_protein_3	XM_004500339.1	#has_cation_transmembrane_transporter_activity|#involved_in_cation_transport|#involved_in_transmembrane_transport|#located_in_integral_to_membrane|#located_in_nucleus	COG0053-MMT1|cl00316-Cation_efflux	--	--	Ca_13124.1|Ca_LG_5:23831923-23835832|minus|	0.8	0.38	1.37	ii
Ca_13130	23962003	23967833	NA	-	U-box domain-containing protein 4-like [Glycine max]	PTHR23315 PTHR23315	IPR000225 IPR003613 IPR011989 IPR013083 IPR016024	PF00514 PF04564	GO:0000151 GO:0004842 GO:0005488 GO:0005515 GO:0016567	PS50176	SSF48371 SSF57850	Ca_13130	U-box_domain-containing_protein_4	XM_004500285.1	#has_kinesin_binding|#has_ubiquitin-protein_ligase_activity|#involved_in_protein_ubiquitination|#located_in_kinesin_complex|#located_in_nucleus|#located_in_ubiquitin_ligase_complex	cd00020-ARM|cl17238-RING|cl22454-ARM|smart00504-Ubox	--	--	Ca_13130.1|Ca_LG_5:23962003-23967833|minus|	1.13	0.98	1.26	ii
Ca_13135	24002399	24003174	NA	-	methyltransferase-like protein							Ca_13135	--	XM_004500290.1	#located_in_extracellular_region	PRK10618-PRK10618	--	--	Ca_13135.1|Ca_LG_5:24002399-24003174|minus|	1.73	1.41	1.45	ii
Ca_13172	24402064	24404744	NA	-	bZIP family transcription factor	PTHR22952 PTHR22952	IPR004827	PF00170	GO:0003700 GO:0006355 GO:0043565	PS50217	SSF57959	Ca_13172	Transcription_factor_RF2b	XM_004500307.1	#has_protein_dimerization_activity|#has_sequence-specific_DNA_binding|#has_sequence-specific_DNA_binding_transcription_factor_activity|#involved_in_regulation_of_transcription,_DNA-dependent|#located_in_nucleus	cd14703-bZIP_plant_RF2|cl21462-bZIP	bZIP	--	Ca_13172.1|Ca_LG_5:24402064-24404744|minus|	0.38	0.72	1.24	ii
Ca_13226	25006434	25011833	NA	+	probable sugar phosphate/phosphate translocator [Glycine max]	PTHR11132	IPR000620 IPR004853	PF00892 PF03151	GO:0016020		SSF10348	Ca_13226	GDP-mannose_transporter_GONST5	XM_004500494.1	#located_in_Golgi_apparatus|#located_in_membrane|#located_in_plasma_membrane	TIGR00817-Triose_phosphate/phosphate_translocator|cl00910-EamA	--	--	Ca_13226.1|Ca_LG_5:25006434-25011833|plus|	0.3	0.34	1.28	ii
Ca_13254	25476584	25478774	NA	+	Protein phosphatase 2C family protein	PTHR13832	IPR001932 IPR015655	PF00481	GO:0003824		SSF81606	Ca_13254	Probable_protein_phosphatase_2C_10	XM_004500572.1	#has_catalytic_activity|#located_in_nucleus|#located_in_plasma_membrane	cd00143-PP2Cc|cl00120-PP2Cc	--	--	Ca_13254.1|Ca_LG_5:25476584-25478774|plus|	1.21	1.17	1.81	ii
Ca_13276	25757165	25768580	NA	-	uncharacterized protein LOC100777481 isoform X3 [Glycine max]	PTHR13793 PTHR13793	IPR001965 IPR011011 IPR013083 IPR019786 IPR019787	PF13831 PF13832	GO:0005515 GO:0008270	PS01359 PS50016	SSF57903	Ca_13276	Protein_Jade-1	XM_004515610.1	#has_zinc_ion_binding|#located_in_nucleus|#located_in_plasmodesma	cl17040-ADDz	--	--	Ca_13276.1|Ca_LG_5:25757165-25768580|minus|	0.33	0.33	1.79	ii
Ca_13279	25806816	25815259	NA	+	protein kinase family protein	PTHR24361 PTHR24361	IPR000719 IPR001245 IPR002290 IPR008271 IPR011009 IPR017441	PF00069	GO:0004672 GO:0004674 GO:0005524 GO:0006468 GO:0016772	PS00107 PS00108 PS50011	SSF56112	Ca_13279	Mitogen-activated_protein_kinase_kinase_kinase_1	XM_004515614.1	#has_ATP_binding|#has_protein_kinase_activity|#has_protein_serine/threonine_kinase_activity|#has_transferase_activity,_transferring_phosphorus-containing_groups|#located_in_nucleus	cl21453-PKc_like|smart00220-S_TKc	--	--	Ca_13279.1|Ca_LG_5:25806816-25815259|plus|	1.15	0.81	1.76	ii
Ca_13280	25824352	25830151	NA	+	uncharacterized protein LOC100819473 isoform X3 [Glycine max]	PTHR31197 PTHR31197	IPR012866	PF07800				Ca_13280	--	XM_004515616.1	#has_zinc_ion_binding|#located_in_nucleus	cl20347-DUF1644	--	--	Ca_13280.1|Ca_LG_5:25824352-25830151|plus|	0.83	0.59	1.14	ii
Ca_13316	26258189	26261693	NA	+	Protein kinase superfamily protein	PTHR24058 PTHR24058	IPR000719 IPR002290 IPR008271 IPR011009	PF00069	GO:0004672 GO:0004674 GO:0005524 GO:0006468 GO:0016772	PS00108 PS50011	SSF56112	Ca_13316	Serine/threonine-protein_kinase_AFC1	XM_004501798.1	#involved_in_protein_phosphorylation|#located_in_nucleus	cd14134-PKc_CLK|cl21453-PKc_like|smart00220-S_TKc	--	--	Ca_13316.1|Ca_LG_5:26258189-26261693|plus|	0.09	0.15	1.24	ii
Ca_13374	26881240	26887832	NA	-	tetratricopeptide repeat (TPR)-containing protein	PTHR23083 PTHR23083	IPR001440 IPR011990 IPR013026 IPR019734	PF00515 PF13414	GO:0005515	PS50005 PS50293	SSF48452	Ca_13374	Probable_UDP-N-acetylglucosamine--peptide_N-acetylglucosaminyltransferase_SPINDLY_	XM_004501778.1	--	cd00189-TPR|cl22441-TPR	--	--	Ca_13374.1|Ca_LG_5:26881240-26887832|minus|	0.99	0.95	1.35	ii
Ca_13467	27946548	27948424	NA	+	EH domain-containing protein 1-like [Glycine max]	PTHR11216 PTHR11216	IPR001401 IPR027417	PF00350	GO:0003924 GO:0005525		SSF52540	Ca_13467	EH_domain-containing_protein_3	XM_004491371.1	#has_GTP_binding|#has_GTPase_activity|#has_calcium_ion_binding|#located_in_plasma_membrane|#located_in_plasmodesma	cd09913-EHD|cl21455-ABC_ATPase	--	--	Ca_13467.1|Ca_LG_5:27946548-27948424|plus|	-0.38	-0.11	1.27	ii
Ca_13491	28193001	28194995	NA	-	probable 26S proteasome complex subunit sem1-1 isoform X3 [Glycine max]	PTHR16771 PTHR16771	IPR007834	PF05160				Ca_13491	Probable_26S_proteasome_complex_subunit_sem1-1	XM_004501886.1	#located_in_nucleus	--	--	--	Ca_13491.1|Ca_LG_5:28193001-28194995|minus|	1.23	0.61	1.07	ii
Ca_13504	28319018	28321087	NA	-	U-box domain-containing protein 38-like [Glycine max]	PTHR23315 PTHR23315	IPR000225 IPR003613 IPR011989 IPR013083 IPR016024	PF00514 PF04564	GO:0000151 GO:0004842 GO:0005488 GO:0005515 GO:0016567		SSF48371 SSF57850	Ca_13504	U-box_domain-containing_protein_38	XM_004501901.1	#has_kinesin_binding|#has_ubiquitin-protein_ligase_activity|#involved_in_protein_ubiquitination|#located_in_kinesin_complex|#located_in_nucleus|#located_in_ubiquitin_ligase_complex	cd00020-ARM|cl17238-RING|cl22454-ARM|smart00504-Ubox	--	--	Ca_13504.1|Ca_LG_5:28319018-28321087|minus|	1.46	1.14	2.45	ii
Ca_13524	28579127	28582220	NA	-	Bromodomain transcription factor	PTHR23307 PTHR23307	IPR006565 IPR009072	PF07524	GO:0046982			Ca_13524	Transcription_initiation_factor_TFIID_subunit_8	XM_004501994.1	#has_DNA_binding|#located_in_nucleus	cl00074-H2A|cl11065-TAF8|smart00576-BTP	--	--	Ca_13524.1|Ca_LG_5:28579127-28582220|minus|	0.45	0.35	1.49	ii
Ca_13546	28874718	28877558	NA	-	transcription elongation factor SPT4-like protein	PTHR12882	IPR009287 IPR016046 IPR022800	PF06093	GO:0005634 GO:0006355 GO:0008270 GO:0032786		SSF63393	Ca_13546	Transcription_elongation_factor_SPT4_homolog_1	XM_004502024.1	#has_zinc_ion_binding|#involved_in_positive_regulation_of_DNA-dependent_transcription,_elongation|#involved_in_regulation_of_transcription,_DNA-dependent|#located_in_nucleus	cd07973-Spt4|cl12033-Spt4	--	--	Ca_13546.1|Ca_LG_5:28874718-28877558|minus|	0.13	-0.07	1.53	ii
Ca_13550	28910676	28913941	NA	-	choline-phosphate cytidylyltransferase	PTHR10739 PTHR10739	IPR004821 IPR014729	PF01467	GO:0003824 GO:0009058		SSF52374	Ca_13550	Choline-phosphate_cytidylyltransferase_2	XM_004502028.1	#has_catalytic_activity|#has_nucleotidyltransferase_activity|#involved_in_biosynthetic_process|#located_in_nucleus	cd02174-CCT|cl00015-nt_trans	--	--	Ca_13550.1|Ca_LG_5:28910676-28913941|minus|	1.08	0.8	1.68	ii
Ca_13589	29316909	29320353	NA	+	dentin sialophosphoprotein-like isoform X2 [Glycine max]							Ca_13589	--	XM_004502203.1	#located_in_nucleus	--	--	--	Ca_13589.1|Ca_LG_5:29316909-29320353|plus|	0.59	1.61	1.57	ii
Ca_13592	29357246	29358369	NA	-	zinc finger (C2H2 type) family protein		IPR007087		GO:0046872	PS00028 PS50157		Ca_13592	--	XR_189494.1	#has_zinc_ion_binding|#located_in_chloroplast|#located_in_intracellular	--	C2H2	--	Ca_13592.1|Ca_LG_5:29357246-29358369|minus|	1.95	1.7	2.7	ii
Ca_13605	29438503	29438901	NA	+	uncharacterized protein LOC100526959 isoform X1 [Glycine max]							Ca_13605	--	XM_004502219.1	#located_in_mitochondrion	cl21502-CTP_transf_1	CAMTA	--	Ca_13605.1|Ca_LG_5:29438503-29438901|plus|	0.5	-0.18	2.49	ii
Ca_13615	29546096	29549118	NA	-	unknown protein		IPR007454 IPR027471	PF04359			SSF11799	Ca_13615	--	XM_004502234.1	--	cl01102-DUF493	--	--	Ca_13615.1|Ca_LG_5:29546096-29549118|minus|	0.52	0.28	2.33	ii
Ca_13672	30217139	30223432	NA	-	Protein kinase superfamily protein	PTHR10566 PTHR10566	IPR004147 IPR011009	PF03109	GO:0016772		SSF56112	Ca_13672	Uncharacterized_protein_sll1770	XM_004502095.1	#has_transferase_activity,_transferring_phosphorus-containing_groups|#located_in_chloroplast|#located_in_plasma_membrane	COG0661-AarF|cd05121-ABC1_ADCK3-like|cl21453-PKc_like	--	--	Ca_13672.1|Ca_LG_5:30217139-30223432|minus|	0.6	0.62	1.09	ii
Ca_13690	30361719	30364887	NA	+	dnaJ homolog subfamily B member 14-like [Glycine max]	PTHR25040 PTHR25040	IPR001623 IPR024593	PF00226 PF11926		PS50076	SSF46565	Ca_13690	DnaJ_homolog_subfamily_B_member_12	XM_004502099.1	#has_heat_shock_protein_binding|#located_in_cytoplasm	cd06257-DnaJ|cl02542-DnaJ|cl13378-DUF3444|cl19237-SprT-like	--	--	Ca_13690.1|Ca_LG_5:30361719-30364887|plus|	0.47	0.73	1.44	ii
Ca_13692	30378963	30384627	NA	+	uncharacterized protein LOC100784039 isoform X2 [Glycine max]	PTHR23153 PTHR23153	IPR006567 IPR013536 IPR018997	PF08325 PF09409	GO:0005515	PS51397	SSF14350 SSF54236	Ca_13692	Ubiquitin_and_WLM_domain-containing_protein_C1442.07c	XM_004502101.1	#located_in_nucleus	cd10463-PUB_WLM|cl00155-UBQ|cl07077-WLM|cl15262-PUB	--	--	Ca_13692.1|Ca_LG_5:30378963-30384627|plus|	0.52	0.17	1.34	ii
Ca_13721	30736111	30741431	NA	+	U-box domain-containing protein 45-like [Glycine max]	PTHR22849 PTHR22849	IPR000225 IPR003613 IPR011989 IPR013083 IPR016024	PF04564	GO:0000151 GO:0004842 GO:0005488 GO:0005515 GO:0016567	PS50176	SSF48371 SSF57850	Ca_13721	U-box_domain-containing_protein_6	XM_004502254.1	#has_kinesin_binding|#has_ubiquitin-protein_ligase_activity|#involved_in_protein_ubiquitination|#located_in_chloroplast|#located_in_kinesin_complex|#located_in_nucleus|#located_in_ubiquitin_ligase_complex	cd00020-ARM|cl17238-RING|cl22454-ARM|smart00504-Ubox	--	--	Ca_13721.1|Ca_LG_5:30736111-30741431|plus|	-0.41	0.22	2.26	ii
Ca_13727	30800429	30803036	NA	-	Acid phosphatase/vanadium-dependent haloperoxidase-related protein	PTHR31446 PTHR31446	IPR003832	PF02681				Ca_13727	Uncharacterized_membrane_protein_YuiD	XM_004502262.1	#located_in_chloroplast	cl00474-PAP2_like	--	--	Ca_13727.1|Ca_LG_5:30800429-30803036|minus|	0.07	-0.03	1.09	ii
Ca_13753	31050148	31053506	NA	+	lanC-like protein 2-like isoform X1 [Glycine max]	PTHR12736 PTHR12736	IPR007822 IPR020464	PF05147			SSF15874	Ca_13753	LanC-like_protein_GCL1	XM_004502349.1	#has_catalytic_activity|#located_in_cytoplasm	cd04794-euk_LANCL|cl04955-LanC_like	--	--	Ca_13753.1|Ca_LG_5:31050148-31053506|plus|	1.12	1.65	2.68	ii
Ca_13773	31208299	31208886	NA	-	hypothetical protein		IPR000008	PF00168	GO:0005515		SSF49562	Ca_13773	--	XM_004502373.1	#located_in_nucleus	cd00030-C2|cl14603-C2	--	--	Ca_13773.1|Ca_LG_5:31208299-31208886|minus|	0.68	0.99	3.36	ii
Ca_13774	31211896	31212803	NA	-	hypothetical protein		IPR000008	PF00168	GO:0005515		SSF49562	Ca_13774	--	XM_004502372.1	#located_in_nucleus	cd00030-C2|cl14603-C2	--	--	Ca_13774.1|Ca_LG_5:31211896-31212803|minus|	1.34	1.17	3.08	ii
Ca_13805	31522565	31525355	NA	+	unknown protein	PTHR31033 PTHR31033						Ca_13805	--	XM_004512343.1	#located_in_nucleus	--	--	--	Ca_13805.1|Ca_LG_5:31522565-31525355|plus|	0.75	0.95	1.96	ii
Ca_13814	31621842	31633842	NA	+	Pleckstrin homology (PH) domain-containing protein / lipid-binding START domain-containing protein	PTHR12136 PTHR12136	IPR001849 IPR002913 IPR009769 IPR011993 IPR023393	PF01852 PF07059	GO:0008289	PS50003 PS50848	SSF50729 SSF55961	Ca_13814	--	XM_004512363.1	#has_phospholipid_binding|#located_in_mitochondrion|#located_in_plasma_membrane	PLN00188-PLN00188|cd00177-START|cd00821-PH|cl06203-DUF1336|cl14643-SRPBCC|cl17171-PH-like	--	--	Ca_13814.1|Ca_LG_5:31621842-31633842|plus|	0.95	0.96	1.64	ii
Ca_13834	31846641	31848914	NA	+	protein-tyrosine-phosphatase MKP1-like isoform X3 [Glycine max]	PTHR10159 PTHR10159	IPR000340 IPR000387 IPR016130 IPR020422 IPR024950	PF00782	GO:0004725 GO:0006470 GO:0008138 GO:0016311 GO:0016791	PS00383 PS50054 PS50056	SSF52799 SSF55753	Ca_13834	Protein-tyrosine-phosphatase_MKP1	XM_004502329.1	#has_phosphatase_activity|#has_protein_tyrosine_phosphatase_activity|#has_protein_tyrosine/serine/threonine_phosphatase_activity|#involved_in_dephosphorylation|#involved_in_protein_dephosphorylation|#located_in_cytosol|#located_in_nucleus	cd00127-DSPc|cl15697-ADF_gelsolin|cl21483-PTPc	--	--	Ca_13834.1|Ca_LG_5:31846641-31848914|plus|	1.8	1.65	2.1	ii
Ca_13847	31967976	31971260	NA	+	regulation of nuclear pre-mRNA domain-containing protein 1B-like isoform X4 [Glycine max]	PTHR12460 PTHR12460	IPR006569 IPR006903 IPR008942	PF04818		PS51391	SSF48464	Ca_13847	Regulation_of_nuclear_pre-mRNA_domain-containing_protein_1B	XM_004502399.1	#located_in_nucleus	cd03562-CID|cl02544-VHS_ENTH_ANTH	--	--	Ca_13847.1|Ca_LG_5:31967976-31971260|plus|	0.41	0.57	2.14	ii
Ca_13862	32153681	32155476	NA	+	NAC domain protein	PTHR31719 PTHR31719	IPR003441	PF02365	GO:0003677 GO:0006355	PS51005	SSF10194	Ca_13862	NAC_domain-containing_protein_2	XM_004502422.1	#has_DNA_binding|#involved_in_regulation_of_transcription,_DNA-dependent|#located_in_nucleus	cl03558-NAM	NAC	--	Ca_13862.1|Ca_LG_5:32153681-32155476|plus|	1.42	1.38	2.28	ii
Ca_13924	32840302	32841717	NA	+	signal peptidase I family protein	PTHR12383 PTHR12383	IPR000223 IPR015927 IPR019756 IPR019758 IPR019759 IPR028360	PF00717	GO:0006508 GO:0008236 GO:0016020 GO:0016021	PS00501 PS00761	SSF51306	Ca_13924	Chloroplast_processing_peptidase	XM_004502464.1	#involved_in_proteolysis|#located_in_chloroplast|#located_in_chloroplast_thylakoid_membrane	TIGR02227-Inactive_signal_peptidase_IA.|cd06530-S26_SPase_I|cl10465-Peptidase_S24_S26	--	--	Ca_13924.1|Ca_LG_5:32840302-32841717|plus|	-0.13	0.14	2.54	ii
Ca_13938	32961117	32974208	NA	+	histone-lysine N-methyltransferase SUVR2-like isoform X3 [Glycine max]	PTHR22884 PTHR22884	IPR001214 IPR003616 IPR006560 IPR011124	PF00856 PF07496	GO:0005515 GO:0005634 GO:0008270 GO:0018024	PS50280 PS50868 PS51050 PS51215	SSF82199	Ca_13938	Histone-lysine_N-methyltransferase_ASHH2	XM_004502484.1	#has_histone-lysine_N-methyltransferase_activity|#has_zinc_ion_binding|#located_in_nucleus	cl02566-SET|cl02673-AWS|cl06504-zf-CW|smart00317-SET|smart00570-AWS	--	--	Ca_13938.1|Ca_LG_5:32961117-32974208|plus|	0.27	0.21	1.27	ii
Ca_13961	33248529	33257690	NA	+	Protein kinase superfamily protein	PTHR23257 PTHR23257	IPR000270 IPR000719 IPR001245 IPR002290 IPR008271 IPR011009 IPR017441	PF00564 PF07714	GO:0004672 GO:0004674	PS00107 PS00108 PS50011	SSF54277 SSF56112	Ca_13961	Serine/threonine-protein_kinase_EDR1	XM_004515942.1	#has_ATP_binding|#has_protein_kinase_activity|#has_protein_serine/threonine_kinase_activity|#has_transferase_activity,_transferring_phosphorus-containing_groups|#involved_in_protein_phosphorylation|#located_in_cytoplasm	cd06410-PB1_UP2|cd13999-STKc_MAP3K-like|cl02720-PB1|cl21453-PKc_like|smart00221-STYKc	--	--	Ca_13961.1|Ca_LG_5:33248529-33257690|plus|	0.38	0.37	1.96	ii
Ca_13965	33300021	33307482	NA	+	intracellular protein transport protein USO1-like isoform X2 [Glycine max]							Ca_13965	--	XM_004515947.1	#located_in_nucleus	cl00388-Thioredoxin_like	--	--	Ca_13965.1|Ca_LG_5:33300021-33307482|plus|	0.46	0.46	1.09	ii
Ca_13973	33386621	33390262	NA	+	transmembrane protein 184C-like isoform X2 [Glycine max]	PTHR23423 PTHR23423	IPR005178	PF03619				Ca_13973	Transmembrane_protein_184C_	XM_004502529.1	--	cl04182-Solute_trans_a	--	--	Ca_13973.1|Ca_LG_5:33386621-33390262|plus|	1.41	1.25	1.69	ii
Ca_14048	34330696	34337421	NA	-	c("RNA-binding protein"	PTHR24011 PTHR24011	IPR000504 IPR007201 IPR012677	PF00076 PF04059 PF13893	GO:0000166 GO:0003676	PS50102	SSF54928	Ca_14048	Protein_MEI2-like_1	XM_004503792.1	#has_nucleic_acid_binding|#has_nucleotide_binding|#located_in_nucleus	cd12524-RRM1_MEI2_like|cd12531-RRM3_MEI2_like|cl17169-RRM_SF|smart00360-RRM	--	--	Ca_14048.1|Ca_LG_5:34330696-34337421|minus|	0.28	0.27	1.66	ii
Ca_14061	34469647	34476933	NA	-	ATP-binding ABC transporter	PTHR24221 PTHR24221	IPR001140 IPR003439 IPR003593 IPR011527 IPR017871 IPR027417	PF00005 PF00664	GO:0000166 GO:0005524 GO:0006810 GO:0016021 GO:0016887 GO:0017111 GO:0042626 GO:0055085	PS00211 PS50893 PS50929	SSF52540 SSF90123	Ca_14061	Multidrug_resistance_protein_1A	XM_003602397.1	#has_ATP_binding|#has_ATPase_activity|#has_ATPase_activity,_coupled_to_transmembrane_movement_of_substances|#has_nucleoside-triphosphatase_activity|#has_nucleotide_binding|#involved_in_transmembrane_transport|#involved_in_transport|#located_in_integral_to_membrane|#located_in_membrane|#located_in_plasma_membrane	PTZ00265-PTZ00265|cd03249-ABC_MTABC3_MDL1_MDL2|cl00549-ABC_membrane|cl21455-ABC_ATPase	--	--	Ca_14061.1|Ca_LG_5:34469647-34476933|minus|	0.18	-0.1	2.36	ii
Ca_14068	34530930	34534818	NA	+	autophagy-related protein 18b isoform X1 [Glycine max]	PTHR11227 PTHR11227	IPR001680 IPR015943 IPR017986	PF00400	GO:0005515		SSF50978	Ca_14068	Autophagy-related_protein_18c_	XM_004502745.1	--	COG2319-COG2319|cl02567-WD40	--	--	Ca_14068.1|Ca_LG_5:34530930-34534818|plus|	-0.57	-0.19	1.1	ii
Ca_14132	35111688	35115400	NA	-	c("transcription elongation factor S-II"	PTHR11477	IPR001222 IPR003617 IPR003618 IPR006289 IPR016492 IPR017890 IPR017923	PF01096 PF07500 PF08711		PS00466 PS51133 PS51319 PS51321	SSF46942	Ca_14132	Transcription_elongation_factor_S-II	XM_004502761.1	#has_DNA_binding|#has_molecular_function|#has_nucleic_acid_binding|#has_translation_elongation_factor_activity|#has_zinc_ion_binding|#involved_in_DNA-dependent_transcription,_elongation|#involved_in_regulation_of_DNA-dependent_transcription,_elongation|#involved_in_regulation_of_transcription_from_RNA_polymerase_II_promoter|#involved_in_regulation_of_transcription,_DNA-dependent|#involved_in_resp…	TIGR01385-Putative_transcription_elongation_factor_S-II|cd00183-TFIIS_I|cd13749-Zn-ribbon_TFIIS|cl00146-TFIIS_I|cl02609-Zn-ribbon|cl02637-TFIIS_M	--	--	Ca_14132.1|Ca_LG_5:35111688-35115400|minus|	0.74	0.61	1.04	ii
Ca_14153	35291325	35293874	NA	+	protein kinase family protein	PTHR24348	IPR000719 IPR002290 IPR008271 IPR011009 IPR017441	PF00069	GO:0004672 GO:0004674 GO:0005524 GO:0006468 GO:0016772	PS00107 PS00108 PS50011	SSF56112	Ca_14153	Serine/threonine-protein_kinase_ULK3	XM_004502848.1	#has_ATP_binding|#has_nucleic_acid_binding|#has_protein_kinase_activity|#has_protein_serine/threonine_kinase_activity|#has_protein_tyrosine_kinase_activity|#has_transferase_activity,_transferring_phosphorus-containing_groups|#involved_in_protein_phosphorylation	cl21453-PKc_like|smart00220-S_TKc	--	--	Ca_14153.1|Ca_LG_5:35291325-35293874|plus|	-0.38	-0.33	1.88	ii
Ca_14155	35298762	35299647	NA	+	UPF0235 C15orf40-like protein	PTHR13420	IPR003746	PF02594			SSF69786	Ca_14155	UPF0235_protein_C15orf40_homolog	XM_004502851.1	#located_in_nucleus	cl00811-DUF167	--	--	Ca_14155.1|Ca_LG_5:35298762-35299647|plus|	-0.24	0.46	1.52	ii
Ca_14182	35589787	35596235	NA	-	dipeptidyl peptidase IV-like protein	PTHR11731 PTHR11731	IPR001375 IPR002469	PF00326 PF00930	GO:0006508 GO:0008236 GO:0016020		SSF53474 SSF82171	Ca_14182	Dipeptidyl_peptidase_8	XM_004502587.1	#has_serine-type_peptidase_activity|#involved_in_proteolysis|#located_in_cytosol|#located_in_membrane|#located_in_plasma_membrane	COG1506-DAP2|cl21494-Esterase_lipase	--	--	Ca_14182.1|Ca_LG_5:35589787-35596235|minus|	-0.02	0.06	1.73	ii
Ca_14244	36135388	36137016	NA	+	uncharacterized protein LOC102660354 [Glycine max]							Ca_14244	--	XM_004502994.1	--	--	--	--	Ca_14244.1|Ca_LG_5:36135388-36137016|plus|	0.17	-0.13	2.49	ii
Ca_14245	36165112	36165342	NA	+	SAUR-like auxin-responsive protein family	PTHR31374 PTHR31374	IPR003676	PF02519				Ca_14245	Auxin-induced_protein_X10A_	XM_004502663.1	--	cl03633-Auxin_inducible	--	--	Ca_14245.1|Ca_LG_5:36165112-36165342|plus|	1.56	0.8	2.79	ii
Ca_14266	36378879	36383010	NA	+	response regulator 12	PTHR26402 PTHR26402	IPR001789 IPR010402 IPR011006	PF00072 PF06203	GO:0000156 GO:0000160 GO:0005515	PS50110 PS51017	SSF52172	Ca_14266	Two-component_response_regulator-like_PRR95	XM_004502703.1	#has_phosphorelay_response_regulator_activity|#involved_in_phosphorelay_signal_transduction_system|#involved_in_regulation_of_transcription,_DNA-dependent|#located_in_nucleus	COG0745-OmpR|cd00156-REC|cl05620-CCT|cl19078-REC	--	--	Ca_14266.1|Ca_LG_5:36378879-36383010|plus|	0.49	1.8	2.86	ii
Ca_14267	36394747	36396127	NA	-	uncharacterized protein LOC100783319 [Glycine max]		IPR015797		GO:0016787		SSF55811	Ca_14267	--	XM_004502709.1	#located_in_cell_wall|#located_in_nucleus	cd02883-Nudix_Hydrolase|cl00447-Nudix_Hydrolase	--	--	Ca_14267.1|Ca_LG_5:36394747-36396127|minus|	1.03	0.76	2.77	ii
Ca_14275	36451716	36457635	NA	-	uncharacterized protein LOC100807937 isoform X1 [Glycine max]							Ca_14275	--	XM_004502717.1	#located_in_nucleus	--	--	--	Ca_14275.1|Ca_LG_5:36451716-36457635|minus|	0.53	0.46	1.3	ii
Ca_14322	36872094	36876275	NA	+	E3 ubiquitin-protein ligase RGLG2-like isoform X2 [Glycine max]	PTHR10857	IPR001841 IPR002035 IPR010734 IPR013083	PF07002 PF13920	GO:0005515 GO:0008270	PS50089	SSF53300 SSF57850	Ca_14322	E3_ubiquitin-protein_ligase_RGLG1	XM_004502903.1	#has_zinc_ion_binding|#located_in_plasma_membrane	cd00162-RING|cl00057-vWFA|cl17238-RING	--	--	Ca_14322.1|Ca_LG_5:36872094-36876275|plus|	1.96	1.26	2.62	ii
Ca_14334	36976857	36981941	NA	+	amino acid permease	PTHR11785 PTHR11785	IPR002293 IPR004840	PF13520	GO:0003333 GO:0006865 GO:0015171 GO:0016020 GO:0016021 GO:0055085	PS00218		Ca_14334	Amino-acid_permease_BAT1_homolog	XM_004502917.1	#has_amino_acid_transmembrane_transporter_activity|#located_in_integral_to_membrane|#located_in_membrane	cl00456-SLC5-6-like_sbd	--	--	Ca_14334.1|Ca_LG_5:36976857-36981941|plus|	1.31	1.09	2.05	ii
Ca_14378	37382704	37384244	NA	-	cyclin-dependent kinase E							Ca_14378	Cyclin-dependent_kinase_E-1	XM_004502937.1	#involved_in_protein_phosphorylation|#located_in_nucleus	--	--	--	Ca_14378.1|Ca_LG_5:37382704-37384244|minus|	1.17	0.76	2.12	ii
Ca_14481	38310736	38315257	NA	+	c("glucan endo-1"	PTHR32227 PTHR32227	IPR000490 IPR012946 IPR013781 IPR017853	PF00332 PF07983	GO:0004553 GO:0005975	PS00587	SSF51445	Ca_14481	Glucan_endo-1,3-beta-glucosidase_7	XM_004500756.1	#has_catalytic_activity|#has_cation_binding|#has_hydrolase_activity,_hydrolyzing_O-glycosyl_compounds|#involved_in_carbohydrate_metabolic_process|#located_in_plasma_membrane	cl06842-X8|cl21706-Glyco_hydro_17|smart00768-X8	--	--	Ca_14481.1|Ca_LG_5:38310736-38315257|plus|	1.08	1.44	1.06	ii
Ca_14522	38676661	38680838	NA	+	DNA-binding bromodomain-containing protein	PTHR22881 PTHR22881	IPR001487 IPR018359	PF00439	GO:0005515	PS00633 PS50014	SSF47370	Ca_14522	Bromodomain_and_PHD_finger-containing_protein_3	XM_004500810.1	#located_in_nucleus	cd04369-Bromodomain|cl02556-Bromodomain	--	--	Ca_14522.1|Ca_LG_5:38676661-38680838|plus|	0.33	0.17	1.63	ii
Ca_14586	39376708	39383961	NA	-	phospholipase D alpha 1	PTHR18896 PTHR18896	IPR000008 IPR001736 IPR011402 IPR015679 IPR024632	PF00168 PF00614 PF12357	GO:0003824 GO:0004630 GO:0005509 GO:0005515 GO:0008152 GO:0016020 GO:0046470	PS50004 PS50035	SSF49562 SSF56024	Ca_14586	Phospholipase_D_alpha_2	XM_004500846.1	#has_calcium_ion_binding|#has_catalytic_activity|#has_phospholipase_D_activity|#involved_in_metabolic_process|#involved_in_phosphatidylcholine_metabolic_process|#located_in_chloroplast_envelope|#located_in_membrane	PLN03008-PLN03008|cd04015-C2_plant_PLD|cl13753-PLD_C|cl14603-C2|cl15239-PLDc_SF	--	--	Ca_14586.1|Ca_LG_5:39376708-39383961|minus|	1.86	1.4	2.12	ii
Ca_14611	39561476	39562609	NA	-	DNA glycosylase superfamily protein	PTHR31628	IPR003265 IPR011257 IPR023170	PF00730	GO:0003824 GO:0006281 GO:0006284		SSF48150	Ca_14611	DNA-3-methyladenine_glycosylase_1	XR_189854.1	#has_catalytic_activity|#involved_in_DNA_repair|#involved_in_base-excision_repair|#located_in_nucleus	COG0122-AlkA|cd00056-ENDO3c|cl22429-ENDO3c	--	--	Ca_14611.1|Ca_LG_5:39561476-39562609|minus|	0.08	0.06	1.21	ii
Ca_14617	39660932	39664343	NA	-	uncharacterized protein DDB_G0284459-like isoform X1 [Glycine max]							Ca_14617	--	XM_004501102.1	--	--	--	--	Ca_14617.1|Ca_LG_5:39660932-39664343|minus|	0.54	0.13	1.02	ii
Ca_14623	39710058	39719760	NA	-	Protein kinase superfamily protein	PTHR11909 PTHR11909	IPR000719 IPR001849 IPR002290 IPR008271 IPR008546 IPR011009 IPR011993 IPR013666 IPR017441	PF00069 PF05703 PF08458		PS00107 PS00108 PS50003 PS50011	SSF50729	Ca_14623	Casein_kinase_I_isoform_delta-like	XM_004501114.1	#has_ATP_binding|#has_protein_kinase_activity|#has_protein_serine/threonine_kinase_activity|#has_transferase_activity,_transferring_phosphorus-containing_groups|#involved_in_protein_phosphorylation	cl05327-Auxin_canalis|cl07176-PH_2|cl21453-PKc_like	--	--	Ca_14623.1|Ca_LG_5:39710058-39719760|minus|	1.74	1.54	2.45	ii
Ca_14633	39806563	39812404	NA	-	ENTH/VHS/GAT family protein	PTHR13856 PTHR13856	IPR002014 IPR004152 IPR008942 IPR018205	PF00790 PF03127	GO:0005622 GO:0006886	PS50179 PS50909	SSF48464 SSF89009	Ca_14633	TOM1-like_protein_2	XM_004501124.1	#involved_in_intracellular_protein_transport	cd03561-VHS|cd14231-GAT_GGA_like_plant|cl02544-VHS_ENTH_ANTH|cl03906-GAT_SF	--	--	Ca_14633.1|Ca_LG_5:39806563-39812404|minus|	0.16	0.55	1.26	ii
Ca_14646	39959927	39963308	NA	+	formin-like protein 8-like [Glycine max]	PTHR21450 PTHR21450	IPR006867 IPR006868 IPR014940	PF04782 PF04783 PF08840			SSF10144	Ca_14646	--	XM_004501141.1	#located_in_nucleus|#located_in_plasma_membrane	cl04746-DUF632|cl04747-DUF630	--	--	Ca_14646.1|Ca_LG_5:39959927-39963308|plus|	0.69	1.06	1.59	ii
Ca_14755	41113352	41128116	NA	+	ATP-binding/protein serine/threonine kinase [Glycine max]	PTHR24420 PTHR24420	IPR000719 IPR002290 IPR006016 IPR008271 IPR011009 IPR011424 IPR012336 IPR013320 IPR014729 IPR019024	PF00069 PF00582 PF07649 PF09468				Ca_14755	Probable_nucleoredoxin_3	XM_004501166.1	#has_ATP_binding|#has_protein_kinase_activity|#has_protein_serine/threonine_kinase_activity|#has_transferase_activity,_transferring_phosphorus-containing_groups|#involved_in_protein_phosphorylation|#located_in_nucleus	cd01989-STK_N|cd09270-RNase_H2-B|cl00292-AANH_like|cl00388-Thioredoxin_like|cl18968-RNase_H2-B|cl21453-PKc_like|smart00219-TyrKc	--	--	Ca_14755.1|Ca_LG_5:41113352-41128116|plus|	0	0.06	2.91	ii
Ca_14771	41255519	41255797	NA	-	serine-rich protein-related							Ca_14771	--	XM_004501302.1	#located_in_nucleus	--	--	--	Ca_14771.1|Ca_LG_5:41255519-41255797|minus|	0.99	1.22	2.78	ii
Ca_14773	41271233	41286985	NA	-	homeobox protein knotted-1-like 3-like isoform X3 [Glycine max]	PTHR13109 PTHR13109	IPR001356 IPR005539 IPR005540 IPR005541 IPR008422 IPR008709 IPR009057 IPR016024	PF03789 PF03790 PF03791 PF05536 PF05920	GO:0003677 GO:0003700 GO:0005488 GO:0005634 GO:0006355	PS50071 PS51213	SSF46689 SSF48371	Ca_14773	Homeobox_protein_knotted-1-like_3	XM_004501304.1	#located_in_cytoplasm	cd00086-homeodomain|cl00084-homeodomain|cl04261-ELK|cl04262-KNOX1|cl04263-KNOX2|cl20298-Neurochondrin	--	--	Ca_14773.1|Ca_LG_5:41271233-41286985|minus|	-0.22	-0.33	1.77	ii
Ca_14782	41396927	41398071	NA	-	RING-H2 finger protein 2B	PTHR22764 PTHR22764	IPR001841 IPR013083	PF13639	GO:0005515 GO:0008270	PS50089	SSF57850	Ca_14782	RING-H2_finger_protein_ATL11	XM_004501624.1	#has_zinc_ion_binding	cd00162-RING|cl17238-RING	--	--	Ca_14782.1|Ca_LG_5:41396927-41398071|minus|	0.31	-0.25	1.95	ii
Ca_14795	41517005	41532839	NA	-	c("transcription factor"	PTHR12480 PTHR12480	IPR001810 IPR003347 IPR011009	PF12937 PF13621	GO:0005515 GO:0016772	PS50181 PS51184	SSF51197 SSF56112 SSF81383	Ca_14795	F-box_protein_At1g78280	XM_004501640.1	#has_transferase_activity,_transferring_phosphorus-containing_groups|#located_in_cytosol|#located_in_nucleus	cl02535-F-box|cl21464-ABD	--	--	Ca_14795.1|Ca_LG_5:41517005-41532839|minus|	1.32	1.04	1.94	ii
Ca_14797	41544952	41546431	NA	-	HCP-like superfamily protein with MYND-type zinc finger		IPR002893 IPR006597 IPR011990	PF01753 PF08238	GO:0005515	PS50865	SSF14423 SSF81901	Ca_14797	F-box_protein_At1g67340	XM_004501642.1	#has_zinc_ion_binding	COG0790-COG0790|cl20224-zf-MYND	--	--	Ca_14797.1|Ca_LG_5:41544952-41546431|minus|	0.6	0.61	1.23	ii
Ca_14799	41584413	41587449	NA	+	hypothetical protein	PTHR31198 PTHR31198	IPR028015	PF14968				Ca_14799	TITAN-like_protein	XM_004501644.1	#located_in_nucleus	cl20849-CCDC84	--	--	Ca_14799.1|Ca_LG_5:41584413-41587449|plus|	0.97	0.68	2.08	ii
Ca_14838	41973852	41974508	NA	-	BSD domain-containing protein	PTHR31923 PTHR31923						Ca_14838	--	XM_004501451.1	#located_in_nucleus	--	--	--	Ca_14838.1|Ca_LG_5:41973852-41974508|minus|	-0.01	-0.55	1.75	ii
Ca_14839	41975995	41977557	NA	-	BSD domain-containing protein	PTHR31923 PTHR31923	IPR005607	PF03909		PS50858	SSF14038	Ca_14839	--	XM_004501451.1	#located_in_nucleus	cl02772-BSD|smart00751-BSD	--	--	Ca_14839.1|Ca_LG_5:41975995-41977557|minus|	-0.12	-0.22	1.75	ii
Ca_14862	42199805	42201048	NA	-	c("3-oxo-delta(4"	PTHR32487 PTHR32487	IPR016040				SSF51735	Ca_14862	3-oxo-Delta(4,5)-steroid_5-beta-reductase	XM_004501746.1	#has_nucleotide_binding|#located_in_cytosol	cd08948-5beta-POR_like_SDR_a|cl21454-SDR	--	--	Ca_14862.1|Ca_LG_5:42199805-42201048|minus|	0.58	0.2	2.1	ii
Ca_14904	42652757	42656714	NA	-	transmembrane protein 53 [Glycine max]	PTHR12265	IPR008547	PF05705			SSF53474	Ca_14904	--	XM_004501525.1	#located_in_nucleus	cl05328-DUF829	--	--	Ca_14904.1|Ca_LG_5:42652757-42656714|minus|	0.37	0.14	2.29	ii
Ca_14925	42847618	42851753	NA	+	ubiquitin carboxyl-terminal hydrolase 16-like isoform X3 [Glycine max]	PTHR24006 PTHR24006	IPR001394 IPR018200 IPR028889	PF00443	GO:0006511	PS00972 PS50235	SSF54001	Ca_14925	Ubiquitin_carboxyl-terminal_hydrolase_16	XM_004501574.1	#located_in_extracellular_region	cl02553-Peptidase_C19	--	--	Ca_14925.1|Ca_LG_5:42847618-42851753|plus|	0.65	0.9	1.22	ii
Ca_14926	42869095	42870460	NA	-	putative DNA-binding protein ESCAROLA-like [Glycine max]	PTHR31100 PTHR31100	IPR005175 IPR014476	PF03479			SSF11785	Ca_14926	Putative_DNA-binding_protein_ESCAROLA	XM_004501575.1	#located_in_nucleus	cd11378-DUF296|cl00720-DUF296	--	--	Ca_14926.1|Ca_LG_5:42869095-42870460|minus|	0.65	0.98	1.45	ii
Ca_14955	43228338	43230316	NA	-	Pentatricopeptide repeat (PPR) superfamily protein	PTHR24015	IPR002885 IPR011990	PF01535 PF13041	GO:0005515	PS51375	SSF48452	Ca_14955	Pentatricopeptide_repeat-containing_protein_At1g20300,_mitochondrial	XM_004500856.1	#located_in_mitochondrion	TIGR00756-PPR|cl03252-PPR	--	--	Ca_14955.1|Ca_LG_5:43228338-43230316|minus|	-0.36	0.03	1.34	ii
Ca_14963	43304288	43307686	NA	+	la-related protein-like isoform X1 [Glycine max]	PTHR22792 PTHR22792	IPR006630 IPR011991	PF05383		PS50961	SSF46785	Ca_14963	La-related_protein_1B	XR_189850.1	#located_in_chloroplast	cd07323-LAM|cl02755-LAM	--	--	Ca_14963.1|Ca_LG_5:43304288-43307686|plus|	1.37	1.02	2.32	ii
Ca_14967	43345629	43351055	NA	-	RING/FYVE/PHD zinc finger superfamily protein	PTHR22835 PTHR22835	IPR000306 IPR011011 IPR013083 IPR017455	PF01363	GO:0046872	PS50178	SSF57903	Ca_14967	Early_endosome_antigen_1	XM_004500871.1	#has_metal_ion_binding|#located_in_nucleus	cd00065-FYVE|cd00934-PTB|cl17171-PH-like|cl17764-FYVE	--	--	Ca_14967.1|Ca_LG_5:43345629-43351055|minus|	0.56	0.35	1.37	ii
Ca_14986	43558273	43559034	NA	+	ovate family protein 8		IPR006458	PF04844				Ca_14986	--	XM_004501072.1	#located_in_nucleus	cl04796-Ovate	--	--	Ca_14986.1|Ca_LG_5:43558273-43559034|plus|	0.66	0.74	2.89	ii
Ca_14997	43680963	43682337	NA	+	Lipoyl(Octanoyl) transferase isoform 2 n=1 Tax=Galdieria sulphuraria RepID=M2W3J2_GALSU	PTHR10993 PTHR10993	IPR000544 IPR004143 IPR020605	PF03099	GO:0003824 GO:0005737 GO:0006464 GO:0009107 GO:0016415	PS01313	SSF55681	Ca_14997	Plastidial_lipoyltransferase_2	XM_004500990.1	#has_catalytic_activity|#has_octanoyltransferase_activity|#involved_in_cellular_protein_modification_process|#involved_in_lipoate_biosynthetic_process|#located_in_chloroplast|#located_in_cytoplasm	cl14057-BPL_LplA_LipB	ERF	--	Ca_14997.1|Ca_LG_5:43680963-43682337|plus|	0.78	0.83	2.27	ii
Ca_15000	43695078	43700646	NA	-	Protein kinase superfamily protein	PTHR24420	IPR000719 IPR002290 IPR008271 IPR011009 IPR017441 IPR023413	PF00069	GO:0004672 GO:0004674 GO:0005524 GO:0006468 GO:0016772	PS00107 PS00108 PS50011	SSF56112	Ca_15000	Wall-associated_receptor_kinase-like_14	XM_004500993.1	#has_ATP_binding|#has_protein_kinase_activity|#has_protein_serine/threonine_kinase_activity|#has_transferase_activity,_transferring_phosphorus-containing_groups|#involved_in_protein_phosphorylation	cl21453-PKc_like|smart00221-STYKc	--	--	Ca_15000.1|Ca_LG_5:43695078-43700646|minus|	1.52	1.25	3.17	ii
Ca_15042	44163178	44164356	NA	-	calmodulin-binding protein-related		IPR012417	PF07839	GO:0005516			Ca_15042	--	XM_004501185.1	#has_calmodulin_binding|#located_in_nucleus|#located_in_vacuolar_membrane	cl22702-CaM_binding	--	--	Ca_15042.1|Ca_LG_5:44163178-44164356|minus|	0.96	0.81	3.25	ii
Ca_15085	44589760	44601782	NA	-	P-ATPase family transporter: copper ion	PTHR24093 PTHR24093	IPR001757 IPR006121 IPR008250 IPR023214 IPR023299 IPR027256	PF00122 PF00403 PF00702	GO:0000166	PS50846	SSF55008 SSF56784 SSF81665	Ca_15085	Copper-transporting_ATPase_PAA2,_chloroplastic	XM_004501372.1	#has_ATP_binding|#has_ATPase_activity,_coupled_to_transmembrane_movement_of_ions,_phosphorylative_mechanism|#has_catalytic_activity|#has_copper-transporting_ATPase_activity|#has_hydrolase_activity,_acting_on_acid_anhydrides,_catalyzing_transmembrane_movement_of_substances|#has_metal_ion_binding|#has_nucleotide_binding|#involved_in_ATP_biosynthetic_process|#involved_in_ATP_metabolic_process|#invol…	COG2217-ZntA|cd00371-HMA|cd01427-HAD_like|cl00207-HMA|cl02811-E1-E2_ATPase|cl21460-HAD_like	--	--	Ca_15085.1|Ca_LG_5:44589760-44601782|minus|	-0.12	-0.39	1.03	ii
Ca_15143	45087778	45102994	NA	-	Protein kinase superfamily protein	PTHR19302 PTHR19302	IPR000719 IPR002290 IPR007259 IPR011009 IPR017441	PF00069 PF04130	GO:0000226 GO:0000922 GO:0004672 GO:0005524 GO:0005815 GO:0006468 GO:0016772	PS00107 PS50011	SSF56112	Ca_15143	Mitogen-activated_protein_kinase_kinase_kinase_YODA	XM_004501540.1	#involved_in_microtubule_cytoskeleton_organization|#located_in_microtubule_organizing_center|#located_in_spindle_pole	cl14957-Spc97_Spc98|cl21453-PKc_like|smart00220-S_TKc	--	--	Ca_15143.1|Ca_LG_5:45087778-45102994|minus|	0.92	0.78	1.88	ii
[truncated: 12,470 more rows]
