# Supplementary material for: Chickpea Roots Undergoing Colonisation by Phytophthora medicaginis Exhibit Opposing Jasmonic Acid and Salicylic Acid Accumulation and Signalling Profiles to Leaf Hemibiotrophic Models
Source: Microorganisms. 2022 Feb 2;10(2):343. doi: 10.3390/microorganisms10020343 (PMC8874544; doi:10.3390/microorganisms10020343)
Supplement: Supplementary file 1 [file microorganisms-10-00343-s001.zip › Supplementals/Table S3.xlsx]

## Sheet: BLASTarchICS
Table S3: BLASTp results of Arabidopsis IC1 (AT1G74710.2) and IC2 (AT1G18870.1) to chickpea proteome
qseqid	sseqid	chickpea annotation	pident	length	mismatch	gapopen	qstart	qend	sstart	send	evalue	bitscore
AT1G74710.2	cicar.ICC4958.gnm2.ann1.Ca_24746.2	isochorismate synthase	48.2	334	144	5	38	364	9	320	7e-98	306
AT1G74710.2	cicar.ICC4958.gnm2.ann1.Ca_24746.1	isochorismate synthase	48.2	334	144	5	38	364	9	320	7e-98	306
AT1G74710.2	cicar.ICC4958.gnm2.ann1.Ca_27361.1	isochorismate synthase	79.69	64	13	0	490	553	1	64	1e-28	110
AT1G74710.2	cicar.ICC4958.gnm2.ann1.Ca_10098.1	Para-aminonezoic acid synthase	28.42	190	131	4	364	549	748	936	1e-13	73.9
AT1G74710.2	cicar.ICC4958.gnm2.ann1.Ca_10183.1	Para-aminonezoic acid synthase	28.27	191	132	4	363	549	736	925	1e-13	73.9
AT1G74710.2	cicar.ICC4958.gnm2.ann1.Ca_20000.1	2-succinyl-5-enolpyruvyl-6-hydroxy-3-cyclohexene-1- carboxylate synthase Tax=Serratia RepID=MEND_SERP5	27.39	241	149	7	32	267	50	269	6e-13	72
AT1G74710.2	cicar.ICC4958.gnm2.ann1.Ca_04525.1	anthranilate synthase	26.87	294	186	8	273	545	294	579	4e-12	68.6
AT1G74710.2	cicar.ICC4958.gnm2.ann1.Ca_10730.1	anthranilate synthase	25.81	279	180	7	292	549	277	549	3e-10	62.8
AT1G74710.2	cicar.ICC4958.gnm2.ann1.Ca_27690.1	anthranilate synthase	23.79	206	137	3	360	545	6	211	8e-06	47.8
AT1G18870.1	cicar.ICC4958.gnm2.ann1.Ca_24746.2	isochorismate synthase	48.67	339	153	5	35	366	3	327	1e-100	311
AT1G18870.1	cicar.ICC4958.gnm2.ann1.Ca_24746.1	isochorismate synthase	48.67	339	153	5	35	366	3	327	1e-100	311
AT1G18870.1	cicar.ICC4958.gnm2.ann1.Ca_27361.1	isochorismate synthase	79.37	63	13	0	485	547	1	63	3e-29	111
AT1G18870.1	cicar.ICC4958.gnm2.ann1.Ca_20000.1	2-succinyl-5-enolpyruvyl-6-hydroxy-3-cyclohexene-1- carboxylate synthase Tax=Serratia RepID=MEND_SERP5	28.7	230	148	5	37	262	52	269	5e-14	75.1
AT1G18870.1	cicar.ICC4958.gnm2.ann1.Ca_10098.1	Para-aminonezoic acid synthase	28.57	175	121	4	373	544	763	936	2e-13	73.2
AT1G18870.1	cicar.ICC4958.gnm2.ann1.Ca_10183.1	Para-aminonezoic acid synthase	27.75	191	133	5	358	544	736	925	2e-13	72.8
AT1G18870.1	cicar.ICC4958.gnm2.ann1.Ca_04525.1	anthranilate synthase	25.7	284	186	6	290	553	314	592	1e-12	70.5
AT1G18870.1	cicar.ICC4958.gnm2.ann1.Ca_10730.1	anthranilate synthase	25.1	259	169	5	317	553	303	558	5e-12	68.2
AT1G18870.1	cicar.ICC4958.gnm2.ann1.Ca_27690.1	anthranilate synthase	22.37	219	150	3	355	553	6	224	1e-06	49.7
