# Supplementary material for: Chickpea Roots Undergoing Colonisation by Phytophthora medicaginis Exhibit Opposing Jasmonic Acid and Salicylic Acid Accumulation and Signalling Profiles to Leaf Hemibiotrophic Models
Source: Microorganisms. 2022 Feb 2;10(2):343. doi: 10.3390/microorganisms10020343 (PMC8874544; doi:10.3390/microorganisms10020343)
Supplement: Supplementary file 1 [file microorganisms-10-00343-s001.zip › Supplementals/Table S2.xlsx]

## Sheet: BLASTCAPR1
Table S2: Reverse BLAST results of chickpea proteins Ca_21489 and Ca_02619 to Arabidopis PR1
qseqid	sseqid	TAIR10 annotation	pident	length	mismatch	gapopen	qstart	qend	sstart	send	evalue	bitscore
cicar.ICC4958.gnm2.ann1.Ca_21489.1	AT4G30320.1	CAP (Cysteine-rich secretory proteins, Antigen 5, and Pathogenesis-related 1 protein) superfamily protein	54.49	167	65	2	9	175	6	161	1e-62	194
cicar.ICC4958.gnm2.ann1.Ca_21489.1	AT5G57625.1	CAP (Cysteine-rich secretory proteins, Antigen 5, and Pathogenesis-related 1 protein) superfamily protein	60.87	138	54	0	38	175	70	207	2e-59	187
cicar.ICC4958.gnm2.ann1.Ca_21489.1	AT4G25790.1	CAP (Cysteine-rich secretory proteins, Antigen 5, and Pathogenesis-related 1 protein) superfamily protein	59.42	138	56	0	38	175	73	210	6e-58	184
cicar.ICC4958.gnm2.ann1.Ca_21489.1	AT4G25780.1	CAP (Cysteine-rich secretory proteins, Antigen 5, and Pathogenesis-related 1 protein) superfamily protein	60.71	140	50	3	40	175	52	190	2e-55	176
cicar.ICC4958.gnm2.ann1.Ca_21489.1	AT3G19690.1	CAP (Cysteine-rich secretory proteins, Antigen 5, and Pathogenesis-related 1 protein) superfamily protein	56.03	141	58	3	37	175	23	161	2e-51	165
cicar.ICC4958.gnm2.ann1.Ca_21489.1	AT4G33720.1	CAP (Cysteine-rich secretory proteins, Antigen 5, and Pathogenesis-related 1 protein) superfamily protein	49.7	169	79	4	7	175	1	163	2e-47	155
cicar.ICC4958.gnm2.ann1.Ca_21489.1	AT1G01310.1	CAP (Cysteine-rich secretory proteins, Antigen 5, and Pathogenesis-related 1 protein) superfamily protein	52.24	134	63	1	42	175	87	219	2e-46	155
cicar.ICC4958.gnm2.ann1.Ca_21489.1	AT3G09590.1	CAP (Cysteine-rich secretory proteins, Antigen 5, and Pathogenesis-related 1 protein) superfamily protein	47.02	151	79	1	26	175	36	186	2e-46	153
cicar.ICC4958.gnm2.ann1.Ca_21489.1	AT4G31470.1	CAP (Cysteine-rich secretory proteins, Antigen 5, and Pathogenesis-related 1 protein) superfamily protein	49.28	138	69	1	38	175	49	185	2e-44	148
cicar.ICC4958.gnm2.ann1.Ca_21489.1	AT4G33730.1	CAP (Cysteine-rich secretory proteins, Antigen 5, and Pathogenesis-related 1 protein) superfamily protein	43.18	176	95	5	1	175	1	172	7e-42	141
cicar.ICC4958.gnm2.ann1.Ca_21489.1	AT5G02730.1	CAP (Cysteine-rich secretory proteins, Antigen 5, and Pathogenesis-related 1 protein) superfamily protein	44.16	154	85	1	23	175	40	193	2e-41	141
cicar.ICC4958.gnm2.ann1.Ca_21489.1	AT2G19990.1	PR-1-LIKE | pathogenesis-related protein-1	47.01	134	70	1	42	175	44	176	3e-41	139
cicar.ICC4958.gnm2.ann1.Ca_21489.1	AT2G14610.1	PR1, PR 1, ATPR1 | pathogenesis-related gene 1	44.65	159	82	4	17	175	9	161	4e-41	139
cicar.ICC4958.gnm2.ann1.Ca_21489.1	AT2G14580.1	ATPRB1, PRB1 | basic pathogenesis-related protein 1	42.6	169	89	4	7	175	1	161	5e-41	138
cicar.ICC4958.gnm2.ann1.Ca_21489.1	AT5G26130.1	CAP (Cysteine-rich secretory proteins, Antigen 5, and Pathogenesis-related 1 protein) superfamily protein	53.33	135	59	3	43	175	34	166	9e-41	138
cicar.ICC4958.gnm2.ann1.Ca_02619.1	AT2G14580.1	ATPRB1, PRB1 | basic pathogenesis-related protein 1	57.06	163	63	4	1	160	3	161	2e-59	185
cicar.ICC4958.gnm2.ann1.Ca_02619.1	AT4G33720.1	CAP (Cysteine-rich secretory proteins, Antigen 5, and Pathogenesis-related 1 protein) superfamily protein	55.28	161	67	3	2	160	6	163	2e-59	185
cicar.ICC4958.gnm2.ann1.Ca_02619.1	AT3G19690.1	CAP (Cysteine-rich secretory proteins, Antigen 5, and Pathogenesis-related 1 protein) superfamily protein	53.05	164	70	3	1	160	1	161	6e-58	181
cicar.ICC4958.gnm2.ann1.Ca_02619.1	AT5G26130.1	CAP (Cysteine-rich secretory proteins, Antigen 5, and Pathogenesis-related 1 protein) superfamily protein	56.69	157	65	3	6	160	11	166	4e-57	179
cicar.ICC4958.gnm2.ann1.Ca_02619.1	AT2G14610.1	PR1, PR 1, ATPR1 | pathogenesis-related gene 1	55.13	156	65	3	6	160	10	161	1e-55	175
cicar.ICC4958.gnm2.ann1.Ca_02619.1	AT4G33710.1	CAP (Cysteine-rich secretory proteins, Antigen 5, and Pathogenesis-related 1 protein) superfamily protein	59.57	141	54	3	22	160	27	166	2e-53	170
cicar.ICC4958.gnm2.ann1.Ca_02619.1	AT1G50060.1	CAP (Cysteine-rich secretory proteins, Antigen 5, and Pathogenesis-related 1 protein) superfamily protein	51.52	165	71	6	1	160	1	161	2e-51	165
cicar.ICC4958.gnm2.ann1.Ca_02619.1	AT4G33730.1	CAP (Cysteine-rich secretory proteins, Antigen 5, and Pathogenesis-related 1 protein) superfamily protein	52.48	141	62	2	22	160	35	172	2e-46	152
cicar.ICC4958.gnm2.ann1.Ca_02619.1	AT2G19990.1	PR-1-LIKE | pathogenesis-related protein-1	51.39	144	64	4	20	160	36	176	4e-44	146
cicar.ICC4958.gnm2.ann1.Ca_02619.1	AT5G57625.1	CAP (Cysteine-rich secretory proteins, Antigen 5, and Pathogenesis-related 1 protein) superfamily protein	52.94	136	57	5	29	160	75	207	4e-43	145
cicar.ICC4958.gnm2.ann1.Ca_02619.1	AT4G25790.1	CAP (Cysteine-rich secretory proteins, Antigen 5, and Pathogenesis-related 1 protein) superfamily protein	51.09	137	60	5	28	160	77	210	7e-43	144
cicar.ICC4958.gnm2.ann1.Ca_02619.1	AT4G25780.1	CAP (Cysteine-rich secretory proteins, Antigen 5, and Pathogenesis-related 1 protein) superfamily protein	50.36	137	64	4	28	160	54	190	3e-40	137
cicar.ICC4958.gnm2.ann1.Ca_02619.1	AT1G50050.1	CAP (Cysteine-rich secretory proteins, Antigen 5, and Pathogenesis-related 1 protein) superfamily protein	45.4	163	81	6	1	158	1	160	9e-38	131
cicar.ICC4958.gnm2.ann1.Ca_02619.1	AT4G30320.1	CAP (Cysteine-rich secretory proteins, Antigen 5, and Pathogenesis-related 1 protein) superfamily protein	42.58	155	80	5	9	160	13	161	1e-37	129
cicar.ICC4958.gnm2.ann1.Ca_02619.1	AT4G07820.1	CAP (Cysteine-rich secretory proteins, Antigen 5, and Pathogenesis-related 1 protein) superfamily protein	44.68	141	73	3	21	160	24	160	5e-37	127
AT2G14610.1	cicar.ICC4958.gnm2.ann1.Ca_02619.1	c("CAP (Cysteine-rich secretory proteins", Pathogenesis-related_protein_1B	55.13	156	65	3	10	161	6	160	1e-55	175
AT2G14610.1	cicar.ICC4958.gnm2.ann1.Ca_02620.1	c("CAP (Cysteine-rich secretory proteins", Pathogenesis-related_protein_1B	53.47	144	60	4	24	161	21	163	4e-47	154
AT2G14610.1	cicar.ICC4958.gnm2.ann1.Ca_02618.1	c("CAP (Cysteine-rich secretory proteins", Basic_form_of_pathogenesis-related_protein_1	45.51	156	84	1	7	161	3	158	6e-47	153
AT2G14610.1	cicar.ICC4958.gnm2.ann1.Ca_02622.1	c("CAP (Cysteine-rich secretory proteins", Pathogenesis-related_protein_PR-1_type	52.78	144	61	4	24	161	5	147	8e-46	150
AT2G14610.1	cicar.ICC4958.gnm2.ann1.Ca_21489.1	c("CAP (Cysteine-rich secretory proteins", Pathogenesis-related_protein_PR-1	50.38	133	62	3	33	161	43	175	2e-40	137
